# Supplementary material for: Buyang Huanwu decoction affects gut microbiota and lipid metabolism in a ZDF rat model of co-morbid type 2 diabetes mellitus and obesity: An integrated metabolomics analysis
Source: Front Chem. 2022 Nov 9;10:1036380. doi: 10.3389/fchem.2022.1036380 (PMC9682010; doi:10.3389/fchem.2022.1036380)
Supplement: Supplementary file 1 [file Table1.xlsx]

## Sheet: WEIGHT
group	rat No.	day 1	day 4	day 8	day11	day 15	day 18	day 22	day25	day 29	day 32	day 36	day39	day 41	day 43	day 46	body weight gain
		ｇ	ｇ	ｇ	ｇ	ｇ	ｇ	ｇ	ｇ	ｇ	ｇ	ｇ	ｇ	ｇ	ｇ	ｇ	g
Control	A1	297.1	297.1	305.9	317.3	326.1	323.1	336.4	336.5	339.4	340.5	340.8	339.2	354.9	358.9	359.8	62.7
	A2	291.2	293.5	300.9	311.7	318.2	320.7	330.6	328.2	332.9	337.4	338.7	342.9	354.4	357	364.7	73.5
	A3	288.7	295.5	303.3	314.1	321.5	323	334.9	334.5	338.7	335.5	338.2	340.7	356.7	356.6	362.8	74.1
	A4	284.7	291.4	299.4	306.9	316	317.1	327.8	328.5	333.4	335.9	337	344.1	347.4	349.5	350.8	66.1
	A5	293.4	301.6	308.5	316.9	325.6	327.2	339.5	345.2	348.4	352.8	348.9	366.7	369.7	360.2	363.8	70.4
	A6	302.9	307.6	323.3	333.2	341.2	344.2	350	356.1	360	361.9	360.9	370.8	379.8	376	381.8	78.9
	SUM	1758	1786.7	1841.3	1900.1	1948.6	1955.3	2019.2	2029	2052.8	2064	2064.5	2104.4	2162.9	2158.2	2183.7	425.7
	average	293	297.783	306.883	316.683	324.767	325.883	336.533	338.167	342.133	344	344.083	350.733	360.483	359.7	363.95	70.95
	SD	6.41249	5.92804	8.6917	8.94928	8.97968	9.56356	7.80145	10.771	10.3853	10.8768	9.27953	14.1185	11.931	8.80364	10.1062	5.85688
	SEM	2.61789	2.42011	3.54837	3.65353	3.66594	3.90431	3.18493	4.39725	4.23979	4.44042	3.78835	5.76383	4.87083	3.59407	4.12583	2.39106
DM	B16	358.2	367.4	376.2	384	396.9	375.2	401.8	397.1	399.9	405.6	405.4	406.8	407.7	409.3	414.2	56
	B20	330.6	339	348.2	352.3	355.9	350	363.3	367.3	370.1	375.1	368.1	389.6	382.9	375.6	384.2	53.6
	B19	335.2	342.8	353.5	358.2	360.3	348.5	368.5	364.4	368.7	375.8	373	376	385.2	376.6	384.7	49.5
	B22	372.1	372.8	382.4	386.9	399.7	394.9	407.4	397.8	408.1	410.3	409.1	400	411.7	382.5	410.1	38
	B21	355.1	363.4	368.8	372.2	373.8	367.5	385	385.1	397.3	388.2	386.5	383.1	399.3	371	401.4	46.3
	B9	374.4	386.1	393.9	404.3	406.5	406.3	412.9	413.3	419.4	417.5	412.4	428.8	423.6	406.6	427.1	52.7
	B33	369.9	367.7	378.1	382.7	391.7	387.2	393.4	390.5	397.3	401.1	395.6	397.7	406.7	409.8	409.8	39.9
	B35	384.3	386.1	396.2	396.3	414.3	409.8	414.8	415.2	428.4	425.1	422.6	426.5	428.6	436.9	439.7	55.4
	SUM	2879.8	2925.3	2997.3	3036.9	3099.1	3039.4	3147.1	3130.7	3189.2	3198.7	3172.7	3208.5	3245.7	3168.3	3271.2	391.4
	average	359.975	365.662	374.662	379.613	387.387	379.925	393.388	391.338	398.65	399.837	396.587	401.062	405.712	396.038	408.9	48.925
	SD	19.0822	17.4528	17.2812	17.8456	21.5806	23.6796	19.6445	18.7837	21.1195	18.5919	19.3891	19.0636	16.3308	23.1525	19.1319	6.92939
	SEM	6.74658	6.17049	6.10983	6.30936	7.62991	8.37201	6.94538	6.64102	7.46688	6.57321	6.85507	6.74002	5.77382	8.18564	6.76414	2.44991
DM+BYHWD	C17	357.1	362.3	363.4	369.5	376.8	377.6	382.6	391.6	392	393.5	394.3	400.1	404.7	409.5	398.8	41.7
	C27	360.9	359.8	366.3	370	390	379.5	392.8	378	395.4	391.9	390.2	398.9	401.4	397.6	398.6	37.7
	C8	340.8	348.6	357	363.8	369.1	368	383.5	372.5	381.5	387.1	382.4	385.7	378.6	382.8	386.6	45.8
	C23	396.5	387.4	399.1	401.6	410.7	405.9	419.8	410.7	423.9	419.6	415.4	421	428.5	424.1	429.9	33.4
	C24	335.3	340.6	353.3	354.8	370.9	349.9	366.2	372.8	377.3	378.9	370.2	386.6	393.4	384.8	392.1	56.8
	C29	401.5	399.2	405.7	409.6	426.8	406.2	426.7	420.6	435.3	424.6	420.4	434	440.9	438.5	446.1	44.6
	C26	360	361.7	374.2	377.3	383.8	375.4	387.5	382.3	396.8	395.7	387.9	386.7	390.6	397.4	392.7	32.7
	C12	381	389.6	400.2	406.5	404.5	398.7	404.8	398.5	412	407	408.3	406.1	418.9	417.6	415.2	34.2
	SUM	2933.1	2949.2	3019.2	3053.1	3132.6	3061.2	3163.9	3127	3214.2	3198.3	3169.1	3219.1	3257	3252.3	3260	326.9
	average	366.637	368.65	377.4	381.638	391.575	382.65	395.488	390.875	401.775	399.787	396.138	402.387	407.125	406.538	407.5	40.8625
	SD	24.2929	20.9745	21.1053	21.1746	20.6586	19.741	20.321	17.8842	20.3155	15.9281	17.2196	17.5286	20.874	19.4956	21.0405	8.19197
	SEM	8.58882	7.41562	7.46186	7.48634	7.30391	6.97949	7.18457	6.32302	7.18261	5.63143	6.08804	6.1973	7.38008	6.89275	7.43894	2.8963
DMBG	D34	348.9	353	361	360.3	377.7	370.4	376.9	377.1	391.2	383.1	392.6	384.2	406.7	392.6	404.1	55.2
	D18	354.1	355.2	369.8	374.3	390.5	386.3	400.3	385.6	400.5	405.4	399.1	397.9	413.9	397.9	406.8	52.7
	D7	380.7	389.1	397.6	400.9	411.3	404.2	420.1	416.9	428.4	425.9	420.6	427	436.4	426.4	440.4	59.7
	D28	367.2	377.3	388.1	393.1	401.5	402.4	408.5	404	414.2	410.5	411.5	406.7	420.4	414.2	410.8	43.6
	D14	354	358.6	374.6	378.7	394.1	383.4	391.1	390.2	405.9	401.4	399.8	405.1	409.6	412.6	407.4	53.4
	D15	361.8	367	375.4	380.9	398.1	379.6	399.3	391.7	408.5	399.8	403	406.7	416.4	414.4	418.1	56.3
	D11	368.8	363.3	369.5	351.9	395.4	378.5	390.7	378.5	396.8	385.3	392.8	390.6	403.8	399.8	400.7	31.9
	D13	380.7	388.7	401.2	379.1	428.5	414.5	436.2	423.6	443.6	435.7	441	449.3	458.5	453	454.8	74.1
	SUM	2916.2	2952.2	3037.2	3019.2	3197.1	3119.3	3223.1	3167.6	3289.1	3247.1	3260.4	3267.5	3365.7	3310.9	3343.1	426.9
	average	364.525	369.025	379.65	377.4	399.637	389.913	402.887	395.95	411.137	405.888	407.55	408.438	420.713	413.863	417.887	53.3625
	SD	12.0695	14.4028	14.3897	15.8918	15.063	15.2943	18.593	17.2639	17.3691	18.1703	16.4666	20.8675	18.3029	19.2561	19.413	12.1808
	SEM	4.26722	5.09214	5.08752	5.61859	5.32558	5.40735	6.57361	6.10372	6.1409	6.42416	5.82182	7.37776	6.47105	6.80806	6.86353	4.30655
	average weight of rat						SEM
	Day	Control	DM	DM+BYHW	DM+DMBG		Day	Control	DM	DM+BYHW	DM+DMBG
	D-1	293	359.975	366.637	364.525		D-1	2.61789	6.74658	8.58882	4.26722
	D-4	297.783	365.663	368.65	369.025		D-4	2.42011	6.17049	7.41562	5.09214
	D-8	306.883	374.663	377.4	379.65		D-8	3.54837	6.10983	7.46186	5.08752
	D-11	316.683	379.613	381.637	377.4		D-11	3.65353	6.30936	7.48634	5.61859
	D-15	324.767	387.387	391.575	399.637		D-15	3.66594	7.62991	7.30391	5.32558
	D-18	325.883	379.925	382.65	389.913		D-18	3.90431	8.37201	6.97949	5.40735
	D-22	336.533	393.387	395.488	402.887		D-22	3.18493	6.94538	7.18457	6.57361
	D-25	338.167	391.337	390.875	395.95		D-25	4.39725	6.64102	6.32302	6.10372
	D-29	342.133	398.65	401.775	411.137		D-29	4.23979	7.46688	7.18261	6.1409
	D-32	344	399.837	399.788	405.887		D-32	4.44042	6.57321	5.63143	6.42416
	D-36	344.083	396.587	396.137	407.55		D-36	3.78835	6.85507	6.08804	5.82182
	D-39	350.733	401.062	402.387	408.438		D-39	5.76383	6.74002	6.1973	7.37776
	D-41	360.483	405.712	407.125	420.712		D-41	4.87083	5.77382	7.38008	6.47105
	D-43	359.7	396.038	406.538	413.863		D-43	3.59407	8.18564	6.89275	6.80806
	D-46	363.95	408.9	402.875	417.887		D-46	4.12583	6.76414	6.86502	6.86353

## Sheet: FOOD INTAKE
group	rat No.		day1（30/11）-Day4				day8				day11				day13				day15				day18				day20				day22				day25				day27				day29				day32
Control			offer	residue	intake	Aver/rat/d	offer	residue	intake	Aver/rat/d	offer	residue	intake	Aver/rat/d	offer	residue	intake	Aver/rat/d	offer	residue	intake	Aver/rat/d	offer	residue	intake	Aver/rat/d	offer	residue	intake	Aver/rat/d	offer	residue	intake	Aver/rat/d	offer	residue	intake	Aver/rat/d	offer	residue	intake	Aver/rat/d	offer	residue	intake	Aver/rat/d	offer	residue	intake
	A1组（3）	food(g)	400	229	171	14.25	500	263.4	236.6	19.7167	500	316.3	183.7	20.4111	316.3	200	116.3	19.3833	200	76.6	123.4	20.5667	300	135.6	164.4	18.2667	400	282.4	117.6	19.6	282.4	184.3	98.1	16.35	500	315.8	184.2	20.4667	315.8	218.1	97.7	16.2833	218.1	105.3	112.8	18.8	500	335.8	164.2
	A2组（3）	food(g)	400	224.7	175.3	14.6083	500	258	242	20.1667	500	312.1	187.9	20.8778	312.1	192.5	119.6	19.9333	192.5	73	119.5	19.9167	372.6	189.6	183	20.3333	400	270.6	129.4	21.5667	270.6	162.1	108.5	18.0833	500	315	185	20.5556	315	196.7	118.3	19.7167	196.7	81.4	115.3	19.2167	500	320.8	179.2
	Average	food(g)				14.4292				19.9417				20.6444				19.6583				20.2417				19.3				20.5833				17.2167				20.5111				18				19.0083
	SD					0.25338				0.318198				0.329983				0.388909				0.459619				1.46135				1.39064				1.22565				0.0628539				2.42773				0.294628
	SEM					0.103442				0.129904				0.134715				0.158771				0.187639				0.596595				0.567728				0.50037				0.02566				0.991118				0.120281
	A1组（3）	water(mL)	694.2	510.4	183.8	20.4222	683.7	414.3	269.4	22.45	688.9	473.6	215.3	23.9222	473.6	320.4	153.2	25.5333	689.7	529.1	160.6	26.7667	655.9	347.4	308.5	34.2778	664.4	527.2	137.2	22.8667	527.2	379.1	148.1	24.6833	683.6	487	196.6	21.8444	666.4	491.9	174.5	29.0833	677.8	457.2	220.6	36.7667	688.8	497.8	191
	A2组（3）	water(mL)	697.7	492.8	204.9	22.7667	701	399.5	301.5	25.125	688.9	455.2	233.7	25.9667	455.2	290.6	164.6	27.4333	675.7	496.4	179.3	29.8833	676.4	455.5	220.9	24.5444	694.3	512.1	182.2	30.3667	512.1	359.4	152.7	25.45	698.5	474.9	223.6	24.8444	674	535.3	138.7	23.1167	690.4	545	145.4	24.2333	657.7	484.4	173.3
	average	water(mL)				21.5944				23.7875				24.9444				26.4833				28.325				29.4111				26.6167				25.0667				23.3444				26.1				30.5
	SD					1.65777				1.89151				1.44564				1.3435				2.20382				6.88251				5.3033				0.542115				2.12132				4.21907				8.8624
	SEM					0.676783				0.772206				0.59018				0.548483				0.899704				2.80977				2.16506				0.221318				0.866025				1.72243				3.61806
DM	B1组（3）	food(g)	500	152.1	347.9	28.9917	500	27.7	472.3	39.3583	500	91.1	408.9	45.4333	300	37.3	262.7	43.7833	300	56.6	243.4	40.5667	500	107.5	392.5	43.6111	400	131.4	268.6	44.7667	400	174.4	225.6	37.6	500	118.9	381.1	42.3444	400	146	254	42.3333	400	183.5	216.5	36.0833	500	114	386
	B2组（3）	food(g)	500	159.2	340.8	28.4	500	38.8	461.2	38.4333	500	119.1	380.9	42.3222	300	51.6	248.4	41.4	300	70.9	229.1	38.1833	500	132.2	367.8	40.8667	400	160.3	239.7	39.95	400	172.3	227.7	37.95	500	114.1	385.9	42.8778	400	160.8	239.2	39.8667	400	175.9	224.1	37.35	500	117.2	382.8
	B3组（2）	food(g)	400	174.4	225.6	28.2	400	82.7	317.3	39.6625	400	132.4	267.6	44.6	200	5.5	194.5	48.625	300	135	165	41.25	400	138.4	261.6	43.6	300	125.9	174.1	43.525	300	138.5	161.5	40.375	400	138.4	261.6	43.6	300	124.6	175.4	43.85	300	140.5	159.5	39.875	400	146.5	253.5
	average	food(g)				28.5306				39.1514				44.1185				44.6028				40				42.6926				42.7472				38.6417				42.9407				42.0167				37.7694
	SD					0.411664				0.640181				1.61047				3.68154				1.60995				1.58131				2.50075				1.51128				0.630141				2.01046				1.93032
	SEM					0.145545				0.226338				0.569388				1.30162				0.569204				0.559077				0.88415				0.534317				0.222789				0.710805				0.682471
	B1组（3）	water(mL)	1303	558.8	744.2	62.0167	1995.7	808	1187.7	98.975	1279.2	286.6	992.6	110.289	1307	618.8	688.2	114.7	1315.1	588.6	726.5	121.083	1279	186.3	1092.7	121.411	1289.5	512.4	777.1	129.517	1258.4	557.7	700.7	116.783	1321.1	251.4	1069.7	118.856	1286.9	578.2	708.7	118.117	1304	638.5	665.5	110.917	1313.5	221.3	1092.2
	B2组（3）	water(mL)	1355.3	729.7	625.6	52.1333	1341.5	280.2	1061.3	88.4417	1343.5	499.7	843.8	93.7556	1303.3	742.6	560.7	93.45	1355	655.8	699.2	116.533	1342.2	396.2	946	105.111	1331.5	694.2	637.3	106.217	1317.3	697.5	619.8	103.3	1355.1	400.9	954.2	106.022	1337.7	669.5	668.2	111.367	1335.1	655.6	679.5	113.25	1346.8	285	1061.8
	B3组（2）	water(mL)	1344.5	885.6	458.9	57.3625	1343.3	625.8	717.5	89.6875	1326	692.2	633.8	105.633	1323.7	890.2	433.5	108.375	1301.9	816.5	485.4	121.35	1308.5	593	715.5	119.25	1323.2	803.6	519.6	129.9	1219.9	709.7	510.2	127.55	1327.1	600.8	726.3	121.05	1318.1	840.8	477.3	119.325	1247.3	739.3	508	127	1333.8	610.8	723
	average	water(mL)				57.1708				92.3681				103.226				105.508				119.656				115.257				121.878				115.878				115.309				116.269				117.056
	SD					4.94445				5.75559				8.52552				10.9112				2.70721				8.85314				13.5643				12.1503				8.11731				4.2887				8.69081
	SEM					1.74813				2.03491				3.01423				3.85769				0.957143				3.13006				4.7957				4.29579				2.8699				1.51628				3.07266
DM+BYHWD	C1组（3）	food(g)	500	186.5	313.5	26.125	500	81.7	418.3	34.8583	500	152.4	347.6	38.6222	300	71.2	228.8	38.1333	300	67.7	232.3	38.7167	500	105.2	394.8	43.8667	400	167.2	232.8	38.8	400	180.2	219.8	36.6333	500	69.7	430.3	47.8111	400	152.2	247.8	41.3	400	183.2	216.8	36.1333	500	126.5	373.5
	C2组（3）	food(g)	500	139.2	360.8	30.0667	500	7.4	492.6	41.05	500	95.1	404.9	44.9889	300	15.9	284.1	47.35	350	61	289	48.1667	500	90.2	409.8	45.5333	400	138.1	261.9	43.65	400	144.9	255.1	42.5167	500	122.9	377.1	41.9	400	136.8	263.2	43.8667	400	156.7	243.3	40.55	500	99.3	400.7
	C3组（2）	food(g)	400	181.5	218.5	27.3125	400	45.8	354.2	44.275	400	118.7	281.3	46.8833	200	20.9	179.1	44.775	300	116.4	183.6	45.9	400	131.4	268.6	44.7667	300	115.2	184.8	46.2	300	133.1	166.9	41.725	400	123.6	276.4	46.0667	300	117.6	182.4	45.6	300	115.8	184.2	46.05	400	115.5	284.5
	average	food(g)				27.8347				40.0611				43.4981				43.4194				44.2611				44.7222				42.8833				40.2917				45.2593				43.5889				40.9111
	SD					2.02206				4.78559				4.32761				4.75551				4.93357				0.834222				3.7591				3.19284				3.03714				2.16342				4.96819
	SEM					0.714906				1.69196				1.53004				1.68133				1.74428				0.294942				1.32904				1.12884				1.07379				0.764883				1.75652
	C1组（3）	water(mL)	2533.5	1975.8	557.7	46.475	1311.3	397.2	914.1	76.175	1334.2	529.8	804.4	89.3778	1360.5	809.3	551.2	91.8667	1333	741.9	591.1	98.5167	1300.7	344.6	956.1	106.233	1311.5	640.2	671.3	111.883	1315.6	691.5	624.1	104.017	1311.3	356.6	954.7	106.078	1319.2	659.7	659.5	109.917	1333.8	710.8	623	103.833	1355.8	344.3	1011.5
	C2组（3）	water(mL)	1310.9	698.4	612.5	51.0417	1348.6	248.6	1100	91.6667	1368.3	390.5	977.8	108.644	1360.1	652.2	707.9	117.983	1357.6	565	792.6	132.1	1314.8	214.4	1100.4	122.267	1358.8	697.3	661.5	110.25	1325.1	628.2	696.9	116.15	1356.4	306.9	1049.5	116.611	1350.5	619.9	730.6	121.767	1197.6	493	704.6	117.433	1311	278.9	1032.1
	C3组（2）	water(mL)	1305.4	885.7	419.7	52.4625	1349	504.7	844.3	105.537	1352.1	666.2	685.9	114.317	1349.2	882.6	466.6	116.65	1350	846.8	503.2	125.8	1341.3	544.8	796.5	132.75	1338.2	798.4	539.8	134.95	1309	822.2	486.8	121.7	1314.8	534.9	779.9	129.983	1331.5	817.3	514.2	128.55	1218.6	762.8	455.8	113.95	1340.6	479.8	860.8
	average	water(mL)				49.9931				91.1264				104.113				108.833				118.806				120.417				119.028				113.956				117.557				120.078				111.739
	SD					3.12845				14.6887				13.0724				14.7087				17.8508				13.3548				13.8132				9.0436				11.9808				9.43078				7.06447
	SEM					1.10608				5.19324				4.62179				5.2003				6.31122				4.72163				4.88371				3.1974				4.23587				3.33428				2.49767
DMBG	D1组（3）	food(g)	500	204.4	295.6	24.6333	500	96.1	403.9	33.6583	500	155.6	344.4	38.2667	300	86.2	213.8	35.6333	300	69.1	230.9	38.4833	500	154.9	345.1	38.3444	400	182.1	217.9	36.3167	400	197.8	202.2	33.7	500	135.7	364.3	40.4778	400	159.8	240.2	40.0333	400	191.6	208.4	34.7333	500	134.4	365.6
	D2组（3）	food(g)	500	214.4	285.6	23.8	500	102.5	397.5	33.125	500	152.8	347.2	38.5778	300	76.3	223.7	37.2833	300	78.8	221.2	36.8667	500	161.7	338.3	37.5889	400	187.6	212.4	35.4	400	207.6	192.4	32.0667	500	149.5	350.5	38.9444	400	164.1	235.9	39.3167	400	174.9	225.1	37.5167	500	173.3	326.7
	D3组（2）	food(g)	400	178.4	221.6	27.7	400	103.6	296.4	37.05	400	145.4	254.6	42.4333	200	35.2	164.8	41.2	300	120.7	179.3	44.825	400	157.6	242.4	40.4	300	145.1	154.9	38.725	300	154.7	145.3	36.325	400	151.7	248.3	41.3833	300	125.4	174.6	43.65	300	144.8	155.2	38.8	400	155.2	244.8
	average	food(g)				25.3778				34.6111				39.7593				38.0389				40.0583				38.7778				36.8139				34.0306				40.2685				41				37.0167
	SD					2.05381				2.12891				2.32103				2.85921				4.20645				1.45479				1.71736				2.14833				1.23284				2.32277				2.07893
	SEM					0.726133				0.752682				0.82061				1.01088				1.48721				0.514347				0.607179				0.759548				0.435874				0.821225				0.735012
	D1组（3）	water(mL)	1321.6	831.7	489.9	40.825	1311.7	572	739.7	61.6417	1304.3	661.4	642.9	71.4333	1214.1	729.7	484.4	80.7333	1332.6	815.9	516.7	86.1167	1231.4	385.4	846	94	1300.6	676.8	623.8	103.967	1304.2	780.4	523.8	87.3	1312.6	412.5	900.1	100.011	1318.5	718.6	599.9	99.9833	1321.5	762.1	559.4	139.85	1329	367.9	961.1
	D2组（3）	water(mL)	1288.3	851.2	437.1	36.425	1354.9	634.1	720.8	60.0667	1353.2	673.5	679.7	75.5222	1359.2	876	483.2	80.5333	1320.5	676.04	644.46	107.41	1289.6	462.8	826.8	91.8667	1331.5	792.5	539	89.8333	1344.9	833.1	511.8	85.3	1326.2	492	834.2	92.6889	1345	778.9	566.1	94.35	1333.3	781.3	552	138	1363.2	511.1	852.1
	D3组（2）	water(mL)	1352.8	839.8	513	64.125	1332.9	609.6	723.3	90.4125	680.7	124.7	556	92.6667	1373.3	913.8	459.5	114.875	1355.1	837.4	517.7	129.425	1354.8	597.9	756.9	126.15	1359.9	866.4	493.5	123.375	1228.5	725.7	502.8	125.7	1362.9	647.6	715.3	119.217	1356.6	877.2	479.4	119.85	1375.1	921.5	453.6	113.4	1383.1	667.5	715.6
	average	water(mL)				47.125				70.7069				79.8741				92.0472				107.651				104.006				105.725				99.4333				103.972				104.728				130.417
	SD					14.8859				17.0837				11.2658				19.7697				21.6552				19.2073				16.8398				22.7696				13.7003				13.3957				14.7659
	SEM					5.26296				6.03999				3.98305				6.98964				7.65626				6.7908				5.95378				8.05026				4.84379				4.7361				5.22052
	food（/Rat/Day）
	Days	Control	SD	SEM	DM	SD	SEM	DM+BYHWD	SD	SEM	DMBG	SD	SEM
	day4	14.4292	0.25338	0.1	28.5719	0.411664	0.15	27.9	2.02206	0.71	25.0875	2.05381	0.73
	day8	19.9417	0.318198	0.13	39.0875	0.640181	0.23	39.5344	4.78559	1.69	34.3062	2.12891	0.75
	day11	20.6444	0.329983	0.13	44.0583	1.61047	0.57	43.075	4.32761	1.53	39.425	2.32103	0.82
	day13	19.6583	0.388909	0.16	44.1	3.68154	1.3	43.25	4.75551	1.68	37.6437	2.85921	1.01
	day15	20.2417	0.459619	0.19	39.8438	1.60995	0.57	44.0562	4.93357	1.74	39.4625	4.20645	1.49
	day18	19.3	1.46135	0.6	42.5792	1.58131	0.56	44.7167	0.834222	0.29	38.575	1.45479	0.51
	day20	20.5833	1.39064	0.57	42.65	2.50075	0.88	42.4688	3.7591	1.33	36.575	1.71736	0.61
	day22	17.2167	1.22565	0.5	38.425	1.51128	0.53	40.1125	3.19284	1.13	33.7437	2.14833	0.76
	day25	20.5111	0.0628539	0.03	42.8583	0.630141	0.22	45.1583	3.03714	1.07	40.1292	1.23284	0.44
	day27	18	2.42773	0.99	41.7875	2.01046	0.71	43.3375	2.16342	0.76	40.6688	2.32277	0.82
	day29	19.0083	0.294628	0.12	37.5063	1.93032	0.68	40.2687	4.96819	1.76	36.7938	2.07893	0.74
	day32	19.0778	1.17851	0.48	42.5958	0.320124	0.11	44.1125	2.95856	1.05	39.0458	2.54831	0.9
	day34	20.5	2.33345	0.95	45.95	0.888859	0.31	47.2	1.34478	0.48	43.6375	1.36109	0.48
	day36	17.9833	0.872098	0.36	42.9875	2.70178	0.96	44.05	1.63333	0.58	39.4438	6.57551	2.32
	day39	20.9833	0.306413	0.13	41.7042	3.51412	1.24	43.8042	1.76349	0.62	41.2083	3.37775	1.19
	day41	15.6583	3.75945	1.53	37.7125	2.90271	1.03	37.2313	2.9649	1.05	33.7125	3.79593	1.34
	day43	20.0417	0.153206	0.06	39.3875	2.22127	0.79	38.9	2.15654	0.76	39.8062	2.3462	0.83
	day46	20.8056	0.494975	0.2	41.9167	3.11776	1.1	42.6875	2.17872	0.77	41.5458	1.20534	0.43
	water（/Rat/Day）
	Days	Control	SD	SEM	DM	SD	SEM	DM+BYHWD	SD	SEM	DMBG	SD	SEM
	day4	16.1958	1.65777	0.68	57.1469	4.94445	1.75	49.6562	3.12845	1.11	45	14.8859	5.26
	day8	23.7875	1.89151	0.77	92.7031	5.75559	2.03	89.325	14.6887	5.19	68.2438	17.0837	6.04
	day11	24.9444	1.44564	0.59	102.925	8.52552	3.01	102.838	13.0724	4.62	78.275	11.2658	3.98
	day13	26.4833	1.3435	0.55	105.15	10.9112	3.86	107.856	14.7087	5.2	89.1937	19.7697	6.99
	day15	28.325	2.20382	0.9	119.744	2.70721	0.96	117.931	17.8508	6.31	142.429	21.6552	7.66
	day18	29.4111	6.88251	2.81	114.758	8.85314	3.13	118.875	13.3548	4.72	101.237	19.2073	6.19
	day20	26.6167	5.3033	2.17	120.875	13.5643	4.8	117.037	13.8132	4.88	103.519	16.8398	5.95
	day22	25.0667	0.542115	0.22	114.419	12.1503	4.3	112.987	9.0436	3.2	96.15	22.7696	8.05
	day25	23.3444	2.12132	0.87	114.592	8.11731	2.87	116.004	11.9808	4.24	102.067	13.7003	4.84
	day27	26.1	4.21907	1.72	115.888	4.2887	1.52	119.019	9.43078	3.33	102.838	13.3957	4.74
	day29	30.5	8.8624	3.62	115.812	8.69081	3.07	111.463	7.06447	2.5	97.8125	14.7659	5.22
	day32	15.1792	1.39064	0.57	119.875	1.75608	0.62	121.017	17.3199	6.12	105.367	12.2949	4.35
	day34	25.9083	0.577471	0.24	134.181	6.87813	2.43	134.406	6.05948	2.14	116.144	13.285	4.7
	day36	14.3667	1.03709	0.42	121.806	7.63461	2.7	125.906	21.779	7.7	114.912	13.3955	4.74
	day39	18.7833	1.13923	0.47	124.721	13.6957	4.84	120.825	4.38263	1.55	114.662	12.7155	4.5
	day41	20.2917	1.70884	0.7	101.6	12.4781	4.41	101.106	3.15138	1.11	119.133	14.0133	4.95
	day43	21.125	0.459619	0.19	112.425	6.98591	2.47	108.356	2.23562	0.79	105.497	9.07279	3.21
	day46	22.3333	0.534258	0.22	126.733	8.08938	2.86	121.438	11.0228	3.9	121.965	11.2404	3.97
[truncated: 26 more columns]

## Sheet: Weight of organs
		Weight	Liver	perirenal fat	Epididymis fat	Mesenteric fat	Total fat	liver/weight	fat/weight
group	rat No.	g	g	g	g	g	g	%	%
Control	A1	342.6	8.1	4.1	3.6	2.4	10.1	2.36427	2.94804
	A2	343.2	9	3.3	3.8	2.5	9.6	2.62238	2.7972
	A3	341.2	8.1	3.7	3	2.4	9.1	2.37397	2.66706
	A4	337.3	8.9	3.7	3.3	2.4	9.4	2.6386	2.78684
	A5	343.1	9.3	4.3	2.8	2.3	9.4	2.71058	2.73973
	A6	362.4	9.3	4.7	3.4	2.8	10.9	2.56623	3.00773
	average	344.967	8.78333	3.96667	3.31667	2.46667	9.75	2.54601	2.82443
	SD	8.82149	0.552871	0.500666	0.371035	0.175119	0.653452	0.144583	0.12882
	SEM	3.60136	0.225709	0.204396	0.151474	0.071492	0.266771	0.0590259	0.0525907
DM	B16	389.2	14.6	17.5	9.8	9.2	36.5	3.75128	9.37821
	B20	356.5	15.5	16.7	8.2	9	33.9	4.34783	9.50912
	B19	361.3	16.2	16.9	8.3	7.2	32.4	4.48381	8.96762
	B22	382.1	15.2	16.6	8.9	8.2	33.7	3.97802	8.81968
	B21	373.5	15.8	16.4	8.4	7.2	32	4.23025	8.5676
	B9	415.1	17.5	19.1	9.7	7.3	36.1	4.21585	8.6967
	B33	377	15.9	15.5	9	6.4	30.9	4.21751	8.19629
	B35	412.9	18.2	19	7.7	7.1	33.8	4.40785	8.186
	average	383.45	16.1125	17.2125	8.75	7.7	33.6625	4.20405	8.79015
	SD	21.5852	1.19096	1.26315	0.738725	0.992831	1.92942	0.238317	0.488588
	SEM	7.63151	0.421069	0.446589	0.261179	0.351019	0.682155	0.0842577	0.172742
DM+BYHWD	C17	379.1	15.2	14.7	9.4	7.5	31.6	4.0095	8.33553
	C27	370.9	15.4	15.8	8.8	7.8	32.4	4.15206	8.73551
	C8	368.9	13.7	15.2	6.9	7.6	29.7	3.71374	8.05096
	C23	405.4	13.6	13.4	8.2	9.9	31.5	3.35471	7.7701
	C24	360.7	13.4	14.9	7.3	5.2	27.4	3.715	7.59634
	C29	405	14.2	15.1	8.3	6.3	29.7	3.50617	7.33333
	C26	370.1	13.7	16.4	8.5	5.7	30.6	3.7017	8.26804
	C12	400.1	14.4	13.1	8.8	5.9	27.8	3.5991	6.94826
	average	382.525	14.2	14.825	8.275	6.9875	30.0875	3.719	7.87976
	SD	18.1285	0.754037	1.11323	0.820714	1.52544	1.79876	0.257641	0.582938
	SEM	6.40939	0.266592	0.393587	0.290166	0.539324	0.635958	0.0910898	0.2061
DMBG	D34	367.7	14.7	15.4	8.1	7.1	30.6	3.99782	8.322
	D18	378.5	14.9	15.3	8.4	8.2	31.9	3.93659	8.42801
	D7	410.2	15	17.3	8.7	7.8	33.8	3.65675	8.23988
	D28	386.9	16.1	17.5	8.8	8.8	35.1	4.16128	9.07211
	D14	396	17.2	17.7	8.6	6.3	32.6	4.34343	8.23232
	D15	393.6	17.3	17.5	8.4	6.8	32.7	4.39533	8.30793
	D11	372.7	15.6	15.4	8.6	5.9	29.9	4.18567	8.02254
	D13	414.1	15.3	16.6	8.5	7.1	32.2	3.69476	7.7759
	average	389.962	15.7625	16.5875	8.5125	7.25	32.35	4.04646	8.30009
	SD	16.8024	1.01691	1.06159	0.216712	0.969536	1.65357	0.275802	0.372817
	SEM	5.94054	0.359532	0.375327	0.0766194	0.342783	0.584624	0.0975106	0.131811
	Groups	liver/weight%	SD	SEM	fat/weight%	SD	SEM
	Control	2.55	0.144583	0.06	2.82	0.12882	0.05
	DM	4.13	0.270353	0.1	8.79	0.488588	0.17
	DM+BYHW	4.39	0.326248	0.12	7.94143	0.595637	0.2
	DM+DMBG	4.29	0.30144	0.11	8.30009	0.372817	0.22

## Sheet: Blood Glu
		mM/L
		During Modeling				During Dosing				After dosing 7 weeks
group	rat No.	RBGtest1	RBGtest2	RBGtest3	RBGtest4	RBGtest1	RBGtest2	RBGtest3	RBGtest4	FBGtest1	FBGtest2
Control	A1	7.3	6.5	6.3	6.8	6.7	7.8	5.8	6.9	5.5	6.1
	A2	6.9	5.7	6.7	6.1	6.2	6.9	5.9	6.2	6.3	7.3
	A3	6.8	8.4	5.5	5.5	5.3	7.7	5.6	5.4	5.7	6.9
	A4	5.9	6.3	5.9	6.8	6.6	7.1	7	5.9	5.7	5.3
	A5	7.4	5.3	6.5	6.4	7	6.5	6.3	5.8	6	6
	A6	7.3	6.5	6.1	6.5	7	6.4	6.8	6.8	5.9	5.7
	average	6.93333	6.45	6.16667	6.35	6.46667	7.06667	6.23333	6.16667	5.85	6.21667
	SD	0.560952	1.06911	0.432049	0.49295	0.643946	0.588784	0.568038	0.588784	0.281069	0.749444
	SEM	0.229008	0.436463	0.176383	0.201246	0.26289	0.24037	0.2319	0.24037	0.114746	0.305959
DM	B16	7.8	18.3	31.7	33.3	33.3	29.4	33.3	32.3	27.5	14.7
	B20	10	18	27.4	33.3	33.3	25.7	33.3	30.5	23.6	25.6
	B19	9.3	25.7	30	29.4	31.2	28.7	33.3	29.7	26.2	27.1
	B22	8.5	33.3	33.3	33.3	33.3	27.2	33.3	33.3	26.7	30.9
	B21	8.4	33.3	29.9	22.9	33.3	30.4	33.3	33.3	26.6	24.6
	B9	9.7	8.5	33.3	18.9	33.3	33.3	22.3	28.7	22.3	22.3
	B33	6.9	24.9	20.3	13.2	33.3	33.3	33.3	28.6	28.1	22.2
	B35	6.6	27.9	30.5	20.2	33.3	32.9	24.7	33.3	32.6	31
	average	8.4	23.7375	29.55	25.5625	33.0375	30.1125	30.85	31.2125	26.7	24.8
	SD	1.249	8.45221	4.21155	7.8139	0.742462	2.89405	4.58164	2.0767	3.08545	5.30013
	SEM	0.441588	2.98831	1.48901	2.76263	0.2625	1.0232	1.61985	0.734224	1.09087	1.87388
DM+BYHWD	C17	7.9	33.3	24.8	33.3	33.3	27.1	33.3	33.3	23.5	21.9
	C27	6.8	18.6	23.3	33.3	26.6	33.3	33.3	33.3	24.4	20.8
	C8	12.5	15.1	25.1	24.8	30.5	26.8	33.3	32	24	20.9
	C23	7.6	33.3	33.3	33	33.3	28.4	33.3	25	25.4	23.2
	C24	6.7	33.3	25.1	31.9	33.3	33.3	29.5	33.3	25	15.6
	C29	10.5	33.3	20.8	22.7	33.3	31.6	33.3	33.3	20.8	19
	C26	5.4	33.3	32.7	33.3	33.3	33.3	30	33.3	25.3	30.4
	C12	7.9	9.5	21.9	32.1	24.1	33.3	33.3	29.2	23.1	14.4
	average	8.1625	26.2125	25.875	30.55	30.9625	30.8875	32.4125	31.5875	23.9375	20.775
	SD	2.27906	10.0847	4.66377	4.26949	3.65784	2.95269	1.64875	3.02203	1.51557	4.93349
	SEM	0.805769	3.56548	1.64889	1.50949	1.29324	1.04393	0.582923	1.06845	0.535836	1.74425
DMBG	D34	6.8	33.3	33.3	31.9	22.6	28.8	33.3	33.3	22.7	17.6
	D18	13.3	32.4	33.3	24.3	23.5	32.1	33.3	33.3	23.5	20.8
	D7	8.2	5.7	19.4	24.4	33.3	33.2	33.3	33.3	20.4	17.6
	D28	6.2	14.7	33.3	33.3	33.3	27	33.3	33.3	19.6	14.2
	D14	13.5	16.7	22.6	33.3	28.5	30.1	33.3	33.3	20.9	17
	D15	12.4	18.1	25.7	25.7	33.3	33.3	29.5	33.3	22	23
	D11	12.8	14.4	25.7	33.3	33.3	33.3	33.3	31.1	23.9	26.5
	D13	21.2	15.1	33.3	27.8	33.3	31.6	32	33.3	20.3	23.1
	average	11.8	18.8	28.325	29.25	30.1375	31.175	32.6625	33.025	21.6625	19.975
	SD	4.84296	9.42322	5.67218	4.12241	4.68369	2.34201	1.3564	0.777817	1.59726	4.06474
	SEM	1.71225	3.33161	2.00542	1.45749	1.65593	0.828025	0.47956	0.275	0.564718	1.4371

## Sheet: OGTT
Before dosing mM/L
group	Rat No.	weight/g	50%glucose/ml（3g/kg）	FBG	15min	30min	60min	90min	120min
Control	A1	288.4	1.7304	4.6	6.3	6.4	7.2	7	6.4
	A2	276.2	1.6572	4.5	6.6	5.4	8.1	6.9	5.5
	A3	279.3	1.6758	3.6	5.4	8.2	13.6	7.2	9.5
	A4	271	1.626	4.6	6.2	5.4	8.7	7.4	6.2
	A5	280.4	1.6824	4.3	5.9	5.3	7.3	6.9	6.2
	A6	291.9	1.7514	4.4	5.5	5.9	7.1	7	5.4
	average	281.2	1.6872	4.33333	5.98333	6.1	8.66667	7.06667	6.53333
	SD			0.377712	0.470815	1.10995	2.49533	0.196638	1.50953
	SEM			0.1542	0.192209	0.453137	1.01871	0.0802773	0.616261
DM	B16	344.8	2.0688	15.5	20.3	24.8	25.5	26.4	21.5
	B20	312.9	1.8774	8.1	12.7	20	33.3	24.1	21.9
	B19	319.8	1.9188	15.4	30.6	26.2	32.6	28.5	21.8
	B22	355.3	2.1318	11	24.9	26.5	33.3	27.7	20.2
	B21	333.8	2.0028	14.2	22.1	24.2	22	29.3	23.8
	B9	351.8	2.1108	8	10.6	12.3	19.8	28.9	20.7
	B33	346.2	2.0772	9.5	18.4	22.1	23.1	20.5	18.3
	B35	361.9	2.1714	23.5	18.2	24.6	24.9	24.3	18.9
	average	340.812	2.04488	13.15	19.725	22.5875	26.8125	26.2125	20.8875
	SD			5.19313	6.4111	4.6701	5.46637	3.04698	1.76751
	SEM			1.83605	2.26666	1.65113	1.93266	1.07727	0.624911
DM+BYHWD	C17	335.8	2.0148	10.4	11.1	13.8	17.8	18.5	17.8
	C27	337.6	2.0256	8.5	17.6	21.1	33.3	33.3	22.4
	C8	321.1	1.9266	10.1	15.8	16.4	26.2	26	21.1
	C23	357.5	2.145	8.8	13.5	25.7	24	25.5	18.5
	C24	319.4	1.9164	18.5	10.6	16.7	26.9	33.3	22
	C29	373	2.238	7.9	9.7	11.2	14.2	16.6	14.8
	C26	335.3	2.0118	8.2	15.3	22.9	24.7	24.5	22.6
	C12	353.6	2.1216	9.3	17.5	12.2	16.9	21	22.4
	average	341.663	2.04997	10.2125	13.8875	17.5	23	24.8375	20.2
	SD			3.46181	3.13389	5.2465	6.29194	6.18615	2.86107
	SEM			1.22393	1.108	1.85492	2.22454	2.18713	1.01154
DMBG	D34	333.7	2.0022	7.7	19.1	21.4	21.9	25.3	20.5
	D18	341.5	2.049	16.9	21.5	24.6	24.7	25.7	22
	D7	354.2	2.1252	7.2	7.8	18.2	20.5	22.1	16.3
	D28	351	2.106	8	11.9	14.3	11.4	15.7	15.4
	D14	327.2	1.9632	10.1	20	31	23.7	27.1	21
	D15	342.7	2.0562	11.9	22.5	21.8	32.7	25	22.9
	D11	237.4	1.4244	16.8	21.8	25	25.2	27.6	24.3
	D13	365.3	2.1918	18.9	28.1	26.3	32	27.3	28.7
	average	331.625	1.98975	12.1875	19.0875	22.825	24.0125	24.475	21.3875
	SD			4.71364	6.39139	5.12605	6.73083	3.95935	4.26428
	SEM			1.66652	2.2597	1.81233	2.37971	1.39984	1.50765
After dosing
group	Rat No.	weight/g	50%glucose/ml（3g/kg）	FBG	15min	30min	60min	90min	120min
Control	A1	350.4	2.1024	4.8	9.3	8.7	7.2	8	8.3
	A2	352.4	2.1144	5	8.4	7.4	7.4	7.8	6.6
	A3	348.3	2.0898	4.5	7.3	6.2	7.8	8.7	8.2
	A4	342.8	2.0568	5.2	7.5	7.8	8.3	9	7.3
	A5	361.4	2.1684	4.5	6.4	6.5	9.2	8.4	7.2
	A6	369.6	2.2176	5	8.4	8.8	8.1	7.9	7.3
	average	354.15	2.1249	4.83333	7.88333	7.56667	8	8.3	7.48333
	SD			0.287518	1.02258	1.08566	0.718331	0.481664	0.649359
	SEM			0.117379	0.417466	0.443221	0.293258	0.196638	0.2651
DM	B16	397	2.382	25.3	25.2	32	30.3	32.9	28.5
	B20	389.9	2.3394	20.2	26.5	32.4	31.3	31.4	26.5
	B19	359.9	2.1594	19.6	29.5	31	30	31.6	26.9
	B22	389	2.334	30.7	33.3	33.3	33.3	21.9	30.3
	B21	380	2.28	23.9	32.4	32.4	32.2	29.7	28.9
	B9	418.1	2.5086	22.5	31.9	31.9	33.3	33.3	33.3
	B33	396.6	2.3796	21	32.9	33.3	30.3	31.6	26.3
	B35	414.2	2.4852	24.7	33.3	33.3	33.3	32.9	27.6
	average	393.087	2.35853	23.4875	30.625	32.45	31.75	30.6625	28.5375
	SD			3.58626	3.20658	0.826352	1.45798	3.72211	2.34943
	SEM			1.26793	1.1337	0.292159	0.515475	1.31596	0.830649
DM+BYHWD	C17	392.1	2.3526	22.8	27.9	31.6	31.1	29.4	23.3
	C27	387.6	2.3256	23.3	31.9	33.3	30.3	30.1	21.1
	C8	374	2.244	21.3	33.3	31.4	29.6	28.7	22.6
	C23	422.4	2.5344	20.7	33.3	33.3	31.7	28.3	28.9
	C24	367.1	2.2026	24.9	29.2	30.3	28.7	30.3	26
	C29	426.6	2.5596	22.9	33.3	33.3	30.3	30.9	22
	C26	377.8	2.2668	20.1	33.3	31.8	29.3	29.7	27.7
	C12	398.8	2.3928	20.4	33.3	33.3	31.3	30.7	27.6
	average	393.3	2.3598	22.05	31.9375	32.2875	30.2875	29.7625	24.9
	SD			1.68523	2.17383	1.16795	1.04531	0.924179	3.00095
	SEM			0.595819	0.768565	0.412933	0.369574	0.326747	1.061
DMBG	D34	413.7	2.4822	20	33.3	33.1	30.3	31.4	24.8
	D18	391.7	2.3502	23.3	30.6	33.3	33.3	31.7	22.6
	D7	412.9	2.4774	21	25.7	28.7	28.7	26.8	23.5
	D28	393.7	2.3622	32.9	24.8	29.2	30.3	31.2	22
	D14	394.6	2.3676	19.8	30.9	33.2	33.3	31.3	26.3
	D15	398.8	2.3928	20.5	28	33.3	33.3	29.5	24.4
	D11	377.5	2.265	24.8	33.3	33.3	30.3	33.3	25.7
	D13	428.1	2.5686	25.1	33.3	33.3	33.3	33.3	21.2
	average	401.375	2.40825	23.425	29.9875	32.175	31.6	31.0625	23.8125
	SD			4.37191	3.45106	1.99625	1.89133	2.11183	1.80273
	SEM			1.5457	1.22013	0.70578	0.668687	0.746644	0.63736
Groups		FBG	15min	30min	60min	90min	120min
Control	Average	4.83	7.88	7.57	8	8.3	7.48
	SD	0.287518	1.02258	1.08566	0.718331	0.481664	0.649359
DM	Average	23.5	30.625	32.45	31.75	30.6625	28.5375
	SD	3.58626	3.20658	0.826352	1.45798	3.72211	2.34943
DM+BYHW	Average	22.05	31.9375	32.2875	30.2875	29.7625	24.9
	SD	1.68523	2.17383	1.16795	1.04531	0.924179	3.00095
DM+DMBG	Average	23.4	30	32.2	32.7	31.1	23.8125
	SD	4.37191	3.45106	1.99625	1.89133	2.11183	1.80273

## Sheet: TG
	mM/L
group	rat No.	TGtest 0	TGtest1	TGtest2	TGtest3	TGtest4
Control	A1	1.08	0.78	1.13	1.3	1.49
	A2	1.04	0.78	0.93	0.98	1.51
	A3	0.99	0.84	0.94	0.95	1.32
	A4	1.16	0.8	0.82	1.44	1.04
	A5	1.22	0.81	0.95	1.07	1.22
	A6	1.03	0.76	0.97	1.31	1.02
	average	1.08667	0.798	0.956667	1.175	1.26667
	SD	0.0871015	0.0271293	0.0999333	0.201866	0.21276
	SEM	0.035559	0.0110755	0.0407976	0.0824116	0.0868588
DM	B16	2.92	5.77	4.85	4.37	4.77
	B20	3.1	5.56	5.17	4.27	4.8
	B19	3.83	5.16	5.01	4.3	5.4
	B22	3.29	4.11	4.77	4.02	4.7
	B21	2.82	4.9	4.89	3.95	4.79
	B9	3.49	5.26	4.6	4.72	5.1
	B33	3.72	6.15	5.32	3.96	3.63
	B35	3.47	6.51	4.07	4.48	3.61
	average	3.33	5.4275	4.835	4.25875	4.6
	SD	0.364496	0.750462	0.382846	0.271895	0.646529
	SEM	0.128869	0.265328	0.135357	0.0961293	0.228583
DM+BYHWD	C17	3.54	5.51	4.53	4.67	4.8
	C27	3.65	4.93	5.03	3.24	5.01
	C8	3.54	5.09	4.67	4.31	3.37
	C23	3.31	5.34	4.19	3.37	4.53
	C24	4.09	5.09	3.96	3.7	4.18
	C29	3.65	5.01	3.56	3.4	3.94
	C26	2.66	5.07	3.89	3.54	3.62
	C12	2.82	5.14	3.37	2.81	3.86
	average	3.4075	5.1475	4.15	3.63	4.16375
	SD	0.467814	0.187978	0.567073	0.597853	0.576118
	SEM	0.165397	0.0664602	0.20049	0.211373	0.203689
DMBG	D34	3.57	5.9	3.76	2.74	3.59
	D18	3.36	6.72	4.49	3.65	4.28
	D7	2.72	6.56	3.78	3.1	3.95
	D28	3.03	6.11	3.35	3.28	4.83
	D14	3.31	6.09	5.17	3.06	3.77
	D15	3.49	4.54	5.47	3.72	4.64
	D11	3.1	6.06	4.24	3.57	3.92
	D13	3.49	4.47	3.42	2.91	3.23
	average	3.25875	5.80625	4.21	3.25375	4.02625
	SD	0.288961	0.848359	0.787365	0.362213	0.533745
	SEM	0.102163	0.29994	0.278375	0.128062	0.188707
Groups	TG	SD	SEM
Control	1.04908	0.21196	0.10598
DM	4.78031	0.492065	0.246032
DM+BYHW	4.27281	0.633841	0.316921
DM+DMBG	4.32406	1.07147	0.535736

## Sheet: Blood-Biomarkers
group	Rat No.	GLU	BUN	Cr	ALT	TP	ALB	CHOL	TG	HDL	LDL	UA
		mM/L	mM/L	µM/L	U/L	g/L	g/L	mM/L	mM/L	mM/L	mM/L	µM/L
Control	A1	13.97	5	54.8	36.7	57.9	30	2.43	0.36	2.76	0.96	75.6
	A2	14.85	5.8	50.2	57.3	57.5	29.7	2.34	0.51	2.88	0.91	69.2
	A3	15.72	9.1	59.3	50.2	59.3	30.2	2.16	0.37	3.02	0.87	82.8
	A4	13.63	5.8	49.9	53.8	61.6	33.4	2.63	0.51	2.93	1.11	62.3
	A5	15.03	6.2	48.6	56.4	58.2	31.6	2.36	0.48	3.65	1	61.8
	A6	16.38	6.4	51.2	73.3	58.4	31.8	2.68	0.63	3.17	1.04	64.8
	average	14.93	6.38333	52.3333	54.6167	58.8167	31.1167	2.43333	0.476667	3.06833	0.981667	69.4167
	SD	1.03485	1.4148	4.00783	11.8375	1.49053	1.4148	0.194079	0.100731	0.316444	0.0875024	8.33509
	SEM	0.422477	0.577591	1.63619	4.83263	0.608505	0.577591	0.0792324	0.0411231	0.129188	0.0357227	3.40278
DM	B16	34.61	7.5	38.8	560.6	61.1	30.4	4.99	5.87	1.86	1.46	53
	B20	34.97	7.2	47.9	540.7	57.9	29.9	5.22	7.01	1.59	1.43	53.7
	B19	41.51	9	55.9	455.7	52.6	27.1	5.98	8.01	1.53	1.51	62.2
	B22	40.73	8	46.8	452.1	57.1	29.8	5.31	6.42	1.37	1.31	63
	B21	35.72	8	53.8	480.79	55.87	30.38	4.99	6.06	1.61	1.34	46
	B9	36.67	6.8	43.4	402.1	61.9	34.5	5.03	7.75	1.4	1.23	79.4
	B33	32.17	7.3	44.7	591	54.6	31.8	5.6	6.29	1.66	1.5	49.8
	B35	36.29	8.2	51.2	447.3	53.8	30.9	5.04	6.33	1.91	1.3	47.6
	average	36.5838	7.75	47.8125	491.286	56.8588	30.5975	5.27	6.7175	1.61625	1.385	56.8375
	SD	3.12319	0.69282	5.65873	65.4545	3.3406	2.07737	0.355447	0.792298	0.193903	0.103785	11.0368
	SEM	1.10421	0.244949	2.00066	23.1417	1.18108	0.734462	0.12567	0.28012	0.0685549	0.0366937	3.9021
DM+BYHWD	C17	29.62	7.3	41.1	166.1	60.2	31.5	4.09	5.15	3.06	1.45	74
	C27	30.95	6.6	41.1	102.7	60.7	30.5	4.63	4.31	3.31	1.53	77.1
	C8	28.54	6.4	41.1	229.7	63.7	30.3	4.26	3.35	2.72	1.33	87.8
	C23	30.47	7.5	42.2	164	57.9	30.2	4.63	5.31	2.62	1.09	55.5
	C24	29.49	8.5	49.9	162.4	56	30	4.12	4.15	3.03	1.4	54.1
	C29	26.66	7.1	40.8	152.4	54.6	32.5	4.38	4.29	2.91	1.38	53
	C26	30.07	6.6	44.7	222.2	58.9	32.9	4.62	4.34	2.89	1.31	62.7
	C12	28.8	6.5	46.8	227.5	56.7	29.2	4.55	4.87	2.92	1.34	58.4
	average	29.325	7.0625	43.4625	178.375	58.5875	30.8875	4.41	4.47125	2.9325	1.35375	65.325
	SD	1.34244	0.706981	3.37086	44.6927	2.92596	1.28889	0.230031	0.627886	0.211643	0.12839	12.808
	SEM	0.474624	0.249955	1.19178	15.8013	1.03448	0.455693	0.0813283	0.221991	0.0748272	0.0453926	4.52831
DM+DMBG	D34	23.28	5.8	47.9	336.4	62.5	30.9	5	3.57	3.16	1.58	65.6
	D18	27.86	6	47.9	393.3	55.6	28.1	4.5	4.34	2.86	1.25	54
	D7	28.8	6.5	46.8	327.5	56.7	29.2	5.55	6.87	2.92	1.34	58.4
	D28	26.86	7	45.6	327.3	57.3	28.6	3.3	5.47	2.01	0.91	66.5
	D14	26.21	8.2	49.9	371.4	56.1	31.7	4.32	6.6	2.53	1.15	51.2
	D15	31.17	7.7	55.1	382	51.1	31.2	4.29	5.79	2.95	1.03	36.5
	D11	32.45	7.6	53.8	348.29	52.85	30.01	4.78	4.58	2.68	1.47	42.7
	D13	28.43	7.9	53.8	423	49.4	29.4	4.49	5.75	2.52	1.28	40.2
	average	28.1325	7.0875	50.1	365.843	55.1938	29.8887	4.52875	5.37125	2.70375	1.25125	51.8875
	SD	2.86201	0.904651	3.64966	36.8225	4.08643	1.28792	0.648172	1.13507	0.355726	0.220482	11.381
	SEM	1.01187	0.319842	1.29035	13.0187	1.44477	0.455347	0.229163	0.401308	0.125768	0.0779523	4.02379
Groups		GLU	BUN	Cr	ALT	TP	ALB	CHOL	TG	HDL	LDL	UA
Control	average	14.93	6.38333	52.3333	54.6167	58.8167	31.1167	2.43333	0.476667	3.06833	0.981667	69.4167		2.43333	0.194079	4.52875
	SD	1.03485	1.4148	4.00783	11.8375	1.49053	1.4148	0.194079	0.100731	0.316444	0.0875024	8.33509		0.476667	0.100731	5.37125
	SEM	0.422477	0.577591	1.63619	4.83263	0.608505	0.577591	0.0792324	0.0411231	0.129188	0.0357227	3.40278		1.52667	0.117757	2.70375
DM	average	36.5838	7.75	47.8125	491.286	56.8588	30.5975	5.27	6.7175	1.61625	1.385	56.8375		0.981667	0.0875024	1.25125
	SD	3.12319	0.69282	5.65873	65.4545	3.3406	2.07737	0.355447	0.792298	0.193903	0.103785	11.0368			8.33509
	SEM	1.10421	0.244949	2.00066	23.1417	1.18108	0.734462	0.12567	0.28012	0.0685549	0.0366937	3.9021
DM+BYHWD	average	29.325	7.0625	43.4625	178.375	58.5875	30.8875	4.41	4.47125	2.9325	1.35375	65.325		5.27	0.355447	0.648172
	SD	1.34244	0.706981	3.37086	44.6927	2.92596	1.28889	0.230031	0.627886	0.211643	0.12839	12.808		6.7175	0.792298	1.13507
	SEM	0.474624	0.249955	1.19178	15.8013	1.03448	0.455693	0.0813283	0.221991	0.0748272	0.0453926	4.52831		2.8975	0.156912	0.355726
DM+DMBG	average	28.1325	7.0875	50.1	365.843	55.1938	29.8887	4.52875	5.37125	2.70375	1.25125	51.8875		1.385	0.103785	0.220482
	SD	2.86201	0.904651	3.64966	36.8225	4.08643	1.28792	0.648172	1.13507	0.355726	0.220482	11.381
	SEM	1.01187	0.319842	1.29035	13.0187	1.44477	0.455347	0.229163	0.401308	0.125768	0.0779523	4.02379
														4.41	0.230031
														4.47125	0.627886
														2.9325	0.211643
														1.35375	0.12839

## Sheet: ELISA-related protein
group	rat No.	FFA of liver	FFA of Serum	leptin	glycosylated hemoglobin	TNF-α	IL-1β	IL-6	Serum insulin	GLU-Hospital	HOMA-IR
		µmol/L	µmol/L	mg/mL	%	pg/ml	ng/ml	pg/ml	mU/L	mM/L	GLU*Insulin/22.5
Control	A1	58.1764	93.0527	0.435815	21.0814	26.2406	10.9245	14.165	1.60191	13.97	0.994611
	A2	61.3255	98.3298	0.646016	21.6406	19.1864	8.30695	14.6695	1.69894	14.85	1.1213
	A3	65.8319	83.9575	0.478712	21.9603	17.9695	8.96496	11.3679	1.55803	15.72	1.08855
	A4	46.9376	105.123	0.512432	20.3046	27.1401	10.0379	16.5682	1.45613	13.63	0.882094
	A5	71.9671	108.695	0.438974	26.4606	29.4151	8.52088	14.7802	1.79694	15.03	1.20036
	A6	61.1387	90.2729	0.459075	28.1951	22.0135	11.4647	16.192	1.6192	16.38	1.17878
	Average	60.8962	96.5718	0.495171	23.2738	23.6609	9.70331	14.6238	1.62186	14.93	1.07761
	SD	8.35954	9.32052	0.0791294	3.23698	4.62596	1.3114	1.84811	0.117079	1.03485	0.12037
	SEM	3.41277	3.80509	0.0323044	1.32149	1.88854	0.535377	0.754489	0.0477973	0.422477	0.0491409
DM	B16	80.9898	127.547	0.271847	24.4917	36.7163	20.0898	17.2088	1.80913	34.61	2.78284
	B20	84.4004	122.489	0.193452	23.4018	45.1985	19.3945	18.448	1.49855	36.74	2.44697
	B19	68.628	130.183	0.102423	26.988	32.8011	18.905	18.9661	1.43322	41.51	2.64413
	B22	86.1404	155.058	0.224178	29.6132	45.685	21.4577	19.6914	1.6141	40.73	2.92189
	B21	74.4918	137.2	0.211428	25.2943	36.0461	17.3686	18.8502	1.87544	35.72	2.97736
	B9	96.9423	118.013	0.209297	30.1204	40.3669	20.7328	18.4049	1.60473	36.67	2.61535
	B33	98.544	132.964	0.228522	27.1638	40.0847	18.9005	19.656	1.4064	32.17	2.01084
	B35	82.1744	135.165	0.280462	25.277	47.8216	19.5097	19.4834	1.53609	36.29	2.47755
	average	84.0389	132.327	0.215201	26.5438	40.59	19.5448	18.8386	1.59721	36.805	2.60962
	SD	10.162	11.1996	0.054729	2.39176	5.29309	1.25082	0.830198	0.16879	3.05448	0.308545
	SEM	3.5928	3.95967	0.0193496	0.845615	1.87139	0.442231	0.293519	0.0596761	1.07992	0.109087
DM+BYHWD	C17	66.698	112.163	0.420309	27.4216	29.3529	15.7105	13.7711	1.75062	29.62	2.30459
	C27	58.0752	118.419	0.415258	23.6714	30.0318	15.6489	14.6031	1.67185	30.95	2.29973
	C8	77.6753	126.342	0.41187	27.6317	21.1616	16.5858	17.2763	1.7344	29.24	2.25395
	C23	69.6342	108.222	0.496693	24.1369	23.5679	17.2308	18.3387	1.77061	30.47	2.3978
	C24	77.7839	118.321	0.421457	27.0398	29.2212	16.9293	18.9406	1.5517	29.49	2.03376
	C29	63.4404	120.609	0.337319	21.1052	27.7926	17.1316	14.5854	1.73245	26.66	2.05276
	C26	59.3856	123.446	0.348519	26.109	26.6286	16.5175	12.2177	1.7594	29.38	2.29738
	C12	69.9854	111.433	0.442994	25.0543	29.2026	17.5145	18.109	1.75355	28.8	2.24454
	average	67.8347	117.369	0.411803	25.2712	27.1199	16.6586	15.9802	1.71557	29.3263	2.23556
	SD	7.47306	6.27893	0.0505816	2.24484	3.18549	0.686656	2.49045	0.0727287	1.27917	0.127383
	SEM	2.64212	2.21994	0.0178833	0.793671	1.12624	0.24277	0.880508	0.0257135	0.452256	0.0450367
DMBG	D34	79.0525	104.058	0.442186	19.4406	18.6044	15.0655	18.7503	1.83009	23.28	1.89354
	D18	88.391	140.249	0.439548	26.5192	30.9475	16.1806	13.4701	1.85238	27.86	2.29366
	D7	90.1147	150.157	0.536321	23.5392	27.2812	15.8208	14.0278	1.66285	28.8	2.12845
	D28	68.2208	138.653	0.32813	26.6247	26.0467	17.3767	14.3774	1.77744	26.86	2.12186
	D14	95.2864	144.758	0.348519	25.0308	20.7638	17.0817	15.7892	1.84521	26.21	2.14946
	D15	103.485	143.72	0.421655	27.4685	30.3069	15.5644	18.8342	1.43371	31.17	1.98616
	D11	89.3683	144.218	0.399346	25.1832	29.3686	17.574	18.573	1.8886	32.45	2.72378
	D13	98.7883	154.103	0.5547	29.9296	21.576	15.7192	18.0377	1.75325	28.11	2.19039
	average	89.0884	139.99	0.433801	25.467	25.6119	16.2978	16.4825	1.75544	28.0925	2.18591
	SD	11.1966	15.353	0.0801822	3.0862	4.7283	0.92887	2.31375	0.148003	2.85949	0.249299
	SEM	3.95861	5.42811	0.0283487	1.09114	1.67171	0.328405	0.818034	0.0523269	1.01098	0.0881405

## Sheet: Oil red ratio
group	rat No.	oil red % Area	group	rat No.	oil red % Area	group	rat No.	oil red % Area	group	rat No.	oil red % Area
Control	A1	4.381	DM	B9	39.521	DM+BYHWD	C8	39.553	DMBG	D7	29.78
	A2	2.143		B16	65.697		C12	19.849		D11	29.158
	A3	2.026		B19	49.077		C17	31.937		D13	31.333
	A4	2.5867		B20	51.37		C23	36.257		D14	36.109
	A5	2.073		B21	31.887		C24	24.433		D15	18.395
	A6	2.307		B22	53.679		C26	44.227		D18	18.211
				B33	58.563		C27	22.224		D28	37.216
				B35	45.318		C29	20.41		D34	20.37
	average	2.58612		average	49.389		average	29.8612		average	27.5715
	SD	0.902539		SD	10.6423		SD	9.4331		SD	7.6638
	SEM	0.36846		SEM	3.76262		SEM	3.33511		SEM	2.70956

## Sheet: Lipidomics-Raw
name	Class	MainIon	mz	rtmin	IonFormula	control-1	control-2	control-3	control-4	control-5	control-6	DM-2	DM-4	DM-3	DM-6	DM-5	DM-1	DM-7	DM-8	BYHW-3	BYHW-7	BYHW-1	BYHW-4	BYHW-5	BYHW-8	BYHW-6	BYHW-2	DMBG-8	DMBG-6	DMBG-1	DMBG-7	DMBG-4	DMBG-5	DMBG-2	DMBG-3	QC1	QC2	QC3	QC4	QC5	QC6	QC7	QC8
AEA(15:1)	AEA	M+NH4	301.285	1.50826	C17 H37 O2 N2	0	288182	158095	0	0	270168	360733	0	177549	1.58494e+06	0	506044	1.12615e+06	1.0193e+07	0	2.07627e+06	283775	230415	234196	2.37725e+06	275966	0	910695	272931	0	383199	3.65616e+06	264012	1.19872e+06	2.26313e+06	1.45384e+06	1.4299e+06	2.05288e+06	1.17452e+06	1.27419e+06	1.06118e+06	995421	1.05975e+06
AcCa(11:1)	AcCa	M+H	328.248	1.16803	C18 H34 O4 N1	2.45524e+06	1.88991e+06	1.7874e+06	2.03604e+06	3.43505e+06	1.50492e+06	1.65528e+06	1.15578e+06	1.59525e+06	1.48088e+06	1.76079e+06	1.71135e+06	1.81733e+06	1.35008e+06	1.62825e+06	1.03766e+06	1.4065e+06	1.22991e+06	1.87646e+06	1.59755e+06	1.31183e+06	1.5852e+06	1.18425e+06	1.22007e+06	1.50175e+06	1.60032e+06	1.77435e+06	1.6817e+06	1.48397e+06	1.65876e+06	1.17605e+06	1.36915e+06	1.50971e+06	1.57046e+06	1.69846e+06	1.38461e+06	1.63946e+06	1.49371e+06
AcCa(12:1)	AcCa	M+H	342.264	1.30514	C19 H36 O4 N1	3.44756e+06	3.917e+06	5.83713e+06	5.80349e+06	4.4444e+06	4.37833e+06	9.54268e+06	6.67156e+06	8.44081e+06	5.2937e+06	5.52757e+06	5.34337e+06	8.2618e+06	4.19938e+06	9.58185e+06	9.03739e+06	6.82514e+06	9.3673e+06	8.33673e+06	6.21599e+06	6.82759e+06	8.54315e+06	7.09194e+06	8.46715e+06	5.43376e+06	8.97802e+06	7.77536e+06	1.04098e+07	6.55406e+06	7.87745e+06	6.72134e+06	6.74996e+06	7.2718e+06	7.01658e+06	6.99113e+06	7.07681e+06	7.59982e+06	6.99584e+06
AcCa(13:0)	AcCa	M+H	358.295	1.61427	C20 H40 O4 N1	1.00439e+07	1.11777e+07	1.11716e+07	7.34022e+06	7.66607e+06	8.00601e+06	4.97591e+06	1.75486e+06	2.69432e+06	1.36537e+06	2.82485e+06	4.15605e+06	716424	2.06281e+06	3.0328e+06	1.36058e+06	2.71274e+06	2.3166e+06	874818	1.46071e+06	3.09369e+06	1.19985e+06	922572	1.91816e+06	1.53166e+06	2.13857e+06	1.64905e+06	1.67897e+06	2.16924e+06	496857	4.28575e+06	3.59981e+06	3.51253e+06	3.5033e+06	3.82403e+06	3.94848e+06	3.99105e+06	4.08454e+06
AcCa(14:0)	AcCa	M+H	372.311	2.07264	C21 H42 O4 N1	7.70085e+06	6.25167e+06	5.67085e+06	6.25041e+06	4.66902e+06	5.82487e+06	8.89844e+06	6.74107e+06	9.99985e+06	5.10902e+06	5.84879e+06	4.06447e+06	5.40035e+06	4.27991e+06	8.8957e+06	7.89434e+06	7.11249e+06	8.27345e+06	8.2048e+06	5.55215e+06	8.00545e+06	6.3421e+06	6.0483e+06	7.65984e+06	5.62036e+06	8.45792e+06	7.23836e+06	1.09181e+07	5.91647e+06	1.58896e+07	6.16794e+06	7.10115e+06	6.97457e+06	6.7144e+06	6.09627e+06	6.8689e+06	6.08668e+06	6.95053e+06
AcCa(14:1)	AcCa	M+H	370.295	1.59513	C21 H40 O4 N1	5.32287e+06	5.58823e+06	6.20255e+06	5.01653e+06	3.3958e+06	3.70185e+06	4.55722e+06	4.10277e+06	6.36086e+06	732975	4.81266e+06	4.86388e+06	5.83188e+06	3.52354e+06	7.63372e+06	5.94047e+06	4.97205e+06	4.59522e+06	5.74094e+06	5.84794e+06	6.63624e+06	6.49755e+06	4.01278e+06	5.99255e+06	2.55409e+06	6.35767e+06	3.46666e+06	7.19125e+06	4.50233e+06	6.98338e+06	5.79334e+06	5.74816e+06	5.88702e+06	5.31665e+06	5.93316e+06	5.73106e+06	5.73199e+06	5.6106e+06
AcCa(14:2)	AcCa	M+H	368.28	1.39835	C21 H38 O4 N1	3.73983e+06	2.58245e+06	2.39354e+06	2.58676e+06	1.04028e+06	2.00246e+06	4.42873e+06	2.44596e+06	3.30206e+06	1.62333e+06	2.09943e+06	2.26978e+06	2.58441e+06	2.10716e+06	6.16751e+06	4.03234e+06	3.83802e+06	3.1072e+06	3.20942e+06	2.77506e+06	4.99114e+06	2.46226e+06	2.47919e+06	4.43355e+06	1.98938e+06	2.91867e+06	2.33493e+06	4.29248e+06	2.55216e+06	2.9378e+06	2.90041e+06	3.9081e+06	3.56689e+06	3.34566e+06	3.27121e+06	3.24766e+06	2.99228e+06	3.00422e+06
AcCa(16:0)	AcCa	M+H	400.342	3.14715	C23 H46 O4 N1	2.17418e+08	1.57257e+08	1.67098e+08	1.55772e+08	1.13898e+08	1.68331e+08	1.98452e+08	1.42052e+08	2.21427e+08	1.29897e+08	1.49288e+08	1.00482e+08	1.24339e+08	6.8805e+07	1.40398e+08	1.33996e+08	1.33128e+08	1.22037e+08	1.56621e+08	8.70914e+07	1.20197e+08	1.01403e+08	1.26131e+08	1.4932e+08	1.19199e+08	1.51739e+08	1.48058e+08	1.88543e+08	1.22448e+08	1.34806e+08	1.37196e+08	1.4044e+08	1.42e+08	1.32445e+08	1.41666e+08	1.38503e+08	1.38059e+08	1.40364e+08
AcCa(16:1)	AcCa	M+H	398.326	2.91349	C23 H44 O4 N1	4.58375e+06	4.91399e+06	5.64234e+06	8.98952e+06	3.25381e+06	8.36717e+06	1.03742e+07	3.53535e+06	9.2267e+06	8.29366e+06	9.68049e+06	7.13048e+06	9.02647e+06	1.3892e+07	1.10419e+07	1.53969e+07	1.41401e+07	1.21173e+07	1.84718e+07	9.60521e+06	1.36282e+07	1.79412e+07	2.21294e+07	1.09542e+07	2.02996e+07	2.35924e+07	1.70164e+07	2.15193e+07	2.05112e+07	2.18736e+07	6.2427e+06	6.1312e+06	6.49241e+06	6.20891e+06	6.83916e+06	6.43477e+06	6.64129e+06	6.64593e+06
AcCa(17:1)	AcCa	M+H	412.342	2.79822	C24 H46 O4 N1	5.04608e+06	5.60115e+06	6.31712e+06	3.1607e+06	3.88639e+06	5.44894e+06	7.96684e+06	4.92109e+06	7.80533e+06	5.83089e+06	6.68384e+06	5.36222e+06	4.77316e+06	3.69754e+06	5.67703e+06	5.4469e+06	4.95027e+06	5.80706e+06	5.92404e+06	4.29559e+06	4.55568e+06	6.53527e+06	4.01106e+06	4.21114e+06	4.80618e+06	6.35427e+06	6.00384e+06	6.94701e+06	5.119e+06	4.88286e+06	4.868e+06	5.61595e+06	5.32834e+06	5.34118e+06	5.03786e+06	5.30955e+06	4.4813e+06	4.98462e+06
AcCa(18:0)	AcCa	M+H	428.373	4.80115	C25 H50 O4 N1	2.83991e+08	3.04191e+08	4.11241e+08	2.45402e+08	2.11615e+08	3.00696e+08	4.44498e+08	2.03966e+08	3.11429e+08	2.61001e+08	3.50643e+08	1.93916e+08	2.2688e+08	1.50108e+08	2.51538e+08	2.51423e+08	2.3594e+08	2.2305e+08	2.30704e+08	1.63784e+08	2.36989e+08	1.70947e+08	2.17896e+08	2.80236e+08	2.08148e+08	2.63995e+08	2.046e+08	3.20348e+08	3.12785e+08	2.44385e+08	2.56393e+08	2.46221e+08	2.52428e+08	2.38231e+08	2.5407e+08	2.44476e+08	2.41557e+08	2.43392e+08
AcCa(18:1)	AcCa	M+H	426.358	4.34767	C25 H48 O4 N1	5.58405e+06	6.16447e+06	6.3683e+06	9.59014e+06	5.01179e+06	5.90126e+06	8.7007e+06	6.03772e+06	7.16743e+06	6.63654e+06	6.85281e+06	5.59847e+06	4.33543e+06	5.02538e+06	4.05896e+06	5.19457e+06	6.2099e+06	6.29287e+06	9.63783e+06	2.89438e+06	5.90476e+06	4.46246e+06	6.73028e+06	6.75714e+06	5.9857e+06	8.65884e+06	4.76578e+06	3.5481e+06	7.12375e+06	4.45784e+06	6.12188e+06	6.0952e+06	6.11752e+06	6.29417e+06	6.39547e+06	6.09487e+06	6.24378e+06	6.21099e+06
AcCa(18:3)	AcCa	M+H	422.326	1.986	C25 H44 O4 N1	1.45839e+07	1.06574e+07	9.37657e+06	1.05243e+07	7.2407e+06	9.33012e+06	1.50585e+07	1.33078e+07	1.47265e+07	1.17628e+07	1.04348e+07	7.06162e+06	8.79619e+06	7.81634e+06	1.46353e+07	1.14262e+07	1.22333e+07	1.34859e+07	1.26536e+07	7.31321e+06	1.08461e+07	1.07807e+07	1.29468e+07	1.32569e+07	9.30089e+06	8.30788e+06	1.20667e+07	1.44053e+07	9.19714e+06	8.76154e+06	1.14928e+07	9.85856e+06	1.07627e+07	1.06411e+07	9.85056e+06	9.75232e+06	1.03083e+07	9.98769e+06
AcCa(19:1)	AcCa	M+H	440.373	3.715	C26 H50 O4 N1	2.51765e+06	2.46293e+06	3.68632e+06	1.5098e+06	1.8425e+06	2.67041e+06	2.23951e+06	2.16306e+06	2.02859e+06	3.43669e+06	3.92569e+06	2.54538e+06	3.08082e+06	1.10188e+06	2.81326e+06	1.95547e+06	2.50949e+06	2.87049e+06	2.54778e+06	2.0458e+06	2.02711e+06	1.94674e+06	735891	2.57837e+06	1.92667e+06	2.55072e+06	1.20845e+06	3.40351e+06	3.18996e+06	2.23509e+06	3.05099e+06	3.18122e+06	3.12503e+06	3.22076e+06	2.77909e+06	1.48671e+06	2.81791e+06	2.88362e+06
AcCa(20:2)	AcCa	M+H	452.373	4.613	C27 H50 O4 N1	2.75857e+06	2.89453e+06	6.66673e+06	956772	2.68741e+06	2.59217e+06	4.45344e+06	3.44541e+06	7.75804e+06	6.79847e+06	8.34957e+06	5.02334e+06	3.52355e+06	1.81732e+06	5.33719e+06	2.27721e+06	3.35205e+06	4.93387e+06	4.85444e+06	2.8359e+06	3.96015e+06	2.9218e+06	3.58654e+06	3.19449e+06	970165	6.71705e+06	1.80499e+06	6.68797e+06	6.11556e+06	4.37554e+06	4.76282e+06	2.09318e+06	7.01422e+06	5.44047e+06	5.23248e+06	4.55119e+06	3.75159e+06	2.12727e+06
AcCa(20:5)	AcCa	M+H	446.326	1.86291	C27 H44 O4 N1	5.83169e+06	4.88937e+06	5.2567e+06	5.85998e+06	3.58971e+06	4.51852e+06	4.8126e+06	3.91612e+06	7.118e+06	3.9333e+06	4.62333e+06	3.50023e+06	5.13543e+06	3.39518e+06	5.95212e+06	4.29577e+06	5.09054e+06	4.65559e+06	5.14028e+06	6.00757e+06	4.61549e+06	4.97576e+06	4.05343e+06	3.93449e+06	4.38596e+06	6.63263e+06	4.5554e+06	8.85032e+06	4.74664e+06	3.98124e+06	4.2281e+06	4.20764e+06	4.6355e+06	4.26216e+06	4.62343e+06	4.14273e+06	4.7475e+06	4.17362e+06
AcCa(21:0)	AcCa	M+H	470.42	7.54896	C28 H56 O4 N1	1.4614e+06	2.46924e+06	3.27775e+06	2.57224e+06	2.33456e+06	3.02852e+06	1.49391e+06	1.18675e+06	1.56459e+06	3.25359e+06	1.01778e+06	2.26504e+06	2.29013e+06	287104	1.38534e+06	3.26993e+06	1.36841e+06	882188	419448	449851	1.85073e+06	545063	679762	409312	2.05487e+06	4.24038e+06	1.10804e+06	1.85763e+06	1.35735e+06	675272	1.114e+06	1.17746e+06	1.00189e+06	1.09908e+06	1.31721e+06	2.59448e+06	1.16832e+06	2.57141e+06
AcCa(22:2)	AcCa	M+H	480.405	6.50111	C29 H54 O4 N1	197761	8.23846e+06	393071	651624	569665	885251	194235	6.37806e+06	1.34273e+06	282114	41753.2	572910	586502	89973.2	192393	948916	319167	692521	356801	373965	66502	51339.8	295143	35966.5	632707	194955	114033	192852	216071	114171	1.36446e+06	337465	1.15954e+06	371807	792627	3.94807e+06	1.44454e+06	1.11293e+06
AcCa(24:2)	AcCa	M+H	508.436	7.317	C31 H58 O4 N1	4.38315e+06	5.42232e+06	6.85918e+06	4.54602e+06	3.30805e+06	6.91129e+06	7.6007e+06	1.30455e+06	3.1938e+06	2.55095e+06	3.41222e+06	3.512e+06	2.8234e+06	1.38976e+06	2.35909e+06	2.58138e+06	2.65514e+06	2.48962e+06	2.02343e+06	1.60788e+06	2.13319e+06	2.40964e+06	2.85267e+06	1.62918e+06	1.94661e+06	2.99304e+06	2.56314e+06	2.85549e+06	3.01921e+06	2.52415e+06	3.29598e+06	3.48967e+06	3.36173e+06	3.08607e+06	3.2762e+06	3.30796e+06	3.09682e+06	2.93855e+06
AcCa(8:0)	AcCa	M+H	288.217	1.0355	C15 H30 O4 N1	4.72927e+06	6.8192e+06	5.17708e+06	2.47752e+06	3.79926e+06	3.00018e+06	1.19029e+07	5.92327e+06	1.30685e+07	1.05719e+07	9.28197e+06	6.52882e+06	9.68178e+06	1.05485e+07	4.62984e+06	5.9698e+06	5.65248e+06	3.99035e+06	8.81614e+06	4.27848e+06	6.67977e+06	5.49184e+06	4.214e+06	5.15666e+06	4.18753e+06	7.37442e+06	6.70861e+06	7.57267e+06	9.67634e+06	7.33987e+06	6.67989e+06	6.80519e+06	6.62763e+06	7.09274e+06	6.32992e+06	6.64192e+06	6.59842e+06	6.52675e+06
AcHexChE(20:0)	AcHexChE	M+NH4	860.734	19.4679	C53 H98 O7 N1	2.03769e+06	3.51778e+06	1.92638e+06	4.41032e+06	1.48452e+06	1.46107e+07	5.7202e+07	4.69408e+07	5.39253e+07	6.32559e+07	3.52788e+07	8.84102e+07	1.36341e+08	3.89772e+07	6.79085e+07	5.41252e+07	7.3783e+07	7.36667e+07	9.10264e+06	4.16672e+07	2.53524e+07	4.60139e+07	1.02161e+08	7.18386e+07	6.20351e+07	1.02626e+08	6.06667e+07	4.19751e+07	5.8258e+07	6.04845e+07	3.7585e+07	5.4279e+07	3.07797e+07	5.4703e+07	4.47509e+07	6.36098e+07	2.86088e+07	6.17031e+07
AcHexChE(20:1)	AcHexChE	M+NH4	858.718	18.764	C53 H96 O7 N1	192.681	681926	2.80879e+06	796643	1.53112e+06	6.04663e+06	4.4179e+07	2.12248e+07	8.49942e+06	2.09131e+07	1.6942e+07	3.37365e+07	3.66151e+07	2.14527e+07	2.95485e+07	2.82308e+07	2.22056e+07	2.37089e+07	1.67318e+07	1.93096e+07	2.90919e+07	2.78992e+07	2.74243e+07	3.52075e+07	3.71973e+07	3.80322e+07	4.086e+07	3.08248e+07	2.11064e+07	1.13895e+07	2.18871e+07	1.35403e+07	2.11113e+07	1.48594e+07	2.33781e+07	2.39688e+07	2.50946e+07	2.05968e+07
AcHexChE(22:0)	AcHexChE	M+NH4	888.765	18.999	C55 H102 O7 N1	1.17182e+08	4.88972e+07	3.96982e+07	4.25239e+07	2.67822e+08	1.09144e+08	5.54712e+08	6.79114e+08	2.10247e+08	4.84644e+08	3.0994e+08	5.9738e+08	6.41213e+08	1.87912e+08	4.02059e+08	2.43029e+08	4.09139e+08	7.97132e+08	1.58649e+08	6.36914e+08	4.03403e+08	2.58888e+08	2.1638e+08	2.92959e+08	8.09423e+08	4.68251e+08	2.87376e+08	3.80939e+08	1.91698e+08	2.85747e+08	3.13741e+08	3.28034e+08	3.65847e+08	3.47396e+08	2.92602e+08	3.1767e+08	3.28209e+08	3.59915e+08
AcHexChE(38:0)	AcHexChE	M+H	1095.99	22.971	C71 H131 O7	2.65046e+08	1.75359e+08	3.11224e+08	1.79093e+08	2.03721e+08	1.82171e+08	2.31988e+08	1.46207e+08	1.87449e+08	2.0338e+08	1.85425e+08	1.3619e+08	1.61093e+08	1.29506e+08	1.57259e+08	1.73199e+08	1.79036e+08	1.22153e+08	1.83639e+08	1.12916e+08	1.97012e+08	1.42461e+08	1.54346e+08	1.987e+08	1.30082e+08	1.28428e+08	1.28755e+08	1.70663e+08	1.87028e+08	1.73233e+08	1.67505e+08	1.64949e+08	1.58274e+08	1.53399e+08	1.68307e+08	1.65358e+08	1.74666e+08	1.46478e+08
AcHexSiE(18:1)	AcHexSiE	M+NH4	858.718	18.7726	C53 H96 O7 N1	838380	1.33845e+06	5.34345e+06	810274	1.80644e+06	1.94242e+06	4.88593e+07	1.53513e+07	1.75035e+07	1.86439e+07	1.94268e+07	3.80467e+07	3.57035e+07	2.1685e+06	2.21383e+07	2.34431e+07	2.42228e+07	2.59864e+07	2.02417e+07	1.73646e+07	4.58709e+07	3.62633e+07	2.75746e+07	3.57433e+07	1.5114e+07	5.16307e+07	4.48447e+07	3.43252e+07	3.02239e+07	3.20449e+07	2.51103e+07	1.80746e+07	2.11061e+07	1.61143e+07	2.6637e+07	2.8946e+07	3.92356e+07	2.55446e+07
AcHexSiE(18:2)	AcHexSiE	M+NH4	856.702	18.368	C53 H94 O7 N1	8.55219e+06	1.07486e+07	1.35637e+07	1.02744e+07	1.02888e+07	1.08318e+07	3.12896e+07	1.16817e+07	1.58114e+07	1.09951e+07	1.33483e+07	2.17712e+07	7.37404e+06	1.19709e+07	1.17893e+07	1.47152e+07	1.57316e+07	827675	8.78995e+06	1.07625e+07	1.79131e+07	1.39902e+07	1.70694e+07	2.45537e+07	1.07523e+07	3.07686e+07	2.12378e+07	1.87588e+07	6.56215e+06	1.03976e+07	1.08103e+07	1.58648e+07	1.68514e+07	1.48765e+07	1.79227e+07	3.21038e+06	1.68495e+07	2.08383e+07
AcHexSiE(33:1)	AcHexSiE	M+NH4	1068.95	22.7451	C68 H126 O7 N1	2.82788e+08	2.8008e+08	2.78285e+08	2.88946e+08	2.80994e+08	2.8617e+08	2.85419e+08	2.56608e+08	2.71281e+08	3.15773e+08	2.81888e+08	2.32747e+08	2.72444e+08	1.86337e+08	2.63815e+08	3.06613e+08	2.87877e+08	2.16534e+08	2.52419e+08	2.16251e+08	3.17129e+08	2.61023e+08	2.64665e+08	2.94919e+08	2.36561e+08	2.72385e+08	2.2002e+08	2.67518e+08	2.62834e+08	2.50765e+08	2.51938e+08	2.72588e+08	2.56243e+08	2.63875e+08	2.49157e+08	2.70206e+08	2.52914e+08	2.67627e+08
AcHexSiE(6:0)	AcHexSiE	M+NH4	692.546	10.485	C41 H74 O7 N1	4.52683e+06	149739	250435	119037	7.21844e+06	158857	228792	9.41413e+06	66040.7	8.93874e+06	8.97777e+06	5.22606e+06	9.64179e+06	715345	3.4362e+06	549992	3.48107e+06	9.68648e+06	109572	5.35552e+06	812007	140644	143925	172148	7.83391e+06	141438	133376	5.82052e+06	208334	1.86447e+06	4.57863e+06	2.90093e+06	3.33189e+06	3.20805e+06	3.05574e+06	2.92522e+06	4.76484e+06	3.65502e+06
AcHexStE(33:0)	AcHexStE	M+NH4	1068.95	22.7515	C68 H126 O7 N1	2.82788e+08	2.8008e+08	2.78285e+08	2.88946e+08	2.80994e+08	2.8617e+08	2.85419e+08	2.56608e+08	2.71281e+08	3.15773e+08	2.81888e+08	2.32747e+08	2.72444e+08	1.86337e+08	2.63815e+08	3.06613e+08	2.87877e+08	2.16534e+08	2.52419e+08	2.16251e+08	3.17129e+08	2.61023e+08	2.64665e+08	2.94919e+08	2.36561e+08	2.72385e+08	2.2002e+08	2.67518e+08	2.62834e+08	2.50765e+08	2.51938e+08	2.72588e+08	2.56243e+08	2.63875e+08	2.49157e+08	2.70206e+08	2.52914e+08	2.67627e+08
AcHexStE(38:0)	AcHexStE	M+H	1122	22.9405	C73 H133 O7	2.01088e+07	1.98547e+07	3.13256e+07	2.39563e+07	2.72058e+07	3.64929e+07	1.99194e+07	1.31277e+07	1.77028e+07	1.45522e+07	1.84574e+07	1.11608e+07	1.28459e+07	1.52154e+07	1.1578e+07	1.68428e+07	3.28091e+07	1.27261e+07	3.45455e+07	1.16394e+07	3.68596e+07	1.55152e+07	1.65613e+07	3.27031e+07	1.16291e+07	8.09959e+06	1.1813e+07	3.8205e+07	1.73709e+07	1.54802e+07	3.36747e+07	1.50409e+07	1.46184e+07	1.59314e+07	1.47387e+07	1.42173e+07	1.52858e+07	1.79506e+07
AcHexZyE(26:2)	AcHexZyE	M+NH4	938.781	19.82	C59 H104 O7 N1	1.07088e+07	4.13883e+06	6.80445e+06	3.70871e+06	2.02148e+06	5.7116e+06	3.09132e+07	3.78697e+07	8.9527e+06	4.62423e+07	3.96035e+07	4.26003e+07	3.73442e+07	3.03934e+07	4.54086e+07	4.21225e+07	4.17547e+07	4.85623e+07	1.84057e+07	2.70435e+07	2.72087e+07	2.66945e+07	6.24129e+06	3.66599e+07	2.82988e+07	4.51034e+07	3.85802e+07	1.08786e+07	4.04529e+07	2.01733e+07	4.35182e+07	1.33547e+07	4.08692e+07	2.85299e+07	2.94902e+07	1.08668e+07	1.18385e+07	1.27951e+07
AcHexZyE(36:0)	AcHexZyE	M+H	1065.94	22.6616	C69 H125 O7	8.48416e+07	9.46244e+07	1.0057e+08	9.54808e+07	8.93512e+07	9.23538e+07	5.94748e+07	5.47519e+07	8.66015e+07	8.75238e+07	8.74437e+07	5.58104e+07	5.57994e+07	4.21112e+07	6.35468e+07	6.84851e+07	5.92678e+07	4.639e+07	5.4502e+07	5.19136e+07	5.93239e+07	6.29611e+07	6.09461e+07	5.84552e+07	7.52894e+07	5.38324e+07	4.66666e+07	8.85806e+07	5.787e+07	5.28618e+07	5.906e+07	5.85527e+07	8.56833e+07	8.43132e+07	5.99423e+07	5.70006e+07	5.74458e+07	5.30338e+07
AcHexZyE(37:0)	AcHexZyE	M+H	1079.96	22.711	C70 H127 O7	3.72787e+07	3.31428e+07	4.46573e+07	3.48791e+07	3.83798e+07	3.39189e+07	4.25517e+07	3.04637e+07	3.70333e+07	3.51994e+07	3.21007e+07	2.54893e+07	3.17136e+07	2.51e+07	3.19602e+07	3.6172e+07	2.81844e+07	2.49738e+07	3.12336e+07	2.5679e+07	3.60261e+07	2.58613e+07	3.16723e+07	3.86753e+07	2.58179e+07	2.14778e+07	1.93195e+07	3.94262e+07	2.6092e+07	3.12234e+07	2.88037e+07	3.01341e+07	2.94636e+07	3.04393e+07	3.41312e+07	2.8572e+07	3.25649e+07	2.77323e+07
AcHexZyE(38:0)	AcHexZyE	M+H	1093.97	22.7088	C71 H129 O7	8.37933e+07	1.00684e+08	1.21269e+08	9.91064e+07	1.01621e+08	9.72709e+07	8.18046e+07	7.06723e+07	7.90299e+07	7.68732e+07	7.43828e+07	1.01985e+08	6.89132e+07	5.62399e+07	7.4882e+07	9.1162e+07	7.84473e+07	8.87675e+07	6.9658e+07	6.17263e+07	7.60097e+07	7.25409e+07	7.07323e+07	6.45037e+07	5.67434e+07	5.89417e+07	9.7186e+07	7.84496e+07	7.39094e+07	6.72973e+07	7.15651e+07	8.22375e+07	7.66385e+07	6.99167e+07	7.33654e+07	8.08055e+07	7.45146e+07	8.07129e+07
BiotinylPE(31:0)	BiotinylPE	M+Na	926.566	12.5854	C46 H86 O10 N3 S1 P1 Na1	8.54417e+07	5.94556e+07	2.57582e+07	8.76858e+07	8.78625e+07	7.48509e+07	3.04499e+08	4.91895e+07	1.29435e+08	1.77674e+08	2.40527e+08	1.72565e+08	2.33255e+08	1.84937e+08	1.51056e+08	2.04388e+08	1.30905e+08	1.51864e+08	1.69565e+08	1.82223e+08	1.23937e+08	1.68385e+08	8.41888e+07	1.03711e+08	1.97693e+08	1.80445e+08	1.32679e+08	1.52676e+08	1.70927e+08	2.24224e+08	1.58129e+08	1.51228e+08	1.53275e+08	1.21477e+08	1.36209e+08	1.3766e+08	1.31398e+08	1.22674e+08
BiotinylPE(31:1)	BiotinylPE	M+H	902.569	11.894	C46 H85 O10 N3 S1 P1	3.87351e+07	2.21097e+07	2.9734e+07	3.29545e+07	2.24283e+07	3.70507e+07	8.9426e+06	1.91457e+07	1.93449e+07	1.31724e+07	1.84291e+07	1.5224e+07	1.6101e+07	8.72088e+06	1.87381e+07	1.79944e+07	1.40051e+07	1.73475e+07	1.14521e+07	1.59815e+07	1.02693e+07	1.53722e+07	1.50176e+07	1.08939e+07	1.332e+07	1.08435e+07	1.33085e+07	8.96655e+06	9.06532e+06	1.33056e+07	1.77965e+07	1.66233e+07	1.73047e+07	1.6766e+07	2.91624e+07	1.17755e+07	1.63436e+07	1.11843e+07
BiotinylPE(33:0)	BiotinylPE	M+Na	954.598	14.0276	C48 H90 O10 N3 S1 P1 Na1	3.39426e+07	1.74095e+07	2.98127e+06	3.86478e+07	2.64699e+07	2.4717e+07	1.68639e+08	2.73512e+07	7.33789e+07	8.77354e+07	1.48444e+08	1.07924e+08	1.2903e+08	1.28288e+08	9.80392e+07	1.1905e+08	8.9915e+07	1.00587e+08	9.41894e+07	1.07563e+08	7.17951e+07	1.06564e+08	4.52012e+07	5.37587e+07	1.20817e+08	1.22726e+08	1.00463e+08	1.25565e+08	1.10631e+08	1.49763e+08	8.98352e+07	7.99044e+07	8.21329e+07	8.99754e+07	9.65397e+07	9.27108e+07	8.99248e+07	8.17556e+07
BisMePA(15:4)	BisMePA	M+Na	453.165	5.546	C20 H31 O8 N0 P1 Na1	2.51752e+06	3.2085e+06	2.60751e+06	3.41168e+06	2.08902e+06	4.01818e+06	1.80138e+06	2.33564e+06	2.61859e+06	2.48145e+06	2.84126e+06	2.38395e+06	2.59186e+06	1.73842e+06	2.21162e+06	3.07107e+06	3.00709e+06	2.38862e+06	2.55121e+06	2.64404e+06	2.84958e+06	2.94161e+06	2.70732e+06	2.32852e+06	2.01262e+06	2.3624e+06	3.10417e+06	3.03824e+06	3.06969e+06	2.70009e+06	2.8994e+06	2.52544e+06	3.06564e+06	2.91277e+06	2.41969e+06	3.41081e+06	3.08966e+06	2.63108e+06
BisMePA(10:1e_10:4)	BisMePA	M+NH4	502.293	2.42176	C25 H45 O7 N1 P1	2.44057e+09	1.95831e+09	1.92803e+09	2.15955e+09	2.1359e+09	1.93275e+09	1.24033e+09	1.03461e+09	1.14544e+09	1.03364e+09	1.19347e+09	1.66343e+09	1.26029e+09	9.30689e+08	1.25417e+09	1.18076e+09	1.24931e+09	8.67471e+08	1.19994e+09	1.01553e+09	1.19125e+09	1.45927e+09	1.06076e+09	1.19277e+09	1.1683e+09	1.06482e+09	1.20606e+09	1.03934e+09	1.07011e+09	1.12009e+09	1.35273e+09	1.27703e+09	1.35567e+09	1.29722e+09	1.32624e+09	1.2962e+09	1.32768e+09	1.33737e+09
BisMePA(24:5e)	BisMePA	M+NH4	558.355	10.939	C29 H53 O7 N1 P1	3.20486e+07	3.66454e+07	3.68109e+07	4.13027e+07	2.91287e+07	2.69517e+07	7.22227e+06	1.05545e+07	1.09234e+07	3.58718e+06	7.03617e+06	7.9777e+06	6.71361e+06	4.77242e+06	1.16066e+07	1.13967e+07	9.49816e+06	8.20428e+06	8.49503e+06	1.29128e+07	7.41344e+06	9.61173e+06	7.47004e+06	3.98831e+06	5.36216e+06	4.04678e+06	3.95227e+06	6.95296e+06	2.90129e+06	5.64361e+06	1.00155e+07	1.09994e+07	1.03241e+07	1.03049e+07	1.03548e+07	1.01982e+07	1.09711e+07	9.81151e+06
BisMePA(10:0e_18:0)	BisMePA	M+Na	629.452	14.2102	C33 H67 O7 N0 P1 Na1	3.20534e+06	812283	1.02451e+06	2.02817e+06	5.54762e+06	6.85317e+06	3.51712e+07	2.82099e+07	4.28246e+07	2.71965e+07	3.28753e+07	3.28596e+07	6.04736e+07	2.95222e+07	2.56123e+07	2.65414e+07	3.3637e+07	3.02067e+07	2.36927e+07	5.481e+07	2.02822e+07	4.31745e+07	3.69271e+07	2.93797e+07	4.19121e+07	4.44698e+07	3.23649e+07	3.2721e+07	4.12367e+07	6.4414e+07	2.36282e+07	2.73919e+07	2.26339e+07	2.64562e+07	2.46968e+07	2.91114e+07	2.58867e+07	2.38744e+07
BisMePA(14:0e_16:0)	BisMePA	M+Na	657.483	15.5657	C35 H71 O7 N0 P1 Na1	3.20134e+08	2.98255e+08	2.79115e+08	3.11219e+08	3.23068e+08	3.81035e+08	4.02189e+08	3.34237e+08	3.83452e+08	3.19361e+08	3.72906e+08	3.6754e+08	3.94891e+08	3.51155e+08	3.90696e+08	3.98958e+08	3.84384e+08	3.64771e+08	3.23417e+08	3.70174e+08	3.62804e+08	3.69757e+08	3.32437e+08	3.38243e+08	3.60306e+08	3.09196e+08	3.48013e+08	3.93601e+08	3.8497e+08	4.12183e+08	3.76646e+08	3.64307e+08	3.53002e+08	3.58129e+08	3.8395e+08	3.46812e+08	4.0718e+08	4.22733e+08
BisMePA(30:0e)	BisMePA	M+Na	657.483	15.821	C35 H71 O7 N0 P1 Na1	1.06709e+07	1.02956e+08	9.49999e+07	1.18369e+08	1.31455e+07	3.90194e+08	1.99402e+08	1.91167e+07	1.66942e+08	1.17234e+08	1.60374e+08	1.10418e+08	3.12063e+07	1.38246e+08	2.56905e+07	1.59794e+08	2.37275e+07	2.30956e+07	8.92854e+07	2.70441e+07	1.11071e+08	2.87235e+07	2.81883e+07	1.03576e+08	8.10966e+07	2.5007e+07	1.16691e+08	2.70659e+07	1.20083e+08	2.49684e+07	7.38739e+06	2.40906e+07	2.37174e+07	2.41682e+07	7.96807e+06	1.40944e+08	2.49146e+07	1.6883e+08
BisMePA(18:0_13:0)	BisMePA	M+Na	685.478	12.695	C36 H71 O8 N0 P1 Na1	1.07906e+07	6.0175e+06	5.32995e+06	4.48384e+06	8.86097e+06	1.15058e+07	2.2065e+07	1.11941e+07	1.84501e+07	1.53352e+07	2.12092e+07	1.78436e+07	2.22071e+07	1.7207e+07	1.40396e+07	1.6371e+07	1.26069e+07	1.90997e+07	7.65327e+06	1.34134e+07	1.03579e+07	1.41794e+07	2.13802e+07	1.59208e+07	1.07785e+07	8.60021e+06	1.44012e+07	1.98956e+07	1.96542e+07	1.67494e+07	1.53466e+07	1.39101e+07	1.51321e+07	1.45828e+07	1.3799e+07	1.42166e+07	1.42981e+07	1.34751e+07
BisMePA(14:0e_18:0)	BisMePA	M+Na	685.514	16.7347	C37 H75 O7 N0 P1 Na1	6.59185e+07	6.52322e+07	6.35123e+07	7.05349e+07	6.89971e+07	8.90552e+07	6.74855e+07	4.16669e+07	6.18099e+07	4.80371e+07	6.33651e+07	5.95269e+07	5.48046e+07	5.5748e+07	6.17709e+07	6.02075e+07	5.19008e+07	4.26154e+07	4.65048e+07	4.95009e+07	5.87341e+07	5.93872e+07	5.8462e+07	5.66602e+07	5.10682e+07	5.17616e+07	7.18706e+07	6.56049e+07	5.84222e+07	5.9596e+07	5.90149e+07	5.77495e+07	5.97197e+07	5.72411e+07	5.97529e+07	6.38785e+07	5.99732e+07	5.8888e+07
BisMePA(14:0e_18:1)	BisMePA	M+Na	683.499	15.6349	C37 H73 O7 N0 P1 Na1	8.76581e+06	8.83458e+06	8.12603e+06	1.04392e+07	1.21817e+07	1.15527e+07	2.02866e+07	1.12323e+07	1.36397e+07	1.08935e+07	1.85685e+07	1.19876e+07	1.46866e+07	1.78792e+07	1.34814e+07	1.02222e+07	1.52011e+07	1.52842e+07	9.96065e+06	1.14106e+07	1.50416e+07	1.00062e+07	1.26084e+07	1.38008e+07	8.75333e+06	9.60763e+06	1.64557e+07	1.7436e+07	1.26606e+07	1.44892e+07	1.50975e+07	1.41514e+07	1.41271e+07	1.40889e+07	1.40271e+07	1.50563e+07	1.04308e+07	1.57663e+07
BisMePA(14:1e_18:0)	BisMePA	M+Na	683.499	16.4916	C37 H73 O7 N0 P1 Na1	3.08832e+08	4.03835e+08	3.70821e+08	3.00685e+08	2.76333e+08	3.50208e+08	2.77679e+08	2.23374e+08	2.89588e+08	2.39658e+08	3.11733e+08	2.61641e+08	2.12745e+08	2.6087e+08	2.4397e+08	2.83509e+08	2.56922e+08	1.88626e+08	2.73857e+08	1.75534e+08	2.97246e+08	2.67025e+08	2.79501e+08	2.95416e+08	2.10004e+08	3.11187e+08	288295284	2.86242e+08	2.86454e+08	2.72685e+08	2.87849e+08	2.63661e+08	2.75156e+08	2.68919e+08	2.51525e+08	2.78458e+08	2.83607e+08	2.84552e+08
BisMePA(14:1e_18:1)	BisMePA	M+Na	681.483	15.173	C37 H71 O7 N0 P1 Na1	6.27418e+07	7.81043e+07	2.97274e+07	5.15164e+07	5.12412e+07	6.47728e+07	8.89237e+07	1.1378e+08	1.04062e+08	9.50671e+07	1.05628e+08	1.10137e+08	1.30448e+08	1.05977e+08	8.28034e+07	1.06692e+08	9.29466e+07	1.10724e+08	8.20464e+07	1.0324e+08	7.21133e+07	8.75096e+07	1.45617e+08	1.14138e+08	1.24648e+08	1.19234e+08	1.43938e+08	1.24107e+08	1.45174e+08	1.52192e+08	1.0196e+08	1.06751e+08	1.01034e+08	1.31204e+08	8.89152e+07	8.78556e+07	1.02278e+08	9.41011e+07
BisMePA(16:0_18:1)	BisMePA	M+Na	725.509	12.8372	C39 H75 O8 N0 P1 Na1	0	1.13373e+07	8.27552e+06	2.67038e+06	710614	1.20997e+07	1.02089e+06	1.86169e+06	0	1.17356e+07	3.69336e+06	1.95445e+07	2.06393e+07	1.14071e+07	1.46074e+07	2.73227e+06	6.0113e+06	1.7297e+06	3.60687e+06	1.42826e+07	4.59537e+06	6.39618e+06	6.0833e+06	0	5.73595e+06	0	0	0	4.58058e+06	8.23817e+06	7.99215e+06	7.39275e+06	4.57805e+06	5.42316e+06	7.15409e+06	7.91609e+06	5.09275e+06	6.25804e+06
BisMePA(16:0_18:2)	BisMePA	M+NH4	718.538	13.1565	C39 H77 O8 N1 P1	0	8.03609e+06	4.03136e+06	0	0	1.78631e+06	0	1.28339e+06	0	1.18429e+07	1.13055e+06	1.49252e+07	1.56924e+07	1.37393e+07	1.25162e+07	2.09604e+06	5.55563e+06	2.9031e+06	3.97578e+06	1.37461e+07	2.53106e+06	5.84698e+06	4.70252e+06	0	2.39049e+06	0	0	0	1.23324e+06	2.50154e+06	2.29869e+06	5.36415e+06	5.52285e+06	3.84235e+06	6.3118e+06	4.14331e+06	4.05815e+06	3.34497e+06
BisMePA(18:2e_16:0)	BisMePA	M+NH4	704.559	16.7323	C39 H79 O7 N1 P1	1.46398e+07	1.29539e+07	2.44678e+07	1.69554e+07	1.34827e+07	1.36643e+07	1.62732e+07	1.31821e+07	1.5877e+07	1.52795e+07	1.82438e+07	1.43236e+07	1.31603e+07	1.99508e+07	1.54381e+07	1.36442e+07	1.39623e+07	2.06174e+07	1.56808e+07	1.16554e+07	1.40157e+07	1.47656e+07	1.59784e+07	1.68966e+07	1.21122e+07	1.54347e+07	1.48705e+07	2.41666e+07	1.48161e+07	1.63604e+07	1.673e+07	1.64629e+07	1.7153e+07	1.63422e+07	1.55817e+07	1.39797e+07	1.66313e+07	1.43616e+07
BisMePA(16:2e_18:1)	BisMePA	M+NH4	702.543	15.4741	C39 H77 O7 N1 P1	1.96218e+08	1.95193e+08	2.90772e+08	1.9055e+08	1.40927e+08	1.79134e+08	1.32903e+08	1.55094e+08	1.64433e+08	1.27263e+08	1.54752e+08	1.63327e+08	1.21037e+08	9.87907e+07	1.5068e+08	1.42946e+08	1.33111e+08	1.25253e+08	1.33738e+08	1.40951e+08	1.20104e+08	1.7301e+08	1.25789e+08	1.14355e+08	1.29408e+08	1.49404e+08	1.2349e+08	1.23875e+08	1.36247e+08	1.41473e+08	1.49733e+08	1.50234e+08	1.54629e+08	1.37907e+08	1.47612e+08	1.47078e+08	1.47377e+08	1.47191e+08
BisMePA(18:4_16:0)	BisMePA	M+NH4	714.507	12.991	C39 H73 O8 N1 P1	3.13315e+08	3.23009e+08	3.20781e+08	2.64368e+08	2.97539e+08	2.59207e+08	2.75297e+08	3.71686e+08	3.30002e+08	3.83693e+08	3.73421e+08	2.97169e+08	2.72092e+08	3.18811e+08	3.97076e+08	3.23493e+08	3.10996e+08	2.58284e+08	2.85862e+08	2.43122e+08	3.82822e+08	2.99273e+08	4.92127e+08	3.42015e+08	3.24106e+08	2.7659e+08	2.26694e+08	3.33017e+08	2.89145e+08	2.81865e+08	4.05137e+08	2.87966e+08	2.90294e+08	4.04546e+08	2.81244e+08	3.03356e+08	4.01265e+08	4.02771e+08
BisMePA(14:0_20:5)	BisMePA	M+NH4	712.491	11.8277	C39 H71 O8 N1 P1	2.15355e+07	2.69417e+07	2.83532e+07	2.85203e+07	2.49866e+07	2.45604e+07	1.027e+07	1.53685e+07	2.75383e+07	1.8373e+07	1.12836e+07	2.50883e+07	2.70928e+07	1.66408e+07	2.28584e+07	2.14855e+07	2.25946e+07	1.35244e+07	1.56754e+07	2.57599e+07	2.13182e+06	3.44114e+07	1.17802e+07	1.6312e+07	2.09504e+07	3.16489e+07	1.73158e+07	1.82195e+07	1.17159e+07	1.5e+07	1.94556e+07	2.42943e+07	2.26319e+07	1.82041e+07	2.01452e+07	1.6907e+07	2.12925e+07	1.75817e+07
BisMePA(19:1_16:0)	BisMePA	M+Na	739.525	14.203	C40 H77 O8 N0 P1 Na1	0	0	0	0	0	0	2.52526e+07	1.66608e+07	1.86638e+07	2.10228e+07	2.85573e+07	1.65347e+07	2.449e+07	2.80174e+07	1.29824e+07	1.36354e+07	1.7777e+07	2.4603e+07	1.07816e+07	1.41802e+07	1.45275e+07	9.83231e+06	1.81483e+07	1.97774e+07	1.89386e+07	1.49265e+07	2.42844e+07	2.34715e+07	2.91509e+07	3.47871e+07	1.50443e+07	1.34752e+07	1.58004e+07	1.37782e+07	1.52256e+07	1.28388e+07	1.59114e+07	1.58378e+07
BisMePA(15:0_20:5)	BisMePA	M+NH4	726.507	12.6285	C40 H73 O8 N1 P1	1.70159e+08	2.10364e+08	2.27067e+08	2.07512e+08	2.08985e+08	1.63241e+08	6.82278e+07	6.34513e+07	7.52193e+07	6.03104e+07	5.35434e+07	5.87371e+07	5.99378e+07	3.72249e+07	7.22259e+07	7.09372e+07	6.08407e+07	4.52458e+07	7.3045e+07	6.39083e+07	6.74498e+07	7.9466e+07	6.11168e+07	6.91543e+07	5.35921e+07	6.7337e+07	5.50042e+07	6.4804e+07	5.03388e+07	4.53014e+07	9.09811e+07	8.57285e+07	9.10825e+07	8.54137e+07	8.57585e+07	8.94355e+07	7.95016e+07	7.62547e+07
BisMePA(18:0_18:2)	BisMePA	M+NH4	746.569	14.58	C41 H81 O8 N1 P1	0	7.94951e+06	6.94158e+06	1.28949e+06	3.9256e+06	1.4412e+06	0	3.10607e+06	0	4.87839e+06	0	9.85309e+06	8.92384e+06	6.96033e+06	1.05706e+07	0	7.36803e+06	1.01542e+06	2.52792e+06	9.58376e+06	1.69656e+06	3.27013e+06	1.80819e+06	0	2.52362e+06	1.21443e+06	0	1.48229e+06	1.68753e+06	2.18292e+06	0	1.87012e+06	1.71968e+06	5.96705e+06	1.85688e+06	5.85858e+06	1.84955e+06	1.4832e+06
BisMePA(18:2e_18:0)	BisMePA	M+NH4	732.59	17.7852	C41 H83 O7 N1 P1	1.69727e+06	2.50739e+06	4.76791e+06	2.91294e+06	2.56081e+06	2.11191e+06	6.62537e+06	2.64306e+06	4.59527e+06	5.38736e+06	7.03172e+06	2.15364e+06	5.45335e+06	1.07991e+07	3.96659e+06	4.89886e+06	5.24977e+06	8.09866e+06	4.99478e+06	4.28473e+06	3.46897e+06	2.76221e+06	5.3488e+06	5.42859e+06	2.81693e+06	5.13555e+06	3.47573e+06	7.94459e+06	5.53186e+06	4.37605e+06	5.98314e+06	4.78447e+06	4.72688e+06	4.43967e+06	3.81969e+06	4.47157e+06	3.39415e+06	3.46754e+06
BisMePA(18:0_18:3)	BisMePA	M+NH4	744.554	15.067	C41 H79 O8 N1 P1	1.24686e+10	1.28965e+10	1.46032e+10	1.28423e+10	1.31292e+10	1.1033e+10	1.1807e+10	7.38667e+09	9.14265e+09	8.98246e+09	7.91244e+09	8.29646e+09	7.29046e+09	7.92994e+09	9.13707e+09	6.95589e+09	1.02377e+10	6.99204e+09	9.39282e+09	8.12922e+09	1.20401e+10	8.10541e+09	8.4876e+09	7.30285e+09	6.15699e+09	6.57492e+09	7.00592e+09	7.77291e+09	7.49589e+09	6.53041e+09	8.53858e+09	8.56952e+09	8.81812e+09	8.32838e+09	8.40196e+09	8.97761e+09	8.47931e+09	8.98246e+09
BisMePA(16:2e_20:1)	BisMePA	M+NH4	730.575	16.7356	C41 H81 O7 N1 P1	2.59393e+08	2.80195e+08	4.80431e+08	2.87392e+08	2.45566e+08	2.5095e+08	2.46382e+08	1.95346e+08	2.40211e+08	1.98513e+08	2.10731e+08	1.96978e+08	1.95913e+08	1.52613e+08	2.30891e+08	2.08167e+08	2.11963e+08	1.56896e+08	2.12997e+08	1.91674e+08	2.13413e+08	2.37239e+08	2.10857e+08	2.06481e+08	1.77444e+08	1.82412e+08	1.76406e+08	1.89351e+08	2.00428e+08	1.76519e+08	2.23563e+08	2.14095e+08	2.24317e+08	2.17075e+08	2.18386e+08	2.17975e+08	2.08015e+08	2.1344e+08
BisMePA(16:0_20:4)	BisMePA	M+NH4	742.538	12.8337	C41 H77 O8 N1 P1	3.94171e+07	4.57076e+07	3.99659e+07	6.22144e+07	5.81815e+07	3.82617e+07	1.69129e+07	1.60436e+07	2.1293e+07	2.67413e+07	1.31926e+07	5.41163e+07	5.82885e+07	2.48923e+07	4.12504e+07	1.84408e+07	1.71902e+07	1.04696e+07	1.16227e+07	3.71598e+07	1.17755e+07	3.44929e+07	3.04674e+07	1.26632e+07	2.23954e+07	1.0367e+07	5.92979e+06	1.44781e+07	1.63321e+07	2.02737e+07	1.77143e+07	2.37116e+07	2.12088e+07	1.81023e+07	3.81416e+07	1.90023e+07	1.93235e+07	1.40506e+07
BisMePA(18:2_18:2)	BisMePA	M+NH4	742.538	13.709	C41 H77 O8 N1 P1	3.08246e+09	3.3004e+09	3.24884e+09	4.11933e+09	3.5681e+09	3.16861e+09	1.25553e+09	1.12219e+09	1.34509e+09	1.12108e+09	1.23351e+09	1.24636e+09	1.14249e+09	1.0059e+09	1.53788e+09	1.43057e+09	1.4356e+09	9.7174e+08	1.42816e+09	1.46653e+09	1.62933e+09	1.64269e+09	1.34242e+09	1.14557e+09	1.24765e+09	1.10439e+09	1.01319e+09	1.08259e+09	1.09523e+09	1.1507e+09	1.80071e+09	1.74664e+09	1.78616e+09	1.68041e+09	1.74169e+09	1.71722e+09	1.80919e+09	1.78765e+09
BisMePA(18:3e_18:1)	BisMePA	M+NH4	728.559	15.5163	C41 H79 O7 N1 P1	7.9611e+07	8.21474e+07	1.359e+08	7.71856e+07	6.58207e+07	7.22028e+07	4.66055e+07	4.78919e+07	5.29853e+07	3.98767e+07	4.40951e+07	5.5896e+07	4.59619e+07	3.35537e+07	5.00473e+07	4.58931e+07	1.62103e+08	4.24954e+07	4.78096e+07	4.94948e+07	4.23406e+07	6.58966e+07	4.3012e+07	3.76659e+07	5.35204e+07	4.98576e+07	4.30673e+07	4.19597e+07	3.82533e+07	3.73057e+07	5.27205e+07	5.64747e+07	5.33309e+07	4.6326e+07	5.58217e+07	5.07699e+07	5.1237e+07	5.80941e+07
BisMePA(16:0_20:5)	BisMePA	M+NH4	740.522	13.3744	C41 H75 O8 N1 P1	1.21377e+10	1.35331e+10	1.25078e+10	1.17357e+10	1.21403e+10	1.13105e+10	1.07655e+10	1.08017e+10	1.07679e+10	9.88385e+09	9.40202e+09	1.06375e+10	9.74724e+09	7.83783e+09	1.09062e+10	1.08574e+10	1.0176e+10	9.67031e+09	1.01715e+10	9.50274e+09	9.85271e+09	1.07719e+10	1.02246e+10	1.09649e+10	9.94814e+09	1.1425e+10	9.28489e+09	1.0159e+10	1.01853e+10	9.50544e+09	1.06485e+10	1.06277e+10	1.08311e+10	1.07342e+10	1.09158e+10	1.05986e+10	1.09504e+10	1.06323e+10
BisMePA(36:5)	BisMePA	M+NH4	740.522	19.015	C41 H75 O8 N1 P1	1.17116e+07	6.62546e+06	8.1421e+06	9.58003e+06	2.88763e+06	1.06328e+07	0	3.47305e+06	9.62464e+06	3.52218e+06	4.14074e+06	1.29188e+06	1.155e+07	3.6579e+06	1.92988e+06	7.5424e+06	3.67949e+06	3.08351e+06	5.97001e+06	3.34567e+06	685069	7.09149e+06	3.19086e+06	2.8387e+06	5.49696e+06	2.42556e+06	2.72005e+06	4.67114e+06	5.31312e+06	7.54754e+06	5.49527e+06	4.82085e+06	4.36508e+06	5.50056e+06	3.88604e+06	3.24125e+06	5.25933e+06	4.20508e+06
BisMePA(16:2e_20:3)	BisMePA	M+NH4	726.543	14.678	C41 H77 O7 N1 P1	3.50129e+06	1.17515e+07	1.88494e+07	1.30744e+07	5.96845e+06	7.82144e+06	7.81735e+06	2.4542e+07	1.5134e+07	7.54114e+06	5.9255e+06	1.53309e+07	5.91688e+06	8.19665e+06	1.19784e+07	3.70521e+06	6.73684e+06	1.48087e+07	4.06228e+06	5.868	1.01818e+07	1.42195e+07	4.83188e+06	1.10676e+07	2.08842e+07	7.76404e+06	1.1452e+07	1.07273e+07	9.90027e+06	4.42709e+06	1.03954e+07	3.62392e+06	3.19504e+06	9.77239e+06	1.36219e+07	6.46581e+06	8.84414e+06	6.90836e+06
BisMePA(18:3_18:3)	BisMePA	M+NH4	738.507	11.4153	C41 H73 O8 N1 P1	4.51701e+08	6.05879e+08	8.24747e+08	4.44096e+08	5.88414e+08	3.27957e+08	1.75829e+08	5.53102e+07	9.4378e+07	8.6878e+07	8.45453e+07	7.98077e+07	8.19113e+07	6.16003e+07	9.85234e+07	5.9918e+07	1.0278e+08	4.53658e+07	8.40539e+07	8.09165e+07	1.68983e+08	7.98598e+07	5.87313e+07	6.01305e+07	4.68255e+07	4.51431e+07	5.05164e+07	7.20505e+07	5.80655e+07	6.37147e+07	1.55855e+08	1.56998e+08	1.62829e+08	1.56126e+08	1.5978e+08	1.62515e+08	1.55495e+08	1.63253e+08
BisMePA(16:1_20:5)	BisMePA	M+NH4	738.507	12.3152	C41 H73 O8 N1 P1	1.42539e+09	1.65632e+09	1.69547e+09	1.56535e+09	1.69876e+09	1.47972e+09	1.25057e+09	1.01658e+09	1.11616e+09	8.90751e+08	1.05961e+09	1.06154e+09	1.02601e+09	9.17897e+08	1.18996e+09	1.05434e+09	1.10777e+09	8.51114e+08	1.0324e+09	9.88766e+08	1.05364e+09	1.40771e+09	9.30687e+08	8.89891e+08	8.70985e+08	1.10811e+09	8.39067e+08	9.21702e+08	8.99541e+08	8.88989e+08	1.15641e+09	1.14679e+09	1.12216e+09	1.13915e+09	1.18133e+09	1.14565e+09	1.1481e+09	1.14988e+09
BisMePA(16:2e_20:4)	BisMePA	M+NH4	724.528	14.036	C41 H75 O7 N1 P1	1.74234e+09	1.69105e+09	1.90819e+09	1.75192e+09	1.49526e+09	1.65066e+09	1.21449e+09	1.33839e+09	1.32635e+09	1.30812e+09	1.39451e+09	1.30626e+09	1.14481e+09	9.19987e+08	1.34348e+09	1.4953e+09	1.20738e+09	1.06578e+09	1.22769e+09	1.20793e+09	1.20737e+09	1.39879e+09	1.44896e+09	1.16295e+09	1.25556e+09	1.38908e+09	1.18532e+09	1.20726e+09	1.38285e+09	1.29795e+09	1.40797e+09	1.43175e+09	1.30134e+09	1.27479e+09	1.34058e+09	1.44887e+09	1.33095e+09	1.33511e+09
BisMePA(36:7e)	BisMePA	M+NH4	722.512	13.0611	C41 H73 O7 N1 P1	2.67749e+07	2.13138e+07	3.43285e+07	2.49598e+07	2.62553e+07	2.32084e+07	1.83498e+07	1.48708e+07	1.65741e+07	9.46679e+06	1.36835e+07	2.38328e+07	1.58347e+07	1.78396e+07	2.13278e+07	1.21781e+07	1.70907e+07	9.06639e+06	1.17001e+07	1.92555e+07	1.58177e+07	1.75852e+07	9.84349e+06	8.36167e+06	1.09608e+07	1.62784e+07	5.43651e+06	7.40513e+06	1.00318e+07	1.25663e+07	2.00459e+07	1.77339e+07	1.6472e+07	1.14666e+07	1.68361e+07	1.58319e+07	1.77737e+07	1.29237e+07
BisMePA(17:0_20:5)	BisMePA	M+NH4	754.538	14.0894	C42 H77 O8 N1 P1	2.62476e+09	2.81147e+09	2.92395e+09	2.79149e+09	2.6876e+09	2.60606e+09	1.52195e+09	1.20474e+09	1.48579e+09	1.24006e+09	1.23002e+09	1.33439e+09	1.17603e+09	1.02723e+09	1.67212e+09	1.49009e+09	1.40639e+09	1.10941e+09	1.52049e+09	1.13082e+09	1.58393e+09	1.24597e+09	1.31995e+09	1.39585e+09	1.32255e+09	1.23407e+09	1.19995e+09	1.25186e+09	1.27631e+09	1.11554e+09	1.61096e+09	1.60613e+09	1.6003e+09	1.61474e+09	1.62443e+09	1.61648e+09	1.63992e+09	1.62356e+09
BisMePA(17:1_20:5)	BisMePA	M+NH4	752.522	12.6849	C42 H75 O8 N1 P1	1.55366e+08	1.95483e+08	2.20927e+08	1.884e+08	1.92171e+08	1.56282e+08	4.4882e+07	6.16103e+07	8.81669e+07	6.30522e+07	5.47612e+07	9.8061e+07	7.48513e+07	5.39211e+07	1.02998e+08	1.07079e+08	8.96502e+07	5.00871e+07	8.61238e+07	9.76504e+07	7.66847e+07	1.31618e+08	8.27813e+07	7.58552e+07	8.33982e+07	7.81967e+07	6.23761e+07	6.75318e+07	5.93916e+07	7.36137e+07	9.14777e+07	9.4918e+07	8.83935e+07	9.01485e+07	9.01023e+07	9.76934e+07	9.30371e+07	9.54567e+07
BisMePA(18:0_20:4)	BisMePA	M+NH4	770.569	15.781	C43 H81 O8 N1 P1	1.19049e+08	1.38351e+08	1.78826e+08	1.29691e+08	1.4155e+08	1.02183e+08	1.57842e+08	8.62656e+07	8.60911e+07	8.14934e+07	8.36859e+07	1.08753e+08	7.08378e+07	8.31058e+07	1.11552e+08	1.03773e+08	8.91715e+07	8.1058e+07	3.46826e+07	7.53748e+07	4.15006e+07	1.16412e+08	2.74585e+07	8.50908e+07	7.61336e+07	8.67832e+07	7.89317e+07	6.89416e+07	7.92968e+07	6.42646e+07	9.94115e+07	1.07693e+08	8.84658e+07	8.38146e+07	8.85003e+07	8.55211e+07	9.61114e+07	8.94475e+07
BisMePA(18:3e_20:1)	BisMePA	M+NH4	756.59	16.7533	C43 H83 O7 N1 P1	2.55512e+07	3.18632e+07	5.97362e+07	2.81528e+07	2.74643e+07	2.36465e+07	2.55789e+07	1.69117e+07	2.09147e+07	1.93353e+07	2.05001e+07	2.09373e+07	2.02329e+07	1.73567e+07	2.11113e+07	2.08422e+07	2.24468e+07	1.57772e+07	2.73939e+07	1.96011e+07	2.39671e+07	2.82627e+07	2.2963e+07	2.44661e+07	2.11544e+07	2.53656e+07	1.31594e+07	2.0037e+07	2.31411e+07	2.06683e+07	3.12564e+07	3.24382e+07	3.28122e+07	3.13527e+07	3.12645e+07	3.34784e+07	3.38711e+07	3.40229e+07
BisMePA(16:0_22:5)	BisMePA	M+NH4	768.554	13.433	C43 H79 O8 N1 P1	7.17854e+08	7.86827e+08	7.25563e+08	7.79504e+08	7.45761e+08	7.40711e+08	4.09917e+08	5.0759e+08	5.06487e+08	4.1112e+08	4.5615e+08	5.42893e+08	4.45394e+08	3.89963e+08	5.43428e+08	5.68658e+08	5.21572e+08	4.26198e+08	4.64535e+08	5.01441e+08	4.5199e+08	6.01776e+08	4.99974e+08	4.81316e+08	5.37394e+08	5.31606e+08	4.72901e+08	4.66999e+08	4.78408e+08	4.61816e+08	5.50609e+08	5.46572e+08	5.5455e+08	5.49529e+08	5.58876e+08	5.53418e+08	5.59134e+08	5.43079e+08
BisMePA(18:0_20:5)	BisMePA	M+NH4	768.554	14.8282	C43 H79 O8 N1 P1	2.60997e+10	2.78252e+10	2.73569e+10	2.55374e+10	2.5658e+10	2.58751e+10	2.51023e+10	2.41095e+10	2.36315e+10	2.33175e+10	2.33025e+10	2.46066e+10	2.38921e+10	2.05641e+10	2.55505e+10	2.59198e+10	2.43383e+10	2.38256e+10	2.38371e+10	2.15371e+10	2.46324e+10	2.34972e+10	2.42792e+10	2.58322e+10	2.39505e+10	2.41253e+10	2.36472e+10	2.32487e+10	2.39673e+10	2.33459e+10	2.41645e+10	2.36754e+10	2.41811e+10	2.39982e+10	2.44125e+10	2.38084e+10	2.41808e+10	2.44542e+10
BisMePA(18:3e_20:2)	BisMePA	M+NH4	754.575	15.601	C43 H81 O7 N1 P1	1.33418e+08	1.582e+08	1.87622e+08	1.26991e+08	1.28231e+08	1.47092e+08	1.40105e+08	1.32212e+08	1.55846e+08	1.56346e+08	1.51471e+08	1.24009e+08	1.50402e+08	1.15281e+08	1.20629e+08	1.35124e+08	1.27973e+08	1.03548e+08	1.40739e+08	9.91656e+07	1.35331e+08	1.34797e+08	1.48688e+08	1.37372e+08	1.2401e+08	1.45833e+08	1.35901e+08	1.39438e+08	1.56957e+08	1.56825e+08	1.54857e+08	1.34072e+08	1.4989e+08	1.43488e+08	1.44793e+08	1.44638e+08	1.42168e+08	1.32487e+08
BisMePA(18:2e_20:3)	BisMePA	M+NH4	754.575	15.9577	C43 H81 O7 N1 P1	5.2625e+07	6.52091e+07	8.7008e+07	5.74988e+07	5.84396e+07	6.69583e+07	1.86283e+08	1.56819e+08	1.6234e+08	1.41274e+08	1.61032e+08	1.36318e+08	1.67572e+08	1.14845e+08	1.85219e+08	1.445e+08	1.57276e+08	1.27544e+08	1.43616e+08	1.39519e+08	1.57155e+08	1.49306e+08	1.52092e+08	1.45316e+08	1.27608e+08	1.27653e+08	1.22927e+08	1.51008e+08	1.29953e+08	1.20108e+08	1.48147e+08	1.35988e+08	1.38856e+08	1.35991e+08	1.34799e+08	1.42999e+08	1.40904e+08	1.37268e+08
BisMePA(16:0_22:6)	BisMePA	M+NH4	766.538	13.7983	C43 H77 O8 N1 P1	1.4963e+09	1.64364e+09	1.45816e+09	1.37783e+09	1.62064e+09	1.51592e+09	1.14949e+09	1.06297e+09	1.09256e+09	1.10738e+09	1.2464e+09	1.22302e+09	1.28964e+09	1.16003e+09	1.35343e+09	1.2673e+09	1.25248e+09	1.01842e+09	1.1221e+09	1.39308e+09	1.15941e+09	1.67822e+09	1.14523e+09	9.6395e+08	1.18605e+09	1.30472e+09	1.14788e+09	1.19734e+09	1.1149e+09	1.15081e+09	1.23202e+09	1.31339e+09	1.27253e+09	1.26679e+09	1.28007e+09	1.25923e+09	1.29121e+09	1.273e+09
BisMePA(16:2e_22:4)	BisMePA	M+NH4	752.559	15.0142	C43 H79 O7 N1 P1	3.41353e+08	3.50238e+08	3.03938e+08	3.23519e+08	2.53238e+08	3.93187e+08	1.78205e+08	3.94353e+08	3.06709e+08	2.11797e+08	3.34312e+08	2.37596e+08	2.29667e+08	1.85418e+08	2.14639e+08	3.82468e+08	2.24875e+08	3.36042e+08	2.00529e+08	2.23206e+08	1.39676e+08	2.34209e+08	3.63016e+08	2.30002e+08	4.202e+08	4.24968e+08	2.84963e+08	2.13763e+08	3.76119e+08	2.8969e+08	2.44811e+08	2.55471e+08	2.60156e+08	2.51795e+08	2.51741e+08	2.60579e+08	2.46133e+08	2.84204e+08
BisMePA(18:2e_20:4)	BisMePA	M+NH4	752.559	15.3901	C43 H79 O7 N1 P1	3.68039e+09	4.13715e+09	4.49585e+09	4.00631e+09	3.62912e+09	3.87214e+09	4.12179e+09	3.39652e+09	3.85811e+09	3.796e+09	3.79621e+09	2.88012e+09	3.37976e+09	2.6915e+09	3.45455e+09	3.72511e+09	3.613e+09	2.92554e+09	3.61421e+09	3.03888e+09	3.53128e+09	3.166e+09	4.00567e+09	3.8171e+09	3.19167e+09	3.78353e+09	3.21309e+09	3.43213e+09	3.8705e+09	3.49652e+09	3.56999e+09	3.48725e+09	3.56818e+09	3.50468e+09	3.57973e+09	3.53993e+09	3.60725e+09	3.51657e+09
BisMePA(38:6e)	BisMePA	M+NH4	752.559	26.65	C43 H79 O7 N1 P1	3.1039e+06	819352	1.41818e+06	4.94187e+06	224538	678910	190903	1.45546e+06	674100	708648	577124	329082	221664	504478	231328	987697	362037	5660.26	1.50684e+06	530398	484324	758120	310366	286537	570450	650551	1.41683e+06	17424.6	529617	1.20044e+06	702295	473640	1.45635e+06	968006	1.00401e+06	579006	443665	710381
BisMePA(20:5_18:2)	BisMePA	M+NH4	764.522	12.1979	C43 H75 O8 N1 P1	3.20804e+09	3.68206e+09	4.39597e+09	2.50542e+09	2.74587e+09	3.01666e+09	1.92187e+09	1.67854e+09	2.12318e+09	1.98606e+09	1.96289e+09	2.10016e+09	1.71659e+09	1.50989e+09	2.05093e+09	2.26984e+09	2.01155e+09	1.40505e+09	2.10653e+09	1.86584e+09	2.23592e+09	2.25413e+09	1.68003e+09	1.80475e+09	1.63036e+09	1.67297e+09	1.67528e+09	1.73328e+09	2.02286e+09	2.01754e+09	2.15817e+09	2.25397e+09	2.30711e+09	2.4858e+09	2.15823e+09	2.30199e+09	2.16248e+09	2.32584e+09
BisMePA(38:7)	BisMePA	M+NH4	764.522	12.878	C43 H75 O8 N1 P1	6.84085e+09	5.73942e+09	6.09578e+09	7.42913e+09	6.16323e+09	7.54668e+09	1.6896e+10	1.26131e+10	1.34723e+10	1.46322e+10	1.32022e+10	1.25168e+10	1.39678e+10	1.38444e+10	1.24776e+10	1.1166e+10	1.33656e+10	1.34947e+10	1.27178e+10	1.374e+10	1.36474e+10	1.08142e+10	1.2237e+10	1.35082e+10	1.1321e+10	1.21653e+10	1.26423e+10	1.27395e+10	1.3715e+10	1.18524e+10	1.17093e+10	1.1611e+10	1.15083e+10	1.16076e+10	1.15873e+10	1.15056e+10	1.16348e+10	1.14599e+10
BisMePA(18:3e_20:4)	BisMePA	M+NH4	750.543	14.0684	C43 H77 O7 N1 P1	1.25934e+09	1.38234e+09	1.69139e+09	1.34931e+09	1.23105e+09	1.3615e+09	8.87264e+08	1.09773e+09	1.12816e+09	9.1968e+08	1.02661e+09	1.04813e+09	9.2923e+08	7.56759e+08	1.0677e+09	1.05741e+09	9.36282e+08	8.7997e+08	9.90104e+08	9.93597e+08	8.81363e+08	1.16647e+09	9.64196e+08	8.72235e+08	1.04351e+09	1.10558e+09	9.09255e+08	8.79564e+08	9.43011e+08	1.0034e+09	1.03969e+09	1.06777e+09	1.08507e+09	1.02419e+09	1.05311e+09	1.08914e+09	1.07153e+09	1.03795e+09
BisMePA(18:3_20:5)	BisMePA	M+NH4	762.507	11.462	C43 H73 O8 N1 P1	2.51268e+08	3.03248e+08	2.93935e+08	3.09678e+08	2.2707e+08	3.7828e+08	3.54886e+08	4.14591e+08	4.66674e+08	3.88802e+08	3.57532e+08	5.06234e+08	5.91192e+08	2.60992e+08	5.65548e+08	5.03504e+08	5.20136e+08	3.38628e+08	4.32173e+08	7.42774e+08	3.259e+08	6.24408e+08	4.82109e+08	4.13703e+08	5.23522e+08	5.90197e+08	3.97359e+08	4.3817e+08	3.93394e+08	4.4262e+08	4.20143e+08	4.19659e+08	4.26758e+08	4.13185e+08	4.21933e+08	4.34896e+08	4.31318e+08	4.27904e+08
BisMePA(38:8e)	BisMePA	M+NH4	748.528	13.5274	C43 H75 O7 N1 P1	3.59909e+08	3.29846e+08	3.36771e+08	3.53413e+08	2.95747e+08	3.75348e+08	4.71759e+08	4.48884e+08	4.84956e+08	4.89483e+08	4.74388e+08	3.79526e+08	4.52579e+08	3.96833e+08	4.03594e+08	4.39971e+08	4.10327e+08	4.24112e+08	4.07839e+08	4.07451e+08	3.69205e+08	4.1363e+08	4.70481e+08	4.63487e+08	4.61234e+08	4.96376e+08	428343236	3.89164e+08	4.85577e+08	4.72124e+08	4.04463e+08	4.05233e+08	3.81729e+08	4.19511e+08	4.39714e+08	4.2005e+08	4.17616e+08	4.15833e+08
BisMePA(19:0_20:5)	BisMePA	M+NH4	782.569	15.1703	C44 H81 O8 N1 P1	9.82577e+08	1.02084e+09	9.22645e+08	8.36059e+08	9.58686e+08	8.80378e+08	2.75046e+08	5.09504e+08	4.11992e+08	2.50449e+08	3.42625e+08	4.78551e+08	3.63797e+08	2.61494e+08	3.92732e+08	4.8936e+08	4.20056e+08	3.8914e+08	2.27976e+08	4.50799e+08	2.83433e+08	5.33188e+08	3.55673e+08	2.83976e+08	4.50037e+08	4.28064e+08	3.57647e+08	3.61401e+08	3.20903e+08	2.6348e+08	4.82434e+08	5.21104e+08	4.7358e+08	5.1258e+08	4.82927e+08	5.06498e+08	5.02366e+08	4.91191e+08
BisMePA(19:1_20:5)	BisMePA	M+NH4	780.554	14.0648	C44 H79 O8 N1 P1	2.11353e+08	2.44046e+08	2.58839e+08	3.07329e+08	2.67633e+08	2.4277e+08	1.38207e+08	1.09026e+08	1.22583e+08	1.052e+08	1.18535e+08	1.37873e+08	1.1069e+08	1.06101e+08	1.54055e+08	1.36984e+08	1.28622e+08	1.03036e+08	1.27935e+08	1.24208e+08	1.37803e+08	1.47553e+08	1.33584e+08	1.17397e+08	1.18051e+08	1.28732e+08	1.2499e+08	1.21524e+08	1.07995e+08	1.08837e+08	1.52957e+08	1.48264e+08	1.58293e+08	1.46969e+08	1.57705e+08	1.50013e+08	1.59496e+08	1.47562e+08
BisMePA(39:7)	BisMePA	M+NH4	778.538	13.627	C44 H77 O8 N1 P1	3.97409e+08	3.51616e+08	3.22944e+08	4.44537e+08	3.05843e+08	5.18313e+08	7.73125e+08	5.44331e+08	5.34787e+08	7.32562e+08	6.84972e+08	5.61588e+08	6.66568e+08	5.87802e+08	6.33417e+08	6.27637e+08	6.29525e+08	6.32565e+08	6.25357e+08	5.58561e+08	5.85696e+08	4.39679e+08	6.85699e+08	7.31418e+08	5.87476e+08	5.55318e+08	6.74938e+08	6.86658e+08	6.78269e+08	5.90009e+08	5.70341e+08	5.85653e+08	5.76174e+08	5.14854e+08	5.65633e+08	5.67415e+08	5.45537e+08	5.49347e+08
BisMePA(18:0_22:5)	BisMePA	M+NH4	796.585	15.653	C45 H83 O8 N1 P1	6.79147e+08	7.62063e+08	7.78694e+08	7.16706e+08	6.98764e+08	7.11815e+08	7.16162e+08	6.67028e+08	6.40659e+08	6.07524e+08	6.42755e+08	6.86483e+08	5.83875e+08	4.68806e+08	6.35088e+08	6.57418e+08	6.45024e+08	6.10975e+08	6.24828e+08	5.10904e+08	5.84122e+08	5.99651e+08	6.99832e+08	6.7705e+08	6.24765e+08	7.24639e+08	7.42689e+08	6.12586e+08	6.95611e+08	5.80639e+08	6.74504e+08	6.79508e+08	6.93157e+08	6.84718e+08	6.89489e+08	7.11139e+08	6.90826e+08	6.89062e+08
BisMePA(20:1_20:5)	BisMePA	M+NH4	794.569	14.7662	C45 H81 O8 N1 P1	7.18703e+08	8.08999e+08	6.84482e+08	7.95853e+08	7.2319e+08	7.67021e+08	6.32131e+08	5.5116e+08	5.22962e+08	5.16748e+08	5.27854e+08	5.72361e+08	5.17138e+08	4.75047e+08	6.08377e+08	5.27912e+08	5.50043e+08	5.23137e+08	5.10146e+08	4.16968e+08	5.60028e+08	4.81991e+08	5.96823e+08	5.258e+08	5.22019e+08	5.63244e+08	5.85083e+08	5.46027e+08	5.08843e+08	4.87164e+08	5.60498e+08	5.65913e+08	5.88549e+08	5.5943e+08	5.99078e+08	5.68155e+08	5.95127e+08	5.54229e+08
BisMePA(18:0_22:6)	BisMePA	M+NH4	794.569	15.247	C45 H81 O8 N1 P1	3.0722e+08	3.87298e+08	3.14716e+08	3.66688e+08	2.73976e+08	4.39293e+08	4.13799e+08	4.326e+08	3.86286e+08	4.45678e+08	4.46954e+08	4.95803e+08	3.90465e+08	3.36093e+08	4.50119e+08	4.47032e+08	4.45246e+08	4.76943e+08	3.79209e+08	4.30128e+08	3.49999e+08	4.51233e+08	4.13051e+08	4.58669e+08	4.5086e+08	5.16138e+08	5.27931e+08	4.70093e+08	4.88139e+08	4.35908e+08	4.25098e+08	4.16144e+08	4.22321e+08	4.11541e+08	4.15123e+08	4.34192e+08	4.20189e+08	4.27496e+08
BisMePA(18:2e_22:4)	BisMePA	M+NH4	780.59	16.2764	C45 H83 O7 N1 P1	7.29401e+08	8.21405e+08	9.27443e+08	7.57697e+08	7.3617e+08	8.00563e+08	8.25197e+08	6.62777e+08	7.6611e+08	7.25215e+08	7.93483e+08	5.74336e+08	6.32178e+08	5.15411e+08	6.74926e+08	7.11531e+08	6.5969e+08	5.78355e+08	7.34015e+08	5.66751e+08	6.33622e+08	6.23504e+08	7.63437e+08	7.60794e+08	6.56902e+08	7.46363e+08	7.22055e+08	7.36485e+08	7.92514e+08	6.86063e+08	7.03074e+08	7.14554e+08	7.06395e+08	7.12867e+08	6.84674e+08	7.02429e+08	6.96129e+08	7.05714e+08
BisMePA(20:2e_20:4)	BisMePA	M+NH4	780.59	16.6418	C45 H83 O7 N1 P1	2.17086e+08	2.36364e+08	2.68128e+08	1.99001e+08	1.74343e+08	2.43857e+08	3.44691e+08	2.44918e+08	2.8834e+08	2.43182e+08	2.52487e+08	1.85804e+08	2.37898e+08	2.10894e+08	2.6336e+08	2.95522e+08	2.71458e+08	1.94599e+08	2.94448e+08	2.00878e+08	3.11827e+08	1.9566e+08	3.15227e+08	3.28597e+08	2.12252e+08	2.57412e+08	2.43815e+08	2.51732e+08	3.55392e+08	2.60929e+08	2.33505e+08	2.63215e+08	2.61564e+08	2.4769e+08	2.5328e+08	2.57593e+08	2.54019e+08	2.48841e+08
BisMePA(20:2_20:5)	BisMePA	M+NH4	792.554	13.543	C45 H79 O8 N1 P1	5.95354e+08	6.68402e+08	5.2919e+08	7.84481e+08	7.45906e+08	6.62528e+08	1.80113e+08	2.05445e+08	1.84532e+08	1.34912e+08	1.85722e+08	2.48614e+08	1.70289e+08	1.46165e+08	2.2175e+08	2.12759e+08	2.06034e+08	1.51068e+08	1.51836e+08	1.88458e+08	2.13777e+08	2.14321e+08	1.97886e+08	1.82012e+08	1.64465e+08	2.02313e+08	2.30263e+08	1.81828e+08	1.54632e+08	1.22646e+08	2.73474e+08	2.89282e+08	2.73439e+08	2.81777e+08	2.87352e+08	2.84502e+08	2.89896e+08	2.75582e+08
BisMePA(40:7)	BisMePA	M+NH4	792.554	14.3	C45 H79 O8 N1 P1	3.01368e+09	2.77216e+09	2.57041e+09	3.17768e+09	2.68609e+09	3.14641e+09	6.7457e+09	5.42463e+09	5.66977e+09	6.20532e+09	4.95529e+09	5.22232e+09	6.60569e+09	6.26159e+09	5.42682e+09	4.73493e+09	5.95235e+09	6.43728e+09	5.70573e+09	6.29206e+09	5.94685e+09	4.92708e+09	5.23539e+09	5.67581e+09	5.36652e+09	5.25897e+09	5.01236e+09	4.77285e+09	5.47643e+09	5.50456e+09	4.90967e+09	4.97245e+09	4.97736e+09	4.95839e+09	4.90431e+09	4.91188e+09	4.81672e+09	4.844e+09
BisMePA(22:5_18:2)	BisMePA	M+NH4	792.554	14.776	C45 H79 O8 N1 P1	5.0807e+08	5.08361e+08	4.9462e+08	4.7315e+08	3.95036e+08	5.57871e+08	1.21193e+09	9.00944e+08	7.63477e+08	1.05588e+09	1.01246e+09	8.47677e+08	1.08174e+09	4.48832e+08	1.24725e+09	9.84919e+08	9.97143e+08	7.66781e+08	8.6048e+08	7.60176e+08	8.8856e+08	6.22296e+08	6.31729e+08	8.89563e+08	7.4539e+08	6.98096e+08	7.46589e+08	6.36671e+08	1.0562e+09	6.29169e+08	6.13081e+08	7.39703e+08	9.23456e+08	7.61573e+08	8.56433e+08	7.96364e+08	7.06058e+08	7.63776e+08
BisMePA(18:3e_22:4)	BisMePA	M+NH4	778.575	15.0527	C45 H81 O7 N1 P1	1.8939e+08	2.03011e+08	2.2217e+08	2.01987e+08	1.71192e+08	2.09592e+08	2.07905e+08	2.02007e+08	2.21368e+08	1.95034e+08	2.15799e+08	1.75277e+08	2.08521e+08	1.81397e+08	1.82445e+08	2.25739e+08	1.79311e+08	1.98414e+08	1.93856e+08	1.85891e+08	1.93168e+08	2.10438e+08	2.64266e+08	2.27758e+08	2.29271e+08	2.75647e+08	2.4493e+08	1.93388e+08	2.32021e+08	2.26747e+08	2.02318e+08	2.281e+08	2.04545e+08	1.95822e+08	2.00331e+08	2.16784e+08	1.96684e+08	2.001e+08
BisMePA(40:7e)	BisMePA	M+NH4	778.575	15.844	C45 H81 O7 N1 P1	3.12331e+07	3.13435e+07	4.09324e+07	3.39866e+07	3.52118e+07	4.1451e+07	5.65686e+07	3.80906e+07	4.19944e+07	4.35859e+07	3.97757e+07	3.33162e+07	3.70528e+07	3.43275e+07	4.1662e+07	3.45141e+07	4.01104e+07	3.28772e+07	4.21052e+07	3.29276e+07	4.19986e+07	3.45118e+07	4.32882e+07	4.14387e+07	3.68265e+07	3.60813e+07	4.06239e+07	3.76758e+07	4.15276e+07	3.57728e+07	3.66981e+07	4.18923e+07	3.67681e+07	3.57499e+07	3.7108e+07	4.22495e+07	3.91795e+07	3.6467e+07
BisMePA(20:4_20:4)	BisMePA	M+NH4	790.538	12.5418	C45 H77 O8 N1 P1	3.18657e+07	4.69709e+07	3.30955e+07	2.94958e+07	4.36166e+07	4.08761e+07	7.98952e+06	9.86902e+06	2.22725e+07	2.10033e+07	3.29674e+07	3.68282e+07	2.41247e+07	1.49201e+07	2.64555e+07	2.89194e+07	3.02416e+07	1.74298e+07	2.38155e+07	3.94047e+07	3.41414e+07	3.38181e+07	2.85293e+07	1.4336e+07	3.09197e+07	2.41264e+07	1.60753e+07	2.9878e+07	1.66263e+07	1.50732e+07	3.60082e+07	2.15774e+07	3.43939e+07	2.89681e+07	3.30278e+07	3.33155e+07	3.03874e+07	2.22506e+07
BisMePA(20:4e_20:4)	BisMePA	M+NH4	776.559	14.0803	C45 H79 O7 N1 P1	6.51066e+07	7.45972e+07	1.54729e+08	6.53391e+07	5.70848e+07	8.40963e+07	1.06873e+08	1.15869e+08	1.27257e+08	9.23371e+07	1.08938e+08	1.10817e+08	9.08663e+07	7.66889e+07	1.076e+08	1.16787e+08	8.63444e+07	8.84779e+07	9.88896e+07	5.47193e+07	7.43727e+07	1.17695e+08	1.02432e+08	8.6662e+07	1.02164e+08	1.1168e+08	9.68432e+07	6.29538e+07	9.36446e+07	9.30678e+07	6.3639e+07	6.26285e+07	1.11302e+08	9.31252e+07	9.94685e+07	6.46758e+07	1.08147e+08	1.01676e+08
BisMePA(18:3e_22:5)	BisMePA	M+NH4	776.559	14.584	C45 H79 O7 N1 P1	0	0	0	0	1.28148e+06	2.10874e+06	0	1.87804e+06	0	0	3.44933e+06	2.11794e+06	2.02264e+06	1.89375e+06	0	2.21717e+06	0	2.11326e+06	0	0	2.3356e+06	0	0	1.82449e+06	1.52915e+06	0	2.2208e+06	0	0	2.13618e+06	0	1.96384e+06	0	2.39032e+06	1.84654e+06	2.39843e+06	0	0
BisMePA(40:8e)	BisMePA	M+NH4	776.559	14.935	C45 H79 O7 N1 P1	2.75035e+08	2.77834e+08	2.79427e+08	3.00497e+08	2.55578e+08	2.93943e+08	4.70269e+08	3.86275e+08	4.4888e+08	4.66489e+08	4.17691e+08	2.88665e+08	4.31945e+08	3.56214e+08	3.3831e+08	3.98973e+08	3.56605e+08	3.45772e+08	4.25424e+08	3.51525e+08	3.60185e+08	3.12699e+08	4.73845e+08	4.64771e+08	4.04325e+08	4.2236e+08	3.92129e+08	3.7696e+08	4.85041e+08	4.34655e+08	3.87148e+08	3.65097e+08	3.82794e+08	3.75538e+08	3.72404e+08	3.64906e+08	3.66766e+08	3.70347e+08
BisMePA(20:5_20:4)	BisMePA	M+NH4	788.522	11.7454	C45 H75 O8 N1 P1	7.15518e+08	8.11548e+08	8.46518e+08	8.34133e+08	6.9545e+08	7.80075e+08	7.95938e+08	5.41614e+08	7.45607e+08	8.00037e+08	7.5189e+08	7.28398e+08	8.46533e+08	5.60754e+08	7.5419e+08	6.80554e+08	7.41374e+08	5.3643e+08	8.06066e+08	8.02289e+08	8.497e+08	6.6508e+08	6.5506e+08	6.61826e+08	7.23663e+08	5.87474e+08	7.37039e+08	7.07147e+08	7.50723e+08	8.00963e+08	7.08757e+08	7.05128e+08	7.4514e+08	6.95987e+08	7.15546e+08	7.26668e+08	7.50032e+08	7.24093e+08
BisMePA(40:9e)	BisMePA	M+NH4	774.543	13.5827	C45 H77 O7 N1 P1	1.18554e+08	1.16402e+08	1.54641e+08	1.17811e+08	1.09054e+08	1.26067e+08	1.60753e+08	1.48908e+08	1.59298e+08	1.61069e+08	1.78622e+08	1.36344e+08	1.48114e+08	1.38722e+08	1.49113e+08	1.46797e+08	1.2868e+08	1.46968e+08	1.35977e+08	1.30762e+08	1.17616e+08	1.34282e+08	1.3594e+08	1.47367e+08	1.47759e+08	1.56197e+08	1.67815e+08	1.19388e+08	1.53701e+08	1.29246e+08	1.46521e+08	1.43905e+08	1.35682e+08	1.28115e+08	1.41818e+08	1.35234e+08	1.3867e+08	1.30641e+08
BisMePA(42:10)	BisMePA	M+NH4	814.538	11.8647	C47 H77 O8 N1 P1	1.07443e+07	1.35145e+07	1.52702e+07	1.41494e+07	1.20176e+07	1.36977e+07	7.27713e+06	6.47891e+06	8.84139e+06	1.04386e+06	5.53527e+06	7.6284e+06	270423	9.39817e+06	7.85653e+06	7.62209e+06	5.20833e+06	6.72124e+06	5.67473e+06	2.88836e+06	5.0504e+06	6.36537e+06	1.34868e+07	1.02257e+07	8.19586e+06	7.27451e+06	1.06918e+07	7.84928e+06	7.28908e+06	6.25588e+06	5.24218e+06	1.1799e+07	3.85745e+06	8.13779e+06	6.50552e+06	7.48208e+06	9.04225e+06	7.58325e+06
BisMePA(42:11)	BisMePA	M+NH4	812.522	11.3664	C47 H75 O8 N1 P1	1.5526e+08	1.62357e+08	1.87056e+08	1.5335e+08	1.23076e+08	1.39715e+08	1.3193e+08	1.16359e+08	1.34402e+08	1.17965e+08	1.18681e+08	1.43352e+08	1.13677e+08	9.3546e+07	1.33331e+08	1.28615e+08	1.31244e+08	1.04691e+08	1.26009e+08	1.39698e+08	1.409e+08	1.26658e+08	1.13553e+08	1.21719e+08	1.20428e+08	1.0637e+08	1.20814e+08	1.26027e+08	1.29957e+08	1.51326e+08	1.33621e+08	1.28659e+08	1.22327e+08	1.28859e+08	1.40204e+08	1.31797e+08	1.24365e+08	1.25134e+08
BisMePA(42:8e)	BisMePA	M+NH4	804.59	16.204	C47 H83 O7 N1 P1	3.26486e+07	4.39115e+07	5.318e+07	3.8206e+07	3.71576e+07	4.61874e+07	1.30513e+08	7.76788e+07	9.17494e+07	9.77558e+07	8.5036e+07	5.10775e+07	8.44563e+07	6.87485e+07	9.1464e+07	8.50637e+07	8.60133e+07	6.72581e+07	8.83774e+07	6.29213e+07	1.18297e+08	5.85661e+07	9.58855e+07	1.17687e+08	7.66468e+07	8.63071e+07	7.67754e+07	8.30931e+07	1.22908e+08	7.90313e+07	6.85017e+07	7.88781e+07	7.21197e+07	7.54955e+07	7.19796e+07	7.59635e+07	7.73192e+07	7.11484e+07
BisMePA(28:1_16:0)	BisMePA	M+Na	865.666	19.854	C49 H95 O8 N0 P1 Na1	4.72797e+06	4.37227e+06	6.24546e+06	3.73653e+06	6.95349e+06	2.02568e+06	0	0	4.28669e+06	0	0	4.04001e+06	2.85352e+06	4.628e+06	0	2.88964e+06	0	4.17013e+06	6.41057e+06	7.76906e+06	0	4.10253e+06	0	0	2.70373e+06	0	0	7.69147e+06	0	2.53887e+06	3.22153e+06	3.00176e+06	0	0	0	0	0	3.36033e+06
BisMePA(22:5_22:6)	BisMePA	M+NH4	840.554	12.023	C49 H79 O8 N1 P1	1.10484e+06	2.86883e+06	887721	2.01935e+06	3.48393e+06	1.66546e+06	5.63818e+06	4.67831e+06	5.31049e+06	6.5215e+06	4.98216e+06	4.66211e+06	3.78805e+06	2.24997e+06	4.39154e+06	4.37888e+06	3.22594e+06	6.2247e+06	2.10762e+06	3.27473e+06	2.64472e+06	2.06621e+06	3.17286e+06	3.23499e+06	2.53816e+06	4.88841e+06	2.83306e+06	6.49294e+06	3.46917e+06	3.41586e+06	3.08145e+06	6.45358e+06	5.269e+06	1.57586e+06	3.18905e+06	3.78514e+06	1.89046e+06	5.07624e+06
BisMePA(35:0_10:4)	BisMePA	M+NH4	868.679	18.6044	C50 H95 O8 N1 P1	1.34024e+08	1.54886e+08	1.40918e+08	1.57956e+08	1.25572e+08	1.55574e+08	1.25817e+08	9.55864e+07	1.60831e+08	1.3269e+08	1.36924e+08	1.22572e+08	1.0672e+08	1.56022e+08	1.388e+08	1.65091e+08	1.32086e+08	8.88073e+07	1.78572e+08	1.23296e+08	1.308e+08	1.89627e+08	1.48977e+08	1.57103e+08	1.19127e+08	1.43911e+08	1.49664e+08	1.52708e+08	1.71471e+08	1.75821e+08	1.50926e+08	1.49209e+08	1.4693e+08	1.40331e+08	1.36119e+08	1.4712e+08	1.47779e+08	1.48066e+08
BisMePA(30:0_16:0)	BisMePA	M+Na	895.713	20.7506	C51 H101 O8 N0 P1 Na1	1.28708e+08	1.14336e+08	1.14461e+08	1.2692e+08	9.47199e+07	1.05766e+08	6.98106e+07	3.43965e+07	5.61884e+07	6.97957e+07	2.40087e+07	2.58382e+07	4.29523e+07	6.83674e+07	3.95808e+07	7.58138e+07	2.45054e+07	1.52663e+07	7.3015e+07	4.86592e+07	3.80188e+07	2.08215e+07	2.33958e+07	2.35133e+07	6.65103e+07	2.17408e+07	3.17208e+07	1.46949e+07	3.33228e+07	7.06053e+07	4.11831e+07	1.78722e+07	4.45569e+07	3.08388e+07	1.94241e+07	1.9474e+07	4.84957e+07	2.92359e+07
BisMePA(30:1_16:0)	BisMePA	M+Na	893.697	20.336	C51 H99 O8 N0 P1 Na1	1.19618e+08	1.06183e+08	1.27383e+08	1.09231e+08	1.08001e+08	7.76023e+07	6.96231e+07	1.40966e+07	1.60925e+07	3.86123e+07	2.4663e+07	2.04096e+07	2.55466e+07	3.89282e+07	3.9001e+07	3.26745e+07	2.55643e+07	2.9011e+07	5.36038e+07	3.62962e+07	2.11758e+07	7.20163e+07	1.59991e+07	2.5452e+07	5.90018e+07	1.63301e+07	2.81001e+07	2.4943e+07	3.73661e+07	3.32084e+07	2.15593e+07	4.32134e+07	2.37598e+07	4.15263e+07	3.76634e+07	2.5373e+07	2.8432e+07	4.77221e+07
BisMePA(28:1_18:1)	BisMePA	M+Na	891.681	19.8735	C51 H97 O8 N0 P1 Na1	1.95995e+07	1.6284e+07	1.84339e+07	5.6046e+07	4.555e+07	9.21119e+06	3.43767e+06	6.17371e+06	1.48817e+07	1.26936e+07	9.11951e+06	1.28597e+07	1.33015e+07	1.71635e+07	8.40493e+06	5.07688e+06	1.80529e+07	8.89659e+06	2.08622e+07	1.31634e+07	6.8128e+06	1.56133e+07	1.27819e+07	4.02109e+06	1.07244e+07	5.69194e+06	4.57202e+06	6.44695e+06	2.9452e+07	2.21633e+07	1.16611e+07	4.31534e+06	5.66867e+06	1.81066e+07	1.22406e+07	1.19994e+07	2.17296e+07	1.05374e+07
BisMePA(28:1_18:2)	BisMePA	M+Na	889.666	19.6472	C51 H95 O8 N0 P1 Na1	1.83783e+07	1.46202e+07	1.31859e+07	1.92077e+07	1.85517e+07	2.30125e+07	4.94332e+06	9.468e+06	1.2388e+07	1.57143e+07	8.74786e+06	1.4866e+07	1.54487e+07	1.06614e+07	1.27615e+07	1.40411e+07	1.12462e+07	9.83269e+06	1.71384e+07	2.49275e+07	1.51683e+07	1.8813e+07	1.20238e+07	1.54274e+07	1.28561e+07	1.91659e+07	9.24851e+06	1.11679e+07	1.73106e+07	2.82424e+07	1.29747e+07	1.24962e+07	1.72014e+07	1.24466e+07	1.79066e+07	1.25555e+07	1.38562e+07	1.58224e+07
BisMePA(31:0_16:0)	BisMePA	M+Na	909.728	18.515	C52 H103 O8 N0 P1 Na1	1.71173e+07	1.28862e+07	9.87094e+06	1.2393e+07	1.14971e+07	2.63444e+07	1.07791e+08	5.5344e+07	2.66585e+07	4.81448e+07	4.44658e+07	4.54118e+07	5.45671e+07	2.32971e+07	5.75522e+07	2.75471e+07	4.49782e+07	7.40721e+07	1.49661e+07	4.84651e+07	4.06634e+07	2.10945e+07	3.51137e+07	4.70281e+07	2.07594e+07	3.86874e+07	3.41278e+07	2.08673e+07	3.96368e+07	4.25388e+07	3.50941e+07	3.97101e+07	4.51322e+07	3.60749e+07	4.75843e+07	3.50095e+07	3.42166e+07	4.97763e+07
BisMePA(32:0_16:0)	BisMePA	M+Na	923.744	21.1693	C53 H105 O8 N0 P1 Na1	5.47427e+07	4.08534e+07	3.61756e+07	5.40987e+07	3.57244e+07	5.21822e+07	1.62536e+07	1.80106e+07	1.50028e+07	2.8537e+06	3.98827e+06	1.2677e+07	1.70632e+07	1.10426e+07	6.95982e+06	1.17121e+07	1.2204e+07	1.37516e+07	9.03627e+06	1.25854e+07	7.52076e+06	1.02007e+07	1.539e+06	1.34519e+07	3.50921e+07	1.40836e+07	6.36138e+06	2.36386e+06	2.69484e+07	1.23233e+07	1.96865e+07	1.95501e+07	1.76236e+07	2.19034e+07	1.49876e+06	4.75353e+06	1.42903e+07	1.23169e+07
BisMePA(30:0_18:2)	BisMePA	M+Na	919.713	20.6143	C53 H101 O8 N0 P1 Na1	4.87407e+07	5.04797e+07	4.64774e+07	4.51343e+07	4.22404e+07	4.33315e+07	1.04787e+07	2.05801e+07	2.41523e+07	2.20891e+07	2.20934e+07	1.47191e+07	6.89675e+06	3.52049e+07	2.10552e+07	2.99358e+07	2.21299e+07	1.5185e+07	3.69124e+07	2.04758e+07	1.73615e+07	3.8756e+07	2.01797e+07	1.94903e+07	3.08994e+07	2.39346e+07	1.03922e+07	2.3687e+07	2.82591e+07	3.14113e+07	2.86229e+07	2.01498e+07	2.92672e+07	1.67532e+07	2.04756e+07	1.44871e+07	2.03998e+07	2.29349e+07
BisMePA(30:1_18:2)	BisMePA	M+Na	917.697	20.233	C53 H99 O8 N0 P1 Na1	8.25277e+07	7.59216e+07	8.74365e+07	7.77218e+07	6.52128e+07	6.49999e+07	2.90323e+07	3.81745e+07	3.59738e+07	4.93848e+07	3.14867e+07	3.19519e+07	3.45163e+07	3.85765e+07	3.59215e+07	3.99244e+07	4.66475e+07	2.08561e+07	4.69706e+07	3.21889e+07	3.17934e+07	4.28473e+07	3.7247e+07	3.14976e+07	5.00138e+07	2.86098e+07	2.85793e+07	3.29299e+07	3.67608e+07	4.57897e+07	3.29214e+07	3.88173e+07	3.96713e+07	4.12026e+07	4.88994e+07	4.09962e+07	3.40877e+07	3.71813e+07
BisMePA(30:0_18:4)	BisMePA	M+Na	915.681	19.4948	C53 H97 O8 N0 P1 Na1	6.66154e+07	6.09526e+07	4.37389e+07	6.43247e+07	6.85626e+07	6.00478e+07	6.68829e+06	2.30455e+07	4.99621e+07	2.55155e+07	1.98738e+07	3.37473e+07	5.02798e+07	3.58795e+07	4.2128e+07	2.39603e+07	1.55845e+07	2.0407e+07	3.87627e+07	5.63548e+07	3.51641e+07	2.13093e+07	4.11142e+07	3.52446e+07	3.38309e+07	3.6593e+07	3.32668e+07	2.66919e+07	3.86842e+07	5.56534e+07	4.58083e+07	3.92765e+07	3.79436e+07	2.44811e+07	2.31096e+07	3.93611e+07	2.676e+07	3.71587e+07
BisMePA(30:1_18:4)	BisMePA	M+Na	913.666	19.0557	C53 H95 O8 N0 P1 Na1	1.00941e+07	4.54935e+07	7.61437e+06	1.2395e+07	5.57786e+07	1.62077e+07	1.546e+07	6.50077e+06	1.52498e+07	5.01806e+07	8.74414e+06	1.03236e+07	1.11682e+07	9.76369e+06	9.18833e+06	5.27321e+07	5.72771e+07	3.03755e+07	1.18293e+07	1.52436e+07	1.71511e+07	9.41454e+06	1.08684e+07	1.55878e+07	3.81121e+07	1.40823e+07	9.74213e+06	1.14973e+07	1.02776e+07	1.24299e+07	1.12548e+07	4.84298e+07	4.45045e+07	1.04971e+07	4.95209e+07	4.92903e+07	4.78708e+07	1.21432e+07
BisMePA(33:0_16:0)	BisMePA	M+Na	937.76	18.8191	C54 H107 O8 N0 P1 Na1	4.1929e+07	7.08727e+06	7.02244e+06	5.17314e+06	5.66393e+07	1.36675e+07	1.79924e+07	1.93927e+08	1.31301e+07	9.82036e+07	2.70615e+08	8.08625e+07	1.04798e+08	2.47838e+07	5.13153e+07	3.42797e+07	3.91461e+07	9.03068e+07	3.11767e+07	1.43167e+08	2.18175e+07	2.93157e+07	1.06549e+07	1.44325e+07	9.45009e+07	2.03488e+07	1.79855e+06	3.87372e+07	1.2346e+07	1.39741e+07	3.75986e+07	5.87264e+07	5.10201e+07	3.42877e+07	5.28501e+07	4.85008e+07	5.7202e+07	4.0093e+07
BisMePA(33:1_16:0)	BisMePA	M+Na	935.744	17.418	C54 H105 O8 N0 P1 Na1	2.63683e+07	2.64382e+06	2.85919e+06	5.36907e+06	3.95094e+07	1.3773e+07	4.37015e+07	1.34787e+08	2.74635e+07	9.29219e+07	7.42547e+07	9.39796e+07	6.77373e+07	2.44046e+07	6.13021e+07	3.0821e+07	1.40462e+07	1.20137e+08	1.72502e+07	8.92518e+07	5.65431e+07	2.75607e+07	2.49689e+07	1.05598e+07	7.87578e+07	1.23435e+07	3.23096e+07	5.28743e+07	2.10885e+07	3.40842e+07	5.69876e+07	5.62809e+07	5.61918e+07	3.64034e+07	5.36482e+07	4.41562e+07	5.86188e+07	5.33254e+07
BisMePA(31:0_18:1)	BisMePA	M+Na	935.744	18.8575	C54 H105 O8 N0 P1 Na1	2.98991e+07	1.70294e+07	1.57923e+07	1.41988e+07	2.95451e+07	2.87515e+07	1.12468e+08	1.22043e+08	4.48057e+07	8.59801e+07	7.78034e+07	6.54656e+07	7.48617e+07	5.22508e+07	7.38639e+07	6.74535e+07	6.06103e+07	9.25915e+07	2.4224e+07	7.92324e+07	8.7287e+07	3.67069e+07	7.54607e+07	8.89209e+07	4.54919e+07	6.37465e+07	7.10489e+07	7.35544e+07	6.37473e+07	4.36809e+07	7.00345e+07	7.12977e+07	7.02218e+07	6.25599e+07	6.77149e+07	6.99163e+07	5.26443e+07	6.29802e+07
BisMePA(31:1_18:1)	BisMePA	M+Na	933.728	18.487	C54 H103 O8 N0 P1 Na1	2.25794e+06	1.43249e+06	1.52151e+06	3.37045e+06	3.69459e+06	803988	7.66369e+06	1.82759e+07	2.70729e+06	2.5984e+07	1.51673e+07	5.56482e+07	1.89986e+07	1.05888e+07	1.20024e+07	4.48862e+06	1.43742e+07	2.01686e+07	4.4935e+06	4.25666e+07	1.18433e+07	739173	2.92806e+07	6.50635e+06	5.08038e+07	2.55437e+07	5.42415e+06	1.04967e+07	2.20406e+07	9.5145e+06	1.38203e+07	1.33877e+07	1.27045e+07	1.50396e+07	3.37493e+07	1.56797e+07	1.4282e+07	9.07951e+06
BisMePA(31:1_18:2)	BisMePA	M+NH4	926.757	18.008	C54 H105 O8 N1 P1	0	0	0	0	2.08306e+06	0	0	5.98322e+07	0	1.17149e+07	1.37269e+07	1.37698e+07	2.66401e+07	2.28563e+06	1.93155e+06	238032	6.19812e+06	2.69899e+07	0	2.43153e+07	1.90483e+06	0	763474	786683	1.38325e+07	2.71921e+06	0	1.1017e+07	313123	2.54881e+06	3.18827e+06	5.35278e+06	4.34545e+06	4.79896e+06	5.48326e+06	4.05174e+06	1.18994e+07	1.41477e+07
BisMePA(32:0_18:0)	BisMePA	M+Na	951.775	21.427	C55 H109 O8 N0 P1 Na1	1.21905e+07	1.42036e+07	1.36651e+07	1.55695e+07	1.34311e+07	1.8255e+07	5.60036e+06	4.55779e+06	7.0984e+06	4.69282e+06	5.75084e+06	6.62563e+06	5.27244e+06	1.10524e+07	8.56279e+06	1.00355e+07	3.61689e+06	1.00518e+07	6.21842e+06	6.88139e+06	6.45163e+06	6.6268e+06	9.84793e+06	5.1875e+06	5.31874e+06	2.19076e+06	9.32399e+06	9.65363e+06	4.96817e+06	5.00802e+06	6.0121e+06	9.38329e+06	4.50665e+06	8.09913e+06	6.04957e+06	6.2695e+06	3.03955e+06	8.25383e+06
BisMePA(32:0_18:2)	BisMePA	M+Na	947.744	20.9409	C55 H105 O8 N0 P1 Na1	1.60088e+07	2.23752e+07	3.80285e+07	1.93228e+07	3.69592e+07	4.11647e+07	1.94833e+07	2.39212e+07	1.08416e+07	2.68591e+07	2.74851e+07	1.50846e+07	1.50298e+07	1.84495e+07	1.81711e+07	3.23771e+07	2.04649e+07	1.24609e+07	9.06401e+06	2.04963e+07	1.88968e+07	3.0157e+07	3.06772e+07	2.50728e+07	1.88266e+07	1.74492e+07	2.62182e+07	7.89023e+06	2.88206e+07	3.52843e+07	2.95969e+07	2.67801e+07	1.08314e+07	5.81561e+06	3.31771e+07	2.87054e+07	3.75404e+07	2.80345e+07
BisMePA(32:1_18:2)	BisMePA	M+Na	945.728	20.5568	C55 H103 O8 N0 P1 Na1	5.0121e+07	8.93438e+07	7.98611e+07	9.636e+07	7.49461e+07	7.24847e+07	2.84694e+07	4.10835e+07	2.86057e+07	3.51376e+07	4.38001e+07	3.15082e+07	1.93076e+07	5.74869e+07	3.55899e+07	4.01297e+07	4.08092e+07	1.39986e+07	5.40472e+07	3.40451e+07	4.74332e+07	5.36739e+07	4.5206e+07	1.64937e+07	4.25495e+07	1.97524e+07	3.05783e+07	3.7321e+07	4.49205e+07	5.53859e+07	4.40339e+07	4.09496e+07	2.17573e+07	4.65824e+07	4.16183e+07	4.18664e+07	4.12003e+07	5.73722e+07
BisMePA(38:1_12:4)	BisMePA	M+NH4	936.742	16.864	C55 H103 O8 N1 P1	1.58103e+06	0	0	0	8.7364e+06	0	5.26994e+06	2.1008e+07	1.32008e+06	2.64284e+07	1.67219e+07	3.25793e+07	3.93089e+07	3.76789e+06	2.99341e+07	2.81335e+06	1.35993e+07	2.33899e+07	667130	1.59349e+07	1.07698e+07	408128	1.88143e+06	1.51479e+06	3.6434e+07	4.26963e+06	473715	1.42385e+07	1.09188e+06	2.66947e+06	1.24117e+07	4.11175e+06	1.28322e+07	1.46442e+07	1.49253e+07	1.35609e+07	1.28023e+07	1.31166e+07
BisMePA(33:0_18:1)	BisMePA	M+Na	963.775	19.319	C56 H109 O8 N0 P1 Na1	5.72438e+06	4.71237e+06	5.93728e+06	5.46293e+06	1.00023e+07	9.22522e+06	4.55112e+07	6.82625e+07	2.31584e+07	4.68992e+07	4.21273e+07	5.37459e+07	5.50762e+07	3.18906e+07	2.49989e+07	3.04504e+07	2.42649e+07	8.11674e+07	1.62897e+07	3.69223e+07	4.15704e+07	2.05561e+07	4.15105e+07	4.50028e+07	4.24151e+07	4.46782e+07	5.03041e+07	3.66522e+07	4.04938e+07	3.45319e+07	2.98472e+07	2.89658e+07	3.2159e+07	2.81062e+07	2.76685e+07	2.76125e+07	2.95871e+07	2.75864e+07
BisMePA(33:0_18:2)	BisMePA	M+Na	961.76	17.715	C56 H107 O8 N0 P1 Na1	1.79193e+07	4.16255e+06	2.07054e+06	1.93271e+07	5.08172e+07	7.92511e+06	4.83186e+07	8.48931e+07	1.63522e+07	5.7821e+07	6.67583e+07	5.07917e+07	4.76862e+07	1.35984e+07	3.41585e+07	2.24865e+07	4.98108e+07	5.13323e+07	1.21849e+07	6.27211e+07	5.1884e+07	3.08291e+07	2.08457e+07	2.72391e+07	7.12192e+07	2.43323e+07	2.67611e+07	3.53885e+07	3.66888e+07	1.03631e+07	3.3925e+07	2.18674e+07	4.51005e+07	4.31229e+07	4.35018e+07	3.29514e+07	4.2903e+07	3.75268e+07
BisMePA(33:1_18:2)	BisMePA	M+Na	959.744	18.5186	C56 H105 O8 N0 P1 Na1	1.50266e+07	1.44071e+07	1.34459e+07	1.0691e+07	1.75319e+07	1.85095e+07	1.03737e+08	7.35524e+07	3.27275e+07	7.25978e+07	6.32481e+07	5.61006e+07	7.03605e+07	3.19254e+07	6.97199e+07	4.71012e+07	5.26738e+07	9.26549e+07	1.87716e+07	3.41362e+07	6.50517e+07	3.07472e+07	4.30312e+07	5.6097e+07	6.06615e+07	2.91506e+07	3.39411e+07	4.22404e+07	4.65151e+07	3.67903e+07	5.6856e+07	6.80893e+07	4.68176e+07	5.3567e+07	5.44372e+07	5.26691e+07	4.89025e+07	5.02462e+07
BisMePA(30:0_22:6)	BisMePA	M+Na	967.713	19.7079	C57 H101 O8 N0 P1 Na1	2.83867e+07	3.16984e+07	2.9683e+07	3.29714e+07	3.47474e+07	2.98957e+07	1.2103e+07	1.77227e+07	2.90361e+07	2.48288e+07	2.05762e+07	1.39589e+07	1.29457e+07	2.48236e+07	1.29055e+07	2.07995e+07	1.72362e+07	5.40166e+06	2.34951e+07	1.85781e+07	2.09862e+07	1.7055e+07	2.03644e+07	1.39753e+07	1.42282e+07	1.10968e+07	2.64208e+07	1.41652e+07	1.53151e+07	1.86792e+07	2.15575e+07	1.41681e+07	1.82869e+07	2.04312e+07	2.72376e+07	2.01954e+07	2.41986e+07	2.01639e+07
BisMePA(30:1_22:6)	BisMePA	M+Na	965.697	19.546	C57 H99 O8 N0 P1 Na1	8.6847e+07	1.36234e+08	9.3884e+07	1.05508e+08	9.07825e+07	9.43432e+07	2.49002e+07	4.26827e+07	6.84112e+07	5.25898e+07	5.27932e+07	4.16809e+07	5.11702e+07	7.50098e+07	5.47633e+07	6.629e+07	5.50551e+07	5.36773e+07	6.74877e+07	6.2794e+07	5.28452e+07	6.26173e+07	7.94533e+07	7.07127e+07	4.53526e+07	3.47058e+07	9.80269e+07	5.91901e+07	5.66298e+07	6.78482e+07	6.08305e+07	5.37676e+07	5.0328e+07	5.42085e+07	7.01176e+07	6.28468e+07	6.53045e+07	5.83788e+07
BisMePA(38:0_16:0)	BisMePA	M+Na	1007.84	22.0738	C59 H117 O8 N0 P1 Na1	3.7557e+06	5.0182e+06	4.34769e+06	4.89919e+06	4.07322e+06	6.40112e+06	4.12678e+06	5.95475e+06	6.45805e+06	5.54424e+06	5.58681e+06	6.58415e+06	8.21271e+06	4.92566e+06	6.05512e+06	5.64827e+06	6.64495e+06	5.68536e+06	4.98623e+06	8.12077e+06	8.48612e+06	6.55842e+06	6.32198e+06	5.02154e+06	7.02632e+06	7.24133e+06	8.29882e+06	6.75473e+06	6.68233e+06	4.72509e+06	6.30304e+06	5.75454e+06	5.49148e+06	5.44006e+06	6.25941e+06	5.44369e+06	7.27184e+06	5.78378e+06
BisMePA(54:6)	BisMePA	M+NH4	990.789	18.401	C59 H109 O8 N1 P1	3.36435e+06	1.88363e+06	2.46138e+06	4.69929e+07	4.77313e+07	5.8973e+07	3.03703e+08	8.02937e+07	1.14548e+08	8.56855e+07	1.91037e+07	3.6424e+06	1.25251e+08	9.15338e+06	1.02654e+08	1.17343e+08	1.20147e+08	1.59779e+07	8.16661e+07	6.54733e+07	2.22e+08	8.41337e+07	1.56018e+08	1.69852e+08	2.36955e+07	1.12256e+08	1.23964e+08	1.54297e+07	8.61498e+07	9.56604e+07	1.51475e+07	1.40912e+07	1.34576e+07	1.05745e+08	1.41264e+08	1.02373e+08	1.01572e+08	1.24161e+08
BisMePE(16:0e)	BisMePE	M+H	482.324	3.53824	C23 H49 O7 N1 P1	8.74185e+06	1.44048e+07	2.03313e+07	9.5604e+06	1.03079e+07	7.94107e+06	7.88331e+06	4.01426e+06	5.34651e+06	4.59225e+06	5.4107e+06	9.03139e+06	3.83153e+06	4.35452e+06	6.66208e+06	5.07945e+06	5.36899e+06	4.07966e+06	5.27744e+06	4.55614e+06	5.7057e+06	5.73331e+06	4.81194e+06	4.65255e+06	7.13286e+06	5.37869e+06	3.32181e+06	7.02291e+06	4.48755e+06	4.52277e+06	9.09452e+06	4.86065e+06	6.35134e+06	5.75238e+06	8.44621e+06	8.69353e+06	6.65259e+06	6.25963e+06
BisMePE(18:0e)	BisMePE	M+H	510.355	4.177	C25 H53 O7 N1 P1	1.4098e+09	1.34417e+09	1.46461e+09	1.71923e+09	1.54575e+09	1.59314e+09	7.94282e+08	4.81492e+08	6.34294e+08	6.58168e+08	7.40949e+08	7.17248e+08	6.08956e+08	4.58575e+08	7.15061e+08	6.38305e+08	6.02673e+08	4.82368e+08	5.76457e+08	4.65425e+08	6.69922e+08	5.80018e+08	5.35027e+08	6.66476e+08	5.12517e+08	6.06084e+08	5.38542e+08	6.27171e+08	6.0315e+08	5.912e+08	7.67703e+08	7.05407e+08	7.61682e+08	7.3623e+08	7.83e+08	7.27269e+08	7.41636e+08	7.28121e+08
BisMePE(18:2e)	BisMePE	M+H	506.324	2.572	C25 H49 O7 N1 P1	6.4615e+06	4.12442e+06	7.67079e+06	5.69526e+06	4.00004e+06	2.37481e+06	2.07331e+06	1.00533e+06	2.05933e+06	1.32845e+06	1.15125e+06	1.0515e+06	911730	942764	1.74666e+06	881838	1.26077e+06	910253	1.04297e+06	546314	1.84361e+06	1.25731e+06	469975	482653	842653	335736	487992	381302	255642	985986	1.26873e+06	1.00188e+06	1.75214e+06	499325	1.16319e+06	834630	1.0881e+06	929199
BisMePE(16:0_18:2)	BisMePE	M+H	744.554	13.4964	C41 H79 O8 N1 P1	1.43873e+08	1.49478e+08	1.75747e+08	1.53656e+08	1.48685e+08	1.17613e+08	1.09294e+08	7.46051e+07	8.00947e+07	7.97273e+07	6.87148e+07	7.14041e+07	7.56265e+07	6.20959e+07	9.0028e+07	7.42121e+07	9.32765e+07	6.24178e+07	8.95283e+07	6.71334e+07	1.13172e+08	7.12811e+07	7.69951e+07	8.00252e+07	6.39842e+07	6.25944e+07	5.10852e+07	6.99321e+07	7.01102e+07	6.63777e+07	9.9846e+07	9.0542e+07	9.70141e+07	9.78346e+07	9.8644e+07	9.87482e+07	9.46194e+07	9.67676e+07
BisMePE(16:0_20:4)	BisMePE	M+H	768.554	13.1773	C43 H79 O8 N1 P1	4.7764e+07	5.27042e+07	4.83098e+07	4.38524e+07	5.0313e+07	3.9237e+07	2.21499e+07	2.43469e+07	2.77807e+07	1.3382e+08	2.02311e+07	3.35834e+07	4.89501e+07	2.00196e+07	4.47059e+07	4.17584e+07	4.7742e+07	2.85968e+07	3.28532e+07	5.28585e+07	5.4675e+07	8.79549e+07	7.70812e+07	8.29558e+07	7.23777e+07	2.5352e+07	4.81222e+07	9.05579e+07	6.36614e+07	6.80263e+07	7.11641e+07	6.01638e+07	5.20094e+07	6.98208e+07	9.49866e+07	5.09612e+07	6.90347e+07	7.32587e+07
BisMePE(16:0_22:6)	BisMePE	M+H	792.554	12.7394	C45 H79 O8 N1 P1	5.5627e+08	4.82523e+08	4.82084e+08	5.44966e+08	4.28126e+08	5.70372e+08	9.19783e+08	6.61593e+08	7.72943e+08	7.56694e+08	7.06277e+08	7.00395e+08	7.47388e+08	4.97433e+08	8.39206e+08	7.40604e+08	7.77017e+08	7.23432e+08	7.67817e+08	7.24094e+08	7.90552e+08	7.10243e+08	7.12884e+08	7.84075e+08	6.26496e+08	7.26098e+08	5.61726e+08	7.17801e+08	7.12276e+08	6.51679e+08	6.81511e+08	6.72425e+08	6.50267e+08	6.75695e+08	7.19312e+08	7.14488e+08	7.03461e+08	7.36059e+08
BisMePE(18:0_22:6)	BisMePE	M+H	820.585	14.1468	C47 H83 O8 N1 P1	1.33989e+08	1.16706e+08	9.77988e+07	1.31029e+08	1.14253e+08	1.45355e+08	3.59242e+08	2.25582e+08	2.63661e+08	2.75463e+08	2.44884e+08	2.37516e+08	2.58793e+08	2.14887e+08	3.09867e+08	2.40081e+08	2.68736e+08	2.54884e+08	2.86807e+08	2.24719e+08	2.65805e+08	2.24337e+08	2.38062e+08	2.7576e+08	2.12526e+08	2.28181e+08	2.03115e+08	2.35188e+08	2.50773e+08	2.27468e+08	2.25874e+08	2.31789e+08	2.12829e+08	2.26716e+08	2.09658e+08	2.2598e+08	2.26618e+08	2.25613e+08
CL(70:1)	CL	M+H	1436.06	14.868	C79 H153 O17 P2	0	3.43395e+06	0	2.43334e+06	0	0	0	0	0	0	2.66428e+06	0	1.02193e+06	0	1.13324e+06	1.31966e+06	1.47329e+06	0	0	0	0	2.19107e+06	0	0	0	0	0	0	0	0	0	0	0	0	0	1.03521e+06	0	0
CL(70:5)	CL	M+Na	1449.98	19.762	C79 H144 O17 P2 Na1	4.49809e+07	3.8453e+07	6.42044e+07	5.1174e+07	3.86321e+07	3.53414e+07	1.34582e+06	3.94772e+06	1.60131e+07	9.86704e+06	1.18766e+07	1.08509e+07	1.51745e+07	1.23928e+07	1.90983e+07	2.59686e+07	6.32506e+06	3.70394e+06	3.55362e+07	4.30281e+06	9.83924e+06	3.62361e+07	1.54024e+07	1.59959e+07	3.01968e+07	1.37339e+06	8.94194e+06	3.28937e+07	2.83961e+07	3.71136e+07	3.08377e+07	1.05479e+07	2.03111e+07	2.57909e+07	3.71228e+07	3.60079e+07	2.76407e+07	2.15392e+07
CL(72:0)	CL	M+H	1466.1	16.081	C81 H159 O17 P2	3.45221e+06	3.33271e+06	5.78106e+06	4.2941e+06	2.787e+06	2.81469e+06	4.05272e+06	1.63168e+06	2.92639e+06	3.73459e+06	4.6091e+06	2.0671e+06	3.55994e+06	2.64622e+06	3.43025e+06	3.30315e+06	4.00829e+06	2.47765e+06	3.49586e+06	1.49492e+06	3.12643e+06	3.68217e+06	3.20318e+06	3.22185e+06	2.67515e+06	2.56625e+06	2.03111e+06	4.05746e+06	4.15714e+06	3.19221e+06	2.44896e+06	2.44755e+06	3.60791e+06	3.22839e+06	3.47067e+06	3.33162e+06	3.12366e+06	2.5957e+06
CL(74:1)	CL	M+H	1492.12	16.0847	C83 H161 O17 P2	4.77055e+07	5.80775e+07	8.46818e+07	7.24688e+07	5.29117e+07	4.29213e+07	5.58398e+07	2.41443e+07	3.9932e+07	3.29851e+07	4.107e+07	3.70947e+07	3.01258e+07	2.36811e+07	4.58385e+07	3.31303e+07	3.91915e+07	2.18724e+07	4.31418e+07	2.29004e+07	4.88579e+07	3.86736e+07	4.04117e+07	3.25707e+07	2.95397e+07	3.24906e+07	3.38749e+07	3.2615e+07	4.57441e+07	2.80751e+07	3.82283e+07	4.00386e+07	3.97545e+07	3.56144e+07	3.75757e+07	3.7077e+07	4.10239e+07	3.74548e+07
CL(74:3)	CL	M+H	1488.09	15.055	C83 H157 O17 P2	8.7411e+08	8.61391e+08	1.02267e+09	9.08456e+08	9.39279e+08	7.05334e+08	8.01579e+08	2.83817e+08	3.95526e+08	4.80586e+08	3.87528e+08	3.46129e+08	3.65775e+08	3.36923e+08	5.11625e+08	3.40432e+08	5.00902e+08	2.65638e+08	5.3578e+08	3.33647e+08	6.89274e+08	3.45063e+08	3.48156e+08	3.41632e+08	2.50549e+08	2.23149e+08	2.51696e+08	2.97651e+08	3.60877e+08	2.86402e+08	4.3584e+08	4.59442e+08	4.79777e+08	4.58021e+08	4.74275e+08	5.11539e+08	4.5116e+08	4.64184e+08
CL(76:3)	CL	M+H	1516.12	13.732	C85 H161 O17 P2	4.13987e+07	4.79193e+07	4.79922e+07	4.53663e+07	4.0412e+07	3.98868e+07	1.50755e+07	1.63307e+07	2.13073e+07	2.01371e+07	2.01178e+07	1.37684e+07	2.02184e+07	1.06017e+07	1.98348e+07	2.43997e+07	1.16618e+07	1.327e+07	2.34431e+07	1.36018e+07	1.73101e+07	1.20696e+07	1.93361e+07	1.72822e+07	1.40511e+07	1.33941e+07	1.4685e+07	1.47339e+07	1.90132e+07	2.31082e+07	2.02598e+07	2.39415e+07	2.32713e+07	2.70349e+07	2.41969e+07	2.50716e+07	1.82575e+07	2.06459e+07
CL(78:11)	CL	M+H	1528.03	12.8765	C87 H149 O17 P2	1.8044e+08	1.31265e+08	1.48032e+08	2.03494e+08	1.44137e+08	8.09956e+07	9.4127e+08	5.92748e+08	6.28328e+08	7.56221e+08	6.29624e+08	5.47236e+08	6.63029e+08	7.8427e+08	5.463e+08	4.55598e+08	6.10988e+08	5.61088e+08	5.73846e+08	5.56645e+08	6.28721e+08	4.17872e+08	5.06049e+08	6.10353e+08	4.64723e+08	5.03944e+08	4.79083e+08	5.80375e+08	6.4335e+08	4.99552e+08	3.45337e+08	4.75056e+08	4.56576e+08	4.60453e+08	4.40886e+08	4.77999e+08	4.70978e+08	4.68652e+08
CL(82:12)	CL	M+H	1582.07	11.0623	C91 H155 O17 P2	9.05723e+06	1.12175e+07	1.08316e+07	1.34916e+07	6.72441e+06	6.3678e+06	5.0475e+06	6.34289e+06	7.31862e+06	9.00288e+06	7.03266e+06	9.54375e+06	1.48437e+07	3.56683e+06	1.30286e+07	9.76891e+06	1.02264e+07	3.29208e+06	8.15553e+06	1.48714e+07	8.06275e+06	1.52994e+07	1.11344e+07	7.24799e+06	1.0888e+07	1.25859e+07	2.92969e+06	1.14331e+07	8.67505e+06	9.37518e+06	9.00713e+06	1.00518e+07	7.87982e+06	7.54144e+06	8.73966e+06	1.05675e+07	1.18476e+07	1.00448e+07
CL(82:15)	CL	M+H	1576.03	11.7395	C91 H149 O17 P2	2.5339e+06	4.81012e+06	5.73121e+06	2.54115e+06	4.83012e+06	6.20212e+06	3.93937e+06	1.80262e+06	4.16185e+06	5.01524e+06	7.03874e+06	5.23745e+06	5.67012e+06	4.3483e+06	4.52882e+06	5.15046e+06	6.39332e+06	3.41094e+06	6.49695e+06	3.68292e+06	8.78616e+06	4.31051e+06	7.62508e+06	7.51535e+06	2.06081e+06	1.8731e+06	6.4745e+06	5.2873e+06	6.40554e+06	7.65745e+06	3.80123e+06	6.28664e+06	7.36015e+06	2.35612e+06	5.25553e+06	2.31318e+06	4.97287e+06	4.8339e+06
CL(82:4)	CL	M+H	1598.2	15.7732	C91 H171 O17 P2	3.16202e+07	4.0524e+07	4.88524e+07	4.06427e+07	3.13864e+07	3.61192e+07	2.73834e+07	2.7924e+07	3.44612e+07	3.71874e+07	3.54584e+07	4.52077e+07	3.20687e+07	3.07072e+07	3.64742e+07	3.6364e+07	3.34614e+07	3.31043e+07	3.85004e+07	3.05337e+07	2.8496e+07	3.89089e+07	3.59668e+07	4.03661e+07	3.22106e+07	3.12564e+07	3.61962e+07	3.30216e+07	2.96435e+07	3.53881e+07	3.81163e+07	4.23128e+07	3.9699e+07	3.91729e+07	3.32222e+07	3.4075e+07	3.05668e+07	3.38438e+07
CL(82:6)	CL	M+H	1594.17	14.6245	C91 H167 O17 P2	3.51216e+07	5.48246e+07	3.76172e+07	4.51105e+07	3.23042e+07	4.95049e+07	8.48629e+06	3.33488e+07	1.67854e+07	1.31971e+07	1.34223e+07	2.40181e+07	2.14569e+07	1.76602e+07	1.94817e+07	3.07432e+07	1.87613e+07	1.71244e+07	1.41377e+07	1.42001e+07	1.8176e+07	2.25249e+07	2.12335e+07	1.21117e+07	2.72832e+07	2.92967e+07	2.88202e+07	2.7097e+07	1.35055e+07	1.65111e+07	2.04171e+07	2.96249e+07	2.80452e+07	1.97138e+07	2.21465e+07	2.70042e+07	2.28094e+07	2.99862e+07
CL(82:8)	CL	M+H	1590.14	13.5622	C91 H163 O17 P2	1.91607e+06	8.06091e+06	7.85925e+06	2.10766e+06	7.75679e+06	1.29932e+07	6.74326e+06	1.33343e+07	2.78805e+06	1.55608e+07	1.97516e+07	2.16599e+07	2.03452e+07	1.76268e+07	1.75293e+07	2.27625e+07	1.27901e+07	1.1985e+07	1.53826e+07	1.18232e+07	5.25483e+06	2.1594e+07	1.40059e+07	1.60452e+07	1.03527e+07	5.92923e+06	1.86889e+07	1.16866e+07	8.24142e+06	1.19321e+07	1.78304e+07	4.61655e+06	9.14431e+06	1.2941e+07	2.58274e+06	5.23969e+06	1.17426e+07	1.39812e+07
CL(84:12)	CL	M+H	1610.1	11.927	C93 H159 O17 P2	1.19395e+07	1.35171e+07	1.69048e+07	1.05664e+07	1.24041e+07	1.83977e+07	4.22305e+06	2.14844e+06	4.67265e+06	1.0825e+07	1.59522e+07	1.5262e+07	1.26371e+07	6.24007e+06	9.72874e+06	1.24835e+07	8.49349e+06	1.37867e+07	6.82485e+06	1.21346e+07	1.12136e+07	1.17836e+07	1.12078e+07	9.72909e+06	1.45962e+07	2.1509e+06	1.13413e+07	1.47351e+07	1.57134e+07	6.28448e+06	1.14078e+07	1.47442e+07	7.55254e+06	1.20905e+07	1.51801e+07	1.30407e+07	1.23399e+07	1.3549e+07
CL(84:13)	CL	M+H	1608.09	11.9375	C93 H157 O17 P2	2.22915e+06	4.67726e+06	1.98607e+06	3.76568e+06	6.9275e+06	3.14427e+06	3.47449e+06	6.00844e+06	1.70353e+06	5.99952e+06	3.62235e+06	4.69813e+06	4.41754e+06	2.89917e+06	5.32328e+06	632873	4.23509e+06	2.2481e+06	3.05922e+06	1.67303e+06	3.97238e+06	1.7379e+06	3.97242e+06	5.04972e+06	4.95249e+06	3.7131e+06	3.78926e+06	1.85153e+06	4.83975e+06	6.81547e+06	4.30985e+06	1.65123e+06	3.26849e+06	3.72059e+06	2.40525e+06	4.11206e+06	2.41773e+06	1.5226e+06
CL(84:14)	CL	M+H	1606.07	11.082	C93 H155 O17 P2	4.53704e+06	736811	1.70601e+06	2.77117e+06	1.73107e+06	1.92445e+06	1.61585e+06	3.3172e+06	0	1.58381e+06	2.83343e+06	1.4944e+06	3.49336e+06	0	1.68006e+06	982375	2.45773e+06	2.07054e+06	2.52659e+06	5.92832e+06	3.45959e+06	5.13047e+06	1.11886e+06	2.44438e+06	1.02007e+06	0	1.27651e+06	4.26435e+06	817090	2.43955e+06	2.58951e+06	2.34225e+06	1.74117e+06	1.57466e+06	3.0045e+06	1.81479e+06	1.42404e+06	2.5033e+06
CL(86:10)	CL	M+H	1642.17	14.1779	C95 H167 O17 P2	1.17851e+07	1.263e+07	4.84751e+06	1.13675e+07	7.44869e+06	1.89031e+07	7.30487e+06	2.69468e+06	1.46449e+06	1.33099e+06	1.41162e+06	2.71568e+06	0	0	934829	8.35221e+06	1.42712e+06	4.1575e+06	6.70204e+06	2.91302e+06	758467	1.43302e+06	3.93845e+06	2.07179e+06	5.79592e+06	6.22661e+06	1.16185e+07	987293	6.02377e+06	1.47296e+06	3.59151e+06	3.13558e+06	2.66991e+06	3.92628e+06	1.51364e+06	4.97872e+06	1.80743e+06	5.98962e+06
CL(86:13)	CL	M+H	1636.12	11.795	C95 H161 O17 P2	1.78896e+07	2.60967e+07	6.87602e+06	2.22239e+07	1.75691e+07	1.28552e+07	1.47801e+07	1.82032e+07	1.82793e+07	2.07574e+07	2.19171e+07	2.39782e+07	1.27405e+07	2.11288e+07	2.8525e+07	1.97492e+07	2.25898e+07	1.51726e+07	2.50397e+07	2.49063e+07	2.58142e+07	2.27971e+07	1.36055e+07	1.77028e+07	2.33443e+07	1.80049e+07	2.1503e+07	2.74311e+07	2.10938e+07	2.20422e+07	2.50064e+07	2.32784e+07	1.62423e+07	2.04283e+07	2.23749e+07	2.47793e+07	2.26836e+07	1.86343e+07
CL(86:14)	CL	M+H	1634.1	11.7773	C95 H159 O17 P2	6.93257e+06	1.21297e+07	1.39916e+07	5.3614e+06	1.55107e+07	1.48395e+07	1.49034e+07	8.6601e+06	1.93218e+07	1.38702e+07	1.79891e+07	1.8237e+07	9.86277e+06	1.55136e+07	9.94803e+06	1.5246e+07	1.28954e+07	1.0152e+07	1.6909e+07	2.11279e+06	1.36171e+07	1.25493e+07	1.63009e+07	1.80624e+07	1.17963e+07	1.09789e+07	1.80105e+07	1.19492e+07	1.36714e+07	1.56315e+07	1.45105e+07	1.89994e+07	1.79099e+07	1.44872e+07	1.21769e+07	1.19681e+07	1.26284e+07	1.32185e+07
CL(86:16)	CL	M+H	1630.07	11.1262	C95 H155 O17 P2	1.84527e+06	0	0	0	2.31781e+06	0	1.14432e+06	5.86945e+06	2.36715e+06	3.74121e+06	3.58538e+06	4.05102e+06	8.92837e+06	1.87305e+06	6.82017e+06	4.94209e+06	4.98242e+06	4.13738e+06	2.52222e+06	1.08483e+07	391836	5.58884e+06	4.67816e+06	2.85379e+06	5.75756e+06	7.15983e+06	2.58341e+06	3.99232e+06	2.08979e+06	4.45822e+06	2.50881e+06	4.08149e+06	2.94346e+06	3.15981e+06	4.04188e+06	2.66074e+06	3.80351e+06	4.66226e+06
CL(86:8)	CL	M+H	1646.2	14.957	C95 H171 O17 P2	0	0	0	0	0	0	0	6.54526e+06	3.95537e+06	4.51138e+06	2.78041e+06	3.18149e+06	0	5.45513e+06	3.46173e+06	1.37808e+06	2.02017e+06	5.06061e+06	0	7.92736e+06	2.16079e+06	2.97638e+06	2.61452e+06	0	2.43963e+06	8.96553e+06	3.80223e+06	1.59773e+06	1.4123e+06	3.88127e+06	4.37877e+06	1.90855e+06	2.78279e+06	1.31172e+06	1.42216e+06	1.33407e+06	8.20206e+06	3.86821e+06
CL(86:9)	CL	M+H	1644.18	14.1265	C95 H169 O17 P2	1.30662e+08	1.41838e+08	1.43858e+08	1.31986e+08	1.37068e+08	1.65233e+08	9.71167e+07	1.40393e+08	1.20135e+08	1.13665e+08	1.23322e+08	1.45725e+08	8.46383e+07	1.51269e+08	1.33833e+08	1.38789e+08	1.00636e+08	1.00741e+08	1.02116e+08	1.23638e+08	9.04011e+07	1.25616e+08	1.14572e+08	1.12654e+08	1.03735e+08	1.43695e+08	1.05948e+08	1.6181e+08	1.16628e+08	8.70499e+07	1.43456e+08	1.48321e+08	1.38502e+08	1.52289e+08	1.38162e+08	1.58473e+08	1.54001e+08	1.57595e+08
CL(88:11)	CL	M+Na	1690.16	13.8979	C97 H168 O17 P2 Na1	0	2.68676e+06	0	3.08968e+06	0	0	2.89892e+06	8.10538e+06	0	3.32647e+06	0	3.21215e+06	0	4.43508e+06	2.30776e+06	4.38458e+06	0	4.5246e+06	0	0	4.86116e+06	2.51688e+06	6.23926e+06	2.67724e+06	0	0	3.21413e+06	2.32041e+06	0	5.13764e+06	0	2.59135e+06	2.75452e+06	2.82442e+06	0	2.1236e+06	0	3.70444e+06
CarE(14:1)	CarE	M+H	370.295	1.529	C21 H40 O4 N1	4.73128e+06	5.68632e+06	6.20255e+06	4.71934e+06	4.09493e+06	4.08421e+06	6.20395e+06	4.71708e+06	6.06144e+06	2.81114e+06	4.51023e+06	5.02552e+06	6.32303e+06	3.91865e+06	7.23519e+06	5.47132e+06	4.83782e+06	5.42306e+06	5.3386e+06	5.71306e+06	6.12187e+06	6.12607e+06	3.81098e+06	5.72605e+06	5.02186e+06	6.04068e+06	5.08794e+06	6.91643e+06	4.46301e+06	6.63797e+06	5.62209e+06	6.19418e+06	6.42709e+06	5.41389e+06	5.65116e+06	4.88966e+06	5.3653e+06	5.312e+06
CarE(20:1)	CarE	M+H	454.389	5.453	C27 H52 O4 N1	1.41799e+06	2.70637e+06	2.19478e+06	313751	1.21126e+06	2.13244e+06	6.71028e+06	1.28859e+06	4.1101e+06	2.5899e+06	4.18634e+06	2.44883e+06	2.42759e+06	1.60943e+06	2.36767e+06	3.23601e+06	2.20429e+06	2.53186e+06	3.03423e+06	1.76613e+06	2.04381e+06	2.3761e+06	1.76104e+06	1.81299e+06	2.02141e+06	2.55318e+06	2.03155e+06	2.88715e+06	3.03624e+06	2.67271e+06	3.09859e+06	2.14241e+06	2.15947e+06	2.16242e+06	2.66059e+06	2.9229e+06	2.67971e+06	2.82968e+06
Cer(d29:0)	Cer	M+H	470.457	9.15	C29 H60 O3 N1	0	0	21447.8	0.129	0	0	0	0	0	0	0	0	0	0	0	0	0	0	0	0	0	0	0	0	0	1.99654e+06	0	5.89	0	0	70094.5	0	0	0	0	0	0	0
Cer(d32:0)	Cer	M+H	512.504	10.763	C32 H66 O3 N1	8.19397e+06	8.06947e+06	9.85893e+06	9.7368e+06	6.42519e+06	1.17138e+07	1.1776e+07	1.02352e+07	1.14882e+07	1.06714e+07	7.12348e+06	8.48022e+06	7.53986e+06	1.0784e+07	9.36647e+06	1.44998e+07	9.50955e+06	8.78836e+06	9.8897e+06	9.06361e+06	1.05802e+07	1.15482e+07	1.4788e+07	1.12275e+07	7.10871e+06	1.75694e+07	8.0923e+06	9.75862e+06	7.90369e+06	1.03017e+07	8.29034e+06	9.14952e+06	7.5466e+06	7.43024e+06	1.06586e+07	8.8834e+06	8.74497e+06	8.17699e+06
Cer(d18:1_14:0)	Cer	M+H	510.488	12.826	C32 H64 O3 N1	1.21961e+07	1.29711e+07	1.40207e+07	9.64615e+06	1.01529e+07	1.00893e+07	7.18365e+06	8.51088e+06	7.14432e+06	8.4698e+06	6.74031e+06	9.60425e+06	7.39525e+06	4.70971e+06	6.10288e+06	6.38956e+06	8.79003e+06	4.75041e+06	7.25843e+06	9.1905e+06	7.08405e+06	1.08531e+07	7.76838e+06	7.3931e+06	7.59274e+06	9.03391e+06	5.51701e+06	7.03165e+06	7.3786e+06	6.45786e+06	8.09573e+06	8.33169e+06	7.43567e+06	7.75679e+06	8.53738e+06	7.93148e+06	7.39145e+06	8.25575e+06
Cer(d33:0)	Cer	M+H	526.519	11.6299	C33 H68 O3 N1	2.6165e+07	2.44661e+07	2.01418e+07	1.61904e+07	2.36848e+07	1.75583e+07	2.9923e+07	2.3223e+07	1.8239e+07	2.13892e+07	2.19107e+07	2.30315e+07	2.05546e+07	2.68552e+07	2.21395e+07	2.83808e+07	3.42416e+07	2.6916e+07	2.48051e+07	2.02624e+07	3.26783e+07	2.15452e+07	3.36972e+07	2.56926e+07	1.56479e+07	2.5798e+07	2.38797e+07	2.06757e+07	2.27239e+07	2.15403e+07	4.18422e+06	2.98878e+06	4.13723e+06	2.83725e+06	4.26824e+06	3.9461e+06	3.45038e+06	3.87956e+06
Cer(d18:1_16:0)	Cer	M+H	538.519	14.3586	C34 H68 O3 N1	1.31269e+08	1.33121e+08	1.28826e+08	1.28731e+08	1.2134e+08	8.45385e+07	1.50253e+08	1.18309e+08	1.33799e+08	1.69571e+08	1.19536e+08	1.06729e+08	1.14161e+08	1.02295e+08	9.2515e+07	1.16513e+08	1.40521e+08	8.21969e+07	1.30412e+08	1.22772e+08	1.37542e+08	1.11204e+08	1.27492e+08	1.33742e+08	9.86387e+07	1.26828e+08	9.09047e+07	9.87174e+07	9.02955e+07	1.09972e+08	1.1458e+08	1.16797e+08	1.08214e+08	1.08404e+08	1.17385e+08	1.06064e+08	1.20489e+08	1.07826e+08
Cer(d18:1_16:1)	Cer	M+H	536.504	13.8251	C34 H66 O3 N1	3.86836e+06	3.09887e+06	5.56111e+06	5.08454e+06	3.07409e+06	0	4.03037e+06	1.33725e+06	4.22483e+06	5.82917e+06	2.59694e+06	4.25221e+06	2.07582e+06	3.14956e+06	0	2.33465e+06	4.42132e+06	2.78285e+06	2.14249e+06	1.70966e+06	1.9389e+06	2.38444e+06	5.01672e+06	4.80316e+06	1.46335e+06	2.14559e+06	2.81263e+06	2.89623e+06	3.35105e+06	3.85341e+06	2.38778e+06	3.26522e+06	3.34467e+06	2.2875e+06	2.02599e+06	2.57635e+06	2.32558e+06	2020090
Cer(d17:0_18:0)	Cer	M+H	554.551	15.2909	C35 H72 O3 N1	1.84817e+07	1.77618e+07	1.9782e+07	1.36348e+07	2.22478e+07	1.06538e+07	1.99703e+07	2.46626e+07	1.59578e+07	1.72817e+07	1.82979e+07	1.979e+07	2.10179e+07	2.00984e+07	1.99546e+07	3.00025e+07	3.3305e+07	2.6024e+07	2.16917e+07	2.43886e+07	2.53539e+07	2.68932e+07	3.68881e+07	1.92129e+07	1.88282e+07	3.38619e+07	2.62111e+07	1.96677e+07	2.3393e+07	2.67722e+07	1.05182e+06	2.97706e+06	1.04088e+06	0	2.05827e+06	2.53367e+06	2.08981e+06	2.18332e+06
Cer(d18:0_17:0)	Cer	M+H	554.551	15.5769	C35 H72 O3 N1	5.40115e+06	4.73327e+06	5.13925e+06	5.18947e+06	4.81926e+06	1.74298e+06	2.62726e+06	1.56093e+06	5.11062e+06	5.54724e+06	3.2458e+06	4.15445e+06	3.58244e+06	3.23169e+06	4.17511e+06	2.77174e+06	6.38182e+06	1.95648e+06	5.54845e+06	2.61674e+06	5.73238e+06	3.17031e+06	3.83254e+06	6.0035e+06	4.52328e+06	3.90397e+06	3.87354e+06	3.88297e+06	4.58528e+06	2.22605e+06	3.62912e+06	3.39044e+06	3.55397e+06	1.65667e+06	4.41949e+06	2.29007e+06	4.70057e+06	3.26734e+06
Cer(d18:1_17:0)	Cer	M+H	552.535	15.1338	C35 H70 O3 N1	3.01954e+07	3.18914e+07	2.35029e+07	2.71613e+07	2.51373e+07	2.19992e+07	2.76397e+07	2.15255e+07	2.37639e+07	3.26733e+07	3.13026e+07	2.08403e+07	2.02099e+07	2.05962e+07	1.55195e+07	1.94595e+07	2.46137e+07	1.68467e+07	2.80286e+07	1.45232e+07	2.45907e+07	1.32475e+07	2.79309e+07	3.6058e+07	1.90367e+07	2.19185e+07	2.02333e+07	2.48547e+07	2.55127e+07	2.54534e+07	2.34691e+07	2.31164e+07	2.46774e+07	2.22104e+07	2.11055e+07	2.32284e+07	2.21902e+07	2.24032e+07
Cer(d35:2)	Cer	M+H	550.519	10.371	C35 H68 O3 N1	0	0	1.05294e+06	286827	0	72206.6	836630	0	0	0	134439	0	0	0	0	0	102057	202756	0	0	0	469940	0	0	0	8.92091e+06	107846	588594	226758	210186	0	0	0	91561.1	0	0	0	0
Cer(d36:1)	Cer	M+H	566.551	16.8811	C36 H72 O3 N1	4.39293e+07	4.71065e+07	5.54296e+07	4.93326e+07	5.19281e+07	3.34163e+07	4.61496e+07	3.38006e+07	4.86441e+07	3.87601e+07	5.31533e+07	3.35407e+07	3.36627e+07	4.80138e+07	4.57752e+07	3.51241e+07	4.12471e+07	3.25606e+07	4.12425e+07	1.71391e+07	6.42149e+07	3.10969e+07	5.7453e+07	3.39933e+07	2.99234e+07	2.75113e+07	2.83896e+07	5.50745e+07	4.01904e+07	4.28948e+07	4.58758e+07	4.46966e+07	4.02729e+07	4.07709e+07	4.20516e+07	4.21581e+07	4.60015e+07	4.01919e+07
Cer(d19:0_18:0)	Cer	M+H	582.582	16.8946	C37 H76 O3 N1	8.95079e+06	1.1148e+07	1.40518e+07	6.97376e+06	1.11485e+07	6.99902e+06	1.25737e+07	9.48236e+06	1.06934e+07	8.90848e+06	1.17165e+07	1.70902e+07	9.04327e+06	1.03952e+07	9.75163e+06	1.8562e+07	1.5434e+07	1.21726e+07	8.43936e+06	9.84074e+06	1.6414e+07	1.14594e+07	1.85447e+07	1.01738e+07	7.96572e+06	1.22276e+07	1.06833e+07	1.13489e+07	1.18407e+07	1.17782e+07	5.29827e+06	5.99643e+06	4.50527e+06	5.17136e+06	3.13256e+06	2.41859e+06	7.647e+06	2.31322e+06
Cer(d38:1)	Cer	M+H	594.582	17.336	C38 H76 O3 N1	8.26061e+07	8.96077e+07	1.06648e+08	7.84021e+07	9.22039e+07	8.13165e+07	8.65726e+07	7.3791e+07	7.15015e+07	9.5216e+07	1.03408e+08	7.48781e+07	5.9262e+07	4.67289e+07	6.74409e+07	7.0218e+07	7.01085e+07	5.90874e+07	8.26412e+07	5.36881e+07	6.93646e+07	6.83898e+07	8.12669e+07	8.31888e+07	6.24449e+07	6.02924e+07	7.59731e+07	6.75002e+07	8.06526e+07	8.51908e+07	8.63299e+07	7.8356e+07	8.8223e+07	6.93892e+07	8.1856e+07	7.28466e+07	5.5455e+07	7.25591e+07
Cer(d18:2_20:0)	Cer	M+H	592.566	15.8919	C38 H74 O3 N1	1.87102e+07	2.49285e+07	1.98153e+07	1.59511e+07	2.3572e+07	1.26717e+07	2.40334e+07	1.82459e+07	1.96723e+07	2.59614e+07	3.02614e+07	1.92482e+07	2.16004e+07	2.30096e+07	2.19629e+07	1.81049e+07	2.26513e+07	1.55464e+07	1.76095e+07	1.85669e+07	1.91655e+07	1.49347e+07	1.54692e+07	2.61828e+07	1.19472e+07	1.58026e+07	2.04222e+07	2.12025e+07	2.86551e+07	1.77638e+07	1.92595e+07	2.45699e+07	1.95289e+07	1.82309e+07	2.08724e+07	1.69856e+07	2.48599e+07	1.87826e+07
Cer(d38:3)	Cer	M+H	590.551	16.2883	C38 H72 O3 N1	9.41581e+06	1.01751e+07	1.28488e+07	1.10003e+07	7.86589e+06	6.75695e+06	9.87579e+06	2.92742e+06	1.48003e+07	6.64818e+06	8.3067e+06	5.77648e+06	3.85749e+06	4.12377e+06	7.21428e+06	8.17732e+06	7.83302e+06	2.5085e+06	1.64289e+07	3.40202e+06	9.25096e+06	1.01665e+07	1.01554e+07	1.34128e+07	4.5861e+06	1.05828e+07	7.23675e+06	5.73935e+06	9.08806e+06	9.74622e+06	6.87689e+06	7.32629e+06	6.62655e+06	5.35518e+06	6.95906e+06	5.76043e+06	6.53171e+06	6.7561e+06
Cer(d38:4)	Cer	M+H	588.535	15.8283	C38 H70 O3 N1	2.18664e+07	2.43878e+07	1.60659e+07	1.79621e+07	3.13444e+07	1.50681e+07	5.69579e+07	4.21658e+07	4.79556e+07	3.25431e+07	3.88486e+07	4.4029e+07	3.39818e+07	5.40302e+07	2.82076e+07	3.51277e+07	4.68539e+07	2.99195e+07	3.9308e+07	2.3719e+07	4.59172e+07	2.93785e+07	5.06238e+07	6.54431e+07	3.19419e+07	3.94247e+07	5.16825e+07	5.13755e+07	6.25569e+07	5.8524e+07	3.36609e+07	4.11936e+07	3.88121e+07	2.8012e+07	4.16106e+07	3.85011e+07	3.66992e+07	3.85279e+07
Cer(d18:0_20:5)	Cer	M+H	586.519	14.218	C38 H68 O3 N1	7.05051e+06	4.69432e+06	7.16513e+06	6.16344e+06	6.26128e+06	2.55045e+06	6.98056e+06	7.82255e+06	5.22432e+06	8.6071e+06	5.73512e+06	5.95802e+06	7.601e+06	4.53937e+06	3.35163e+06	5.02518e+06	5.21453e+06	5.52017e+06	4.86647e+06	4.26272e+06	4.38855e+06	4.54853e+06	5.43246e+06	8.2961e+06	4.1117e+06	7.07228e+06	2.98613e+06	5.26385e+06	5.06559e+06	5.6039e+06	6.05738e+06	4.57215e+06	3.52671e+06	7.13526e+06	3.43051e+06	5.83222e+06	5.12854e+06	6.09591e+06
Cer(d18:0_22:0)	Cer	M+H	624.629	18.391	C40 H82 O3 N1	5.15369e+07	4.69535e+07	6.26202e+07	5.00937e+07	4.11859e+07	3.66492e+07	4.62592e+07	2.15923e+07	4.68953e+07	4.43673e+07	5.0931e+07	3.91679e+07	3.27907e+07	2.81776e+07	3.90678e+07	3.11383e+07	4.39477e+07	2.18377e+07	4.43208e+07	1.98201e+07	4.83822e+07	3.82704e+07	4.01537e+07	4.8524e+07	3.24784e+07	4.35441e+07	3.23916e+07	3.34737e+07	4.35488e+07	3.8402e+07	3.61443e+07	3.58376e+07	3.12878e+07	3.79638e+07	3.41633e+07	3.63606e+07	3.51952e+07	3.00514e+07
Cer(d18:2_22:0)	Cer	M+H	620.598	16.963	C40 H78 O3 N1	8.89377e+07	1.01057e+08	9.88536e+07	9.19558e+07	9.92262e+07	6.85903e+07	3.83941e+07	5.5713e+07	4.45092e+07	4.86311e+07	4.76327e+07	4.73121e+07	4.6309e+07	4.41914e+07	4.7036e+07	5.60444e+07	4.78303e+07	4.62633e+07	4.17246e+07	4.30692e+07	4.17375e+07	4.43981e+07	5.72895e+07	5.12614e+07	4.58666e+07	5.72627e+07	4.69083e+07	6.17925e+07	4.11856e+07	4.12326e+07	5.62213e+07	6.13697e+07	5.85635e+07	5.56334e+07	6.31423e+07	6.07393e+07	6.03997e+07	5.46068e+07
Cer(d18:1_22:2)	Cer	M+H	618.582	15.8606	C40 H76 O3 N1	1.86129e+07	2.77412e+07	2.10756e+07	2.10698e+07	2.51539e+07	1.38141e+07	1.13907e+07	1.78942e+07	1.35831e+07	1.38049e+07	1.66063e+07	1.401e+07	1.50535e+07	1.23583e+07	1.52032e+07	1.21299e+07	1.48355e+07	9.89389e+06	1.04473e+07	1.14874e+07	1.48003e+07	1.05581e+07	1.72292e+07	1.59543e+07	1.23629e+07	1.36383e+07	1.70281e+07	1.35882e+07	1.25608e+07	1.2677e+07	1.85441e+07	1.64534e+07	1.70681e+07	1.5837e+07	1.8475e+07	1.46503e+07	1.46893e+07	1.66569e+07
Cer(d18:2_22:2)	Cer	M+H	616.566	17.0529	C40 H74 O3 N1	3.3774e+06	5.2183e+06	5.22867e+06	4.25271e+06	2.84868e+06	2.18768e+06	7.01883e+06	4.27505e+06	5.23602e+06	2.78968e+06	4.9263e+06	6.3826e+06	3.63136e+06	9.24115e+06	3.48055e+06	3.08666e+06	5.10435e+06	4.50945e+06	7.17022e+06	3.59221e+06	5.44461e+06	2.84379e+06	3.71526e+06	5.53866e+06	6.77958e+06	3.98038e+06	6.02851e+06	4.19452e+06	8.58771e+06	4.74029e+06	6.37813e+06	5.80753e+06	1.61914e+07	4.43751e+06	3.84343e+06	6.20815e+06	2.30876e+06	5.2108e+06
Cer(d20:2_20:5)	Cer	M+NH4	627.546	3.848	C40 H71 O3 N2	0	672388	1.00117e+06	1.35545e+06	1.38693e+06	1.52047e+06	206067	470061	328793	546745	564549	793128	474119	340993	187114	638412	124154	552262	836357	30533.7	605969	681861	430853	413193	2.15064e+06	1.92562e+06	246835	518332	428412	2.25036e+06	1.47579e+06	1.94022e+06	507884	477637	634716	946680	601250	1.16646e+06
Cer(d18:0_23:0)	Cer	M+H	638.645	18.7664	C41 H84 O3 N1	4.67038e+07	5.3947e+07	6.69073e+07	5.34121e+07	4.5413e+07	3.91141e+07	5.45504e+07	2.27859e+07	4.8335e+07	4.42269e+07	4.23514e+07	4.4572e+07	3.22992e+07	2.64869e+07	4.59212e+07	4.03012e+07	4.17617e+07	2.46373e+07	5.4307e+07	2.268e+07	5.51138e+07	4.54656e+07	4.77974e+07	4.7704e+07	2.87854e+07	5.48484e+07	3.17668e+07	4.4984e+07	4.80591e+07	4.86891e+07	4.10644e+07	3.95112e+07	4.02653e+07	3.829e+07	4.0823e+07	3.69619e+07	4.16667e+07	4.301e+07
Cer(d18:1_23:0+O)	Cer	M+H	652.624	17.0288	C41 H82 O4 N1	4.76927e+06	5.18793e+06	4.06747e+06	2.11538e+06	3.29904e+06	1.99312e+06	9.98174e+06	4.46439e+06	5.3902e+06	8.47467e+06	9.21494e+06	8.13202e+06	3.6003e+06	4.73823e+06	5.37535e+06	4.55235e+06	8.82624e+06	4.06083e+06	7.76375e+06	6.4857e+06	7.15278e+06	5907590	4.0124e+06	7.20975e+06	1.848e+06	4.57707e+06	3.15618e+06	6.11208e+06	4.60094e+06	3.91581e+06	4.87501e+06	4.77181e+06	3.36394e+06	3.52737e+06	4.25398e+06	5.74724e+06	6.26788e+06	4.86483e+06
Cer(d18:1_24:0+O)	Cer	M+H	666.639	17.4425	C42 H84 O4 N1	9.60617e+07	1.18423e+08	1.14561e+08	1.15078e+08	1.06215e+08	1.03617e+08	6.71649e+07	5.96568e+07	1.0057e+08	9.41599e+07	1.00751e+08	8.15572e+07	7.09342e+07	6.66858e+07	9.10244e+07	9.82192e+07	1.01464e+08	3.55489e+07	1.18719e+08	4.91433e+07	1.12841e+08	1.00347e+08	1.03769e+08	1.03003e+08	7.23289e+07	1.1205e+08	1.06035e+08	8.90257e+07	9.97361e+07	9.75737e+07	9.62294e+07	1.013e+08	8.88077e+07	1.0323e+08	8.75377e+07	9.07865e+07	1.02697e+08	9.6169e+07
Cer(d18:0_24:2)	Cer	M+H	648.629	17.4444	C42 H82 O3 N1	2.46004e+07	3.11559e+07	1.74977e+07	7.95246e+06	2.68844e+07	2.47043e+07	2.5153e+07	1.48039e+07	2.57861e+07	1.90698e+07	2.41744e+07	1.83529e+07	3.64418e+07	2.98036e+07	1.5298e+07	2.63837e+07	2.02425e+07	1.24212e+07	2.17522e+07	3.43757e+07	1.99841e+07	1.6407e+07	3.11685e+07	2.48402e+07	1.58627e+07	2.84836e+07	3.85568e+07	1.9736e+07	1.99453e+07	2.34283e+07	1.93442e+07	1.89078e+07	2.66949e+07	2.0725e+07	1.31011e+07	2.16177e+07	2.08099e+07	1.57257e+07
Cer(d18:1_24:1)	Cer	M+H	648.629	17.9703	C42 H82 O3 N1	1.23676e+09	1.31709e+09	1.25435e+09	1.15575e+09	1.1187e+09	9.67948e+08	7.42998e+08	7.19653e+08	7.23038e+08	8.17215e+08	8.11427e+08	8.9155e+08	6.53468e+08	6.52814e+08	7.15757e+08	8.08932e+08	7.79383e+08	6.25057e+08	7.59997e+08	7.72681e+08	7.09519e+08	7.66774e+08	7.21443e+08	8.30096e+08	7.13458e+08	8.26551e+08	7.6702e+08	6.41828e+08	7.14659e+08	8.96975e+08	8.49591e+08	8.45367e+08	8.36713e+08	8.36719e+08	8.25026e+08	8.09445e+08	8.25193e+08	8.07014e+08
Cer(d24:1_18:1)	Cer	M+NH4	665.655	24.847	C42 H85 O3 N2	2.21715e+06	568858	2.10077e+06	1.88885e+06	108103	522631	660061	4.27336e+06	3.68861e+06	3.62265e+06	2.22162e+06	1.7003e+06	1.65494e+06	1.10059e+06	4.53328e+06	1.3176e+06	1.97593e+06	2.39766e+06	1.05295e+06	987027	4.61103e+06	1.31727e+06	3.22576e+06	845905	1.09052e+06	1.96842e+06	1.87996e+06	4.36692e+06	1.90659e+06	222017	2.31345e+06	1.35611e+06	968860	2.20137e+06	1.86512e+06	1.13378e+06	1.7786e+06	3.27115e+06
Cer(d24:2_18:0+O)	Cer	M+NH4	681.65	25.411	C42 H85 O4 N2	494841	3.93604e+06	713186	865712	591100	1.18126e+06	1.49393e+06	3.80336e+06	1.98482e+06	3.24887e+08	4.86264e+06	5.23141e+06	4.46182e+06	3.29408e+08	3.33499e+08	2.13162e+06	8.4865e+06	3.31499e+08	3188.46	3.30616e+08	3.2808e+08	3.20789e+08	5.19552e+06	3.17163e+08	3.2613e+08	2.28185e+06	8.52342e+06	1.20587e+06	3.23569e+08	658941	3.15771e+08	3.17877e+06	790834	2.13279e+06	8.015e+06	5.05312e+06	3.11594e+08	2.59742e+06
Cer(d18:2_24:1)	Cer	M+H	646.613	17.0351	C42 H80 O3 N1	4.93456e+08	5.97125e+08	5.5753e+08	4.71497e+08	4.6879e+08	4.15545e+08	4.04984e+08	3.59304e+08	3.46134e+08	3.97864e+08	3.87183e+08	3.41716e+08	3.191e+08	2.85369e+08	3.22982e+08	3.45587e+08	3.61764e+08	2.5361e+08	3.47414e+08	3.3654e+08	3.28816e+08	3.34408e+08	3.36916e+08	3.71529e+08	2.08566e+08	3.40162e+08	3.19614e+08	3.03788e+08	3.36255e+08	3.29806e+08	3.73209e+08	3.84853e+08	3.94743e+08	3.96045e+08	3.79634e+08	3.86096e+08	3.7367e+08	3.74586e+08
Cer(d42:5)	Cer	M+H	642.582	17.1864	C42 H76 O3 N1	4.02717e+07	5.1773e+07	4.42224e+07	4.45716e+07	3.72242e+07	3.79707e+07	5.698e+07	2.50447e+07	4.76664e+07	3.76852e+07	4.54505e+07	3.37599e+07	3.23795e+07	5.6694e+07	3.63343e+07	4.50501e+07	4.29825e+07	2.079e+07	5.29954e+07	3.18753e+07	4.94541e+07	4.43899e+07	4.50602e+07	5.56852e+07	2.37392e+07	4.32886e+07	5.14918e+07	3.863e+07	5.1537e+07	4.27458e+07	4.33737e+07	4.01315e+07	4.151e+07	4.14836e+07	4.05184e+07	4.37947e+07	4.09626e+07	3.97746e+07
Cer(d18:0_25:0)	Cer	M+H	666.676	19.4214	C43 H88 O3 N1	4.68129e+07	5.72102e+07	5.85308e+07	6.32262e+07	4.39479e+07	3.83911e+07	9.70663e+06	1.77828e+07	2.50233e+07	2.4964e+07	2.25502e+07	1.75305e+07	1.67714e+07	1.81769e+07	2.79295e+07	2.11683e+07	2.17861e+07	1.1839e+07	2.2334e+07	1.74312e+07	1.76479e+07	2.0217e+07	1.59811e+07	2.26728e+07	2.63436e+07	2.09728e+07	1.04203e+07	2.10371e+07	2.20563e+07	2.03772e+07	2.0623e+07	2.31808e+07	2.09992e+07	2.19087e+07	2.82935e+07	2.01397e+07	2.28325e+07	2.4568e+07
Cer(d18:1_25:4)	Cer	M+H	656.598	17.6411	C43 H78 O3 N1	7.46126e+07	1.11899e+08	9.57945e+07	9.64601e+07	7.03942e+07	8.34059e+07	1.06843e+08	3.08018e+07	9.16219e+07	7.03276e+07	6.26216e+07	5.94638e+07	5.5579e+07	7.94933e+07	6.62931e+07	9.22096e+07	7.44968e+07	3.1227e+07	1.04957e+08	5.1083e+07	8.52056e+07	8.48276e+07	8.42789e+07	9.62014e+07	4.68397e+07	6.8907e+07	9.53999e+07	7.05187e+07	1.03858e+08	6.28337e+07	6.74797e+07	7.67929e+07	7.38064e+07	6.3929e+07	7.0823e+07	7.92979e+07	7.7811e+07	7.41341e+07
Cer(d18:1_26:0+O)	Cer	M+H	694.671	18.34	C44 H88 O4 N1	7.26445e+06	8.8832e+06	7.91686e+06	1.07665e+07	7.4153e+06	7.84509e+06	6.61755e+06	3.62756e+06	6.86297e+06	7.84363e+06	6.56468e+06	6.26672e+06	3.73795e+06	5.43528e+06	7.47223e+06	8.74834e+06	7.04072e+06	2.22567e+06	7.81435e+06	3.30857e+06	6.15657e+06	8.47794e+06	1.12483e+07	1.10118e+07	6.32722e+06	8.46404e+06	6.69645e+06	6.73178e+06	6.85194e+06	6.82389e+06	6.32227e+06	6.71317e+06	8.82771e+06	6.60882e+06	5.21135e+06	8.09002e+06	5.91302e+06	4.80515e+06
Cer(d20:2_24:2)	Cer	M+H	672.629	19.219	C44 H82 O3 N1	1.41579e+07	1.54958e+08	1.45399e+08	1.1872e+08	7.35668e+07	6.71834e+07	2.33472e+07	5.42657e+06	6.23907e+07	2.82712e+07	2.90872e+07	2.40296e+07	1.80536e+07	2.68237e+06	3.50625e+07	3.52588e+07	2.65208e+07	1.54888e+07	7.04247e+07	3.355e+06	2.40364e+07	3.62097e+07	4.16979e+07	1.83919e+07	2.20527e+07	1.2531e+07	2.49608e+07	2.97871e+07	5.13646e+07	5.73464e+07	3.36403e+06	2.73113e+07	3.29854e+06	3.92986e+06	3.00163e+07	5.89325e+06	4.07244e+07	4.45891e+07
Cer(d18:1_26:4)	Cer	M+H	670.613	18.011	C44 H80 O3 N1	5.11792e+08	6.81669e+08	7.09274e+08	6.09723e+08	4.59296e+08	6.48513e+08	7.98109e+08	4.50386e+08	8.03018e+08	6.45267e+08	6.39688e+08	6.19398e+08	5.6258e+08	7.96709e+08	5.96462e+08	8.03849e+08	7.14135e+08	4.25212e+08	8.67697e+08	5.41937e+08	6.61685e+08	6.64841e+08	7.41619e+08	7.38009e+08	4.45631e+08	7.39153e+08	7.53625e+08	6.24945e+08	7.37801e+08	8.1316e+08	7.13025e+08	7.45897e+08	7.1179e+08	7.57797e+08	7.48728e+08	6.94786e+08	6.62779e+08	7.31092e+08
Cer(d18:1_26:6)	Cer	M+H	666.582	19.172	C44 H76 O3 N1	2.53807e+07	1.44741e+07	2.84972e+07	1.18573e+07	1.01379e+07	7.51438e+06	4.84695e+06	1.1916e+07	7.04063e+06	8.00857e+06	1.21934e+07	6.8996e+06	7.83897e+06	1.31272e+07	1.04583e+07	1.61472e+07	9.982e+07	5.35072e+06	1.78982e+07	3.99421e+06	4.19041e+06	1.18281e+07	1.30206e+07	5.9163e+06	5.41989e+06	1.01539e+07	2.57512e+06	1.33024e+07	1.18642e+07	6.69889e+06	3.74402e+07	4.49528e+07	3.8688e+07	4.06402e+07	4.03479e+07	4.01098e+07	4.29981e+07	4.07455e+07
Cer(m17:1_16:0)	Cer	M+H	508.509	16.689	C33 H66 O2 N1	306833	1.11485e+06	1.45825e+06	1.16728e+06	344597	1.50974e+06	2.61217e+06	330060	2.42516e+06	1.3077e+06	1.78483e+06	1.57277e+06	408959	1.80752e+06	2.31596e+06	1.79712e+06	886293	0	2.52466e+06	0	1.52172e+06	3.08426e+06	1.33814e+06	2.39811e+06	1.31337e+06	2.51784e+06	2.47821e+06	1.57849e+06	2.03564e+06	1.54791e+06	1.76308e+06	1.39131e+06	1.52309e+06	1.48305e+06	1.62985e+06	2.59499e+06	2.19148e+06	1.4739e+06
Cer(m18:0_16:0)	Cer	M+H	524.54	15.356	C34 H70 O2 N1	0	0	526745	0	1.63233e+06	0	0	3.44994e+06	5.29473e+06	581541	3.57763e+06	2.99343e+06	3.42357e+06	1.87043e+06	6.25526e+06	759435	859459	1.07289e+06	1.9329e+06	1.50302e+06	3.71323e+06	5.3004e+06	1.42088e+06	2.02715e+06	4.81641e+06	4.55222e+06	1.94138e+06	2.55846e+06	1.961e+06	2.72557e+06	1.50004e+06	1.7351e+06	1.90332e+06	600453	756247	633781	1.65708e+06	920592
Cer(m17:1_17:1)	Cer	M+H	520.509	2.103	C34 H66 O2 N1	1.13151e+06	1.85172e+06	2.05842e+06	1.89925e+06	2.19683e+06	2.29015e+06	3.09475e+06	4.08634e+06	2.52675e+06	3.14919e+06	3.44303e+06	3.28878e+06	2.96648e+06	4.28799e+06	4.23158e+06	3.95696e+06	3.28467e+06	4.50887e+06	3.16576e+06	3.95455e+06	4.38237e+06	5.24984e+06	7.56646e+06	4.79958e+06	3.75652e+06	4.28012e+06	4.92238e+06	755677	4.71573e+06	4.03341e+06	3.78227e+06	4.16986e+06	4.16283e+06	3.8375e+06	3.80908e+06	2.99716e+06	2.90598e+06	3.1773e+06
Cer(m18:0_18:0)	Cer	M+H	552.571	16.7224	C36 H74 O2 N1	1.08455e+06	1.44661e+06	804785	1.41655e+06	521419	612859	5.5749e+06	2.86589e+06	3.96496e+06	3.10103e+06	4.33496e+06	3.48829e+06	2.82972e+06	2.62187e+06	3.40751e+06	4.06561e+06	3.20528e+06	2.33292e+06	5.07558e+06	1.35062e+06	3.63356e+06	5.06074e+06	4.06158e+06	5.87152e+06	3.46005e+06	3.96163e+06	4.87823e+06	4.2965e+06	3.46617e+06	3.20942e+06	3.33483e+06	2.85245e+06	3.07827e+06	2.62958e+06	3.7115e+06	3.15795e+06	2.7505e+06	3.35542e+06
Cer(m17:1_19:1)	Cer	M+H	548.54	14.5746	C36 H70 O2 N1	0	0	0	5.50358e+06	1.90753e+06	4.04347e+06	3.10685e+06	4.44086e+06	3.57778e+06	9.38144e+06	8.0262e+06	7.07308e+06	6.43345e+06	5.09064e+06	5.95595e+06	5.17727e+06	9.26204e+06	3.812e+06	4.27569e+06	1.94435e+06	6.54671e+06	3.65804e+06	7.28346e+06	6.11644e+06	5.2374e+06	5.07473e+06	7.32223e+06	5.82963e+06	9.74246e+06	9.92608e+06	6.48901e+06	2.27822e+06	6.12979e+06	4.78872e+06	2.41864e+06	4.68509e+06	4.59807e+06	5.37684e+06
Cer(m17:1_23:1)	Cer	M+H	604.603	17.364	C40 H78 O2 N1	5.36703e+07	6.66051e+07	9.48886e+07	8.689e+07	7.33473e+07	1.28783e+08	1.71974e+08	6.33224e+07	1.49306e+08	1.05308e+08	1.00038e+08	8.80012e+07	7.4474e+07	6.65861e+07	176506540	1.54008e+08	8.47372e+07	6.62658e+07	1.03461e+08	7.17403e+07	9.92377e+07	9.12607e+07	8.45544e+07	1.12838e+08	8.1807e+07	9.49471e+07	8.97801e+07	1.16708e+08	9.97497e+07	9.64194e+07	8.85925e+07	8.65103e+07	9.13371e+07	9.05779e+07	8.55007e+07	1.01756e+08	8.9456e+07	8.36504e+07
Cer(m18:0_23:0)	Cer	M+H	622.65	19.019	C41 H84 O2 N1	2.67633e+06	3.13703e+06	9.09881e+06	2.87245e+06	2.16566e+06	2.85115e+06	9.98754e+06	6.73645e+06	9.09483e+06	6.5186e+06	8.9026e+06	9.50976e+06	1.39117e+07	7.66113e+06	1.4634e+07	8.4604e+06	7.65936e+06	9.77576e+06	1.30134e+07	7.93222e+06	9.85268e+06	1.6232e+07	9.55814e+06	1.23019e+07	1.23301e+07	1.39676e+07	1.48641e+07	1.45014e+07	9.08264e+06	9.83295e+06	8.79981e+06	6.9831e+06	1.06406e+07	9.08378e+06	9.63325e+06	1.05488e+07	9.27512e+06	1.09378e+07
Cer(m17:1_24:1)	Cer	M+H	618.618	18.4949	C41 H80 O2 N1	2.74056e+09	3.2131e+09	3.61766e+09	3.05637e+09	2.37359e+09	2.41828e+09	2.86849e+09	1.78514e+09	2.59504e+09	2.73967e+09	2.82282e+09	2.49878e+09	2.25324e+09	1.90676e+09	2.60491e+09	2.6781e+09	2.64015e+09	1.67442e+09	2.98755e+09	2.01101e+09	2.99328e+09	2.6008e+09	2.74814e+09	2.99697e+09	2.23066e+09	2.979e+09	2.44111e+09	2.64891e+09	2.84381e+09	2.73774e+09	2.75129e+09	2.5788e+09	2.57466e+09	2.86385e+09	2.47781e+09	2.36016e+09	2.57876e+09	2.52446e+09
Cer(m18:0_24:0)	Cer	M+H	636.665	19.2938	C42 H86 O2 N1	7.8788e+06	9.11089e+06	1.56578e+07	8.91221e+06	1.57273e+07	7.78533e+06	2.20277e+07	1.28474e+07	2.3316e+07	1.50035e+07	1.66929e+07	2.09608e+07	2.12535e+07	1.52655e+07	1.65265e+07	1.76433e+07	1.52116e+07	1.77306e+07	2.6659e+07	1.53262e+07	1.48903e+07	4.13958e+07	1.55803e+07	2.28354e+07	2.50141e+07	2.10114e+07	1.93956e+07	2.40728e+07	1.2061e+07	1.43306e+07	1.684e+07	1.53141e+07	1.54023e+07	1.80367e+07	1.39415e+07	1.48619e+07	1.87462e+07	1.7849e+07
Cer(m17:1_25:1)	Cer	M+H	632.634	18.2638	C42 H82 O2 N1	1.95153e+08	1.13094e+08	2.5604e+08	2.62635e+08	2.31046e+08	2.48227e+08	2.80712e+08	1.01514e+08	2.32503e+08	1.39813e+08	1.31887e+08	2.36606e+08	2.20871e+08	1.56188e+08	2.37585e+08	2.36218e+08	2.12252e+08	8.29157e+07	2.32682e+08	2.00732e+08	1.53205e+08	2.55271e+08	2.53874e+08	2.71984e+08	2.28071e+08	2.47535e+08	2.0091e+08	2.42952e+08	2.4797e+08	2.04214e+08	1.16415e+08	9.74824e+07	2.2278e+08	1.7994e+08	2.56362e+08	2.16684e+08	2.29164e+08	1.54095e+08
Cer(m42:2)	Cer	M+H	632.634	18.563	C42 H82 O2 N1	2.88375e+09	3.28566e+09	2.94213e+09	3.4606e+09	2.86134e+09	2.3788e+09	1.55438e+09	1.69972e+09	2.01381e+09	1.62876e+09	1.78852e+09	1.93534e+09	1.4547e+09	1.08511e+09	1.86318e+09	1.98962e+09	2.19787e+09	1.17893e+09	1.67278e+09	1.67938e+09	2.05384e+09	2.27494e+09	2.21466e+09	1.64548e+09	1.82538e+09	1.89504e+09	1.36742e+09	1.90335e+09	1.84874e+09	1.6832e+09	2.04343e+09	1.82848e+09	1.86938e+09	1.81153e+09	1.91411e+09	1.91264e+09	2.10579e+09	1.95597e+09
Cer(m17:1_25:2)	Cer	M+H	630.618	17.9877	C42 H80 O2 N1	1.14907e+09	1.24665e+09	1.13697e+09	1.08526e+09	1.05215e+09	8.59155e+08	6.28067e+08	6.91364e+08	6.80033e+08	7.33751e+08	7.53727e+08	8.50528e+08	6.46782e+08	6.23021e+08	7.04157e+08	7.25375e+08	6.96535e+08	5.67084e+08	7.04699e+08	7.09396e+08	6.65043e+08	7.3591e+08	7.19127e+08	7.51505e+08	7.07541e+08	8.24462e+08	7.50842e+08	6.51917e+08	6.63902e+08	8.72124e+08	8.0231e+08	8.53101e+08	8.17777e+08	8.23185e+08	8.18389e+08	7.90043e+08	8.33627e+08	7.97824e+08
Cer(m43:1)	Cer	M+Na	670.647	9.607	C43 H85 O2 N1 Na1	358333	2.08136e+06	1.98401e+06	3.86265e+06	708038	8.67041e+06	6.54184e+06	1.18755e+06	2.70106e+06	7.75988e+06	1.12242e+07	4.07047e+07	1.4207e+07	3.04458e+07	2.4347e+07	9.48924e+06	1.13327e+07	4.75145e+06	6.72414e+06	2.04103e+07	1.28293e+07	4.72077e+07	2.49834e+07	1.04747e+07	4.21708e+06	2.14358e+07	1.97385e+07	2.83962e+06	2.21272e+07	1.50453e+07	1.99076e+07	1.77728e+07	2.1815e+07	2.12639e+07	1.28954e+07	1.54536e+07	1.93279e+07	1.98395e+07
Cer(t18:0_16:0+O)	Cer	M+H	572.525	12.3931	C34 H70 O5 N1	2.13742e+06	1.66068e+06	2.85584e+06	813726	2.53951e+06	2.43234e+06	2.79e+06	2.00154e+06	752938	2.87044e+06	1.97616e+06	1.37654e+06	3.00593e+06	1.98995e+06	3.44088e+06	2.3936e+06	3.63878e+06	2.16268e+06	1.52987e+06	2.05648e+06	3.07117e+06	630349	1.73188e+06	3.44433e+06	3.54389e+06	2.22456e+06	3.35212e+06	4.0093e+06	4.38652e+06	2.57496e+06	1.5814e+06	3.1862e+06	2.97764e+06	1.63634e+06	1.89667e+06	2.42808e+06	2.68476e+06	2.13478e+06
Cer(t38:2+O)	Cer	M+H	624.556	16.12	C38 H74 O5 N1	1.33623e+08	1.27575e+08	1.4631e+08	1.43902e+08	1.59879e+08	2.18038e+08	4.3894e+08	1.12267e+08	1.84772e+08	1.93225e+08	2.39844e+08	1.49087e+08	2.33706e+08	1.40358e+08	2.04331e+08	1.66985e+08	1.83437e+08	1.39163e+08	1.66325e+08	1.49808e+08	2.31358e+08	1.4487e+08	1.69926e+08	1.92288e+08	1.27821e+08	1.25206e+08	1.70874e+08	2.38619e+08	2.28603e+08	2.05864e+08	1.7678e+08	1.88518e+08	1.79374e+08	1.79365e+08	1.81042e+08	1.88156e+08	1.80271e+08	1.80841e+08
Cer(t18:0_23:0)	Cer	M+H	654.639	17.3404	C41 H84 O4 N1	1.46621e+07	1.64346e+07	1.74829e+07	1.66781e+07	1.46047e+07	1.33871e+07	2.69856e+07	1.28442e+07	2.26321e+07	2.48701e+07	2.40377e+07	1.80742e+07	1.81463e+07	2.04904e+07	2.2548e+07	2.15182e+07	2.10982e+07	1.55146e+07	2.44596e+07	1.72351e+07	2.44018e+07	1.91123e+07	2.53495e+07	2.65223e+07	2.18169e+07	2.71608e+07	2.44456e+07	2.45221e+07	2.71833e+07	2.46128e+07	2.16474e+07	2.24265e+07	1.90383e+07	1.98896e+07	2.08941e+07	2.20882e+07	1.9856e+07	2.25958e+07
Cer(t18:1_23:0)	Cer	M+H	652.624	17.6701	C41 H82 O4 N1	1.34714e+06	1.81224e+06	1.79999e+06	2.24131e+06	1.80938e+06	2.33153e+06	4.63011e+06	1.33988e+06	2.51598e+06	2.68498e+06	2.43938e+06	1.12501e+06	2.11953e+06	3.09904e+06	5.85499e+06	7.26435e+06	4.87785e+06	2.78828e+06	4.14465e+06	3.09403e+06	5.62637e+06	3.59442e+06	3.37628e+06	4.82645e+06	1.46313e+06	3.44518e+06	1.30373e+06	3.08341e+06	5.12402e+06	1.51183e+06	3.29741e+06	2.06082e+06	3.98601e+06	5.46435e+06	3.40532e+06	2.85837e+06	3.60607e+06	2.89725e+06
Cer(t18:0_24:0)	Cer	M+H	668.655	17.8104	C42 H86 O4 N1	2.41512e+07	2.37394e+07	2.93867e+07	2.57978e+07	2.43129e+07	2.38538e+07	4.76451e+07	2.49072e+07	3.49303e+07	4.20767e+07	4.25003e+07	3.09763e+07	3.25938e+07	3.01699e+07	3.76977e+07	3.59066e+07	3.4886e+07	1.977e+07	3.97302e+07	2.97517e+07	4.28074e+07	3.18877e+07	4.16998e+07	4.30775e+07	3.56525e+07	4.27034e+07	3.20872e+07	4.02068e+07	3.85513e+07	5.04398e+07	3.3947e+07	3.16451e+07	3.40815e+07	3.44933e+07	3.24794e+07	3.22156e+07	3.50917e+07	3.02446e+07
CerP(d42:2)	CerP	M+H	728.595	14.9224	C42 H83 O6 N1 P1	2.26085e+07	2.12727e+07	2.51048e+07	3.27323e+07	2.06588e+07	2.20468e+07	2.41238e+07	2.04672e+07	1.7958e+07	2.49515e+07	2.34775e+07	1.42644e+07	1.93693e+07	1.82734e+07	1.41014e+07	1.9942e+07	1.8294e+07	1.61086e+07	2.20438e+07	1.76207e+07	1.58031e+07	1.84036e+07	1.93811e+07	2.4291e+07	1.97196e+07	2.01937e+07	2.21609e+07	2.15314e+07	2.20035e+07	2.37973e+07	2.20349e+07	1.49321e+07	1.85285e+07	1.74045e+07	1.67197e+07	2.10708e+07	1.49313e+07	2.15658e+07
CerPE(d18:1_15:0)	CerPE	M+H	647.512	19.496	C35 H72 O6 N2 P1	3.9427e+07	3.07213e+07	4.4705e+07	4.52249e+07	6.47058e+07	5.07292e+07	7.20772e+07	8.15456e+07	5.07435e+07	5.6867e+07	6.79062e+07	6.5535e+07	8.21383e+07	8.57047e+07	1.0068e+08	7.28265e+07	7.20428e+07	1.1201e+08	5.82301e+07	4.73366e+07	1.17306e+08	6.66635e+07	5.50381e+07	1.12987e+08	5.51975e+07	7.56481e+07	7.37754e+07	6.03473e+07	6.262e+07	6.35858e+07	7.54156e+07	7.45637e+07	7.05788e+07	5.65622e+07	6.29866e+07	7.53909e+07	5.54411e+07	7.03024e+07
ChE(11:0)	ChE	M+H	555.514	15.3913	C38 H67 O2	1.07376e+07	7.81185e+06	9.26706e+06	1.00489e+07	7.8469e+06	6.68797e+06	3.83414e+06	546439	3.657e+06	3.45469e+06	4.4888e+06	2.51116e+06	3.99699e+06	4.35996e+06	2.71377e+06	3.57584e+06	3.54219e+06	3.53061e+06	3.11701e+06	2.79482e+06	1.92093e+06	4.10615e+06	5.91094e+06	4.1874e+06	3.61112e+06	1.77969e+06	3.57743e+06	3.4576e+06	4.40344e+06	5.11971e+06	4.65194e+06	5.32922e+06	3.35224e+06	4.09148e+06	4.16694e+06	4.70955e+06	4.52126e+06	4.32252e+06
ChE(13:0)	ChE	M+NH4	600.571	15.783	C40 H74 O2 N1	1.89573e+07	2.49139e+07	2.29299e+06	2.12737e+07	2.34203e+07	1.74144e+07	1.08774e+07	1.64916e+07	9.2128e+06	9.27077e+06	1.39989e+07	1.01467e+07	1.90517e+06	1.03321e+07	1.58308e+07	1.32615e+07	1.40888e+07	1.10928e+07	1.03925e+07	9.8534e+06	1.03959e+07	1.20204e+07	1.72847e+07	1.52689e+07	1.17487e+07	1.65135e+07	1.63409e+07	1.42626e+07	1.26706e+07	1.13258e+07	1.62765e+07	1.4777e+07	1.61299e+07	1.24155e+07	1.62568e+07	1.70188e+07	1.83566e+07	1.42317e+07
ChE(14:0)	ChE	M+H	597.561	21.748	C41 H73 O2	5.61705e+06	6.61432e+06	7.77306e+06	5.995e+06	7.12863e+06	5.06135e+06	8.26143e+06	5.88019e+06	6.92786e+06	5.60439e+06	6.67382e+06	4.38055e+06	5.37847e+06	5.50142e+06	5.46646e+06	7.48633e+06	6.47465e+06	4.02708e+06	9.16364e+06	4.10076e+06	1.00324e+07	5.59758e+06	6.8919e+06	6.75176e+06	3.56716e+06	3.97699e+06	4.73216e+06	6.44615e+06	6.26367e+06	6.07028e+06	7.10919e+06	5.6343e+06	6.65459e+06	6.40458e+06	6.19173e+06	6.01027e+06	6.50062e+06	4.56939e+06
ChE(16:0)	ChE	M+NH4	642.618	21.3771	C43 H80 O2 N1	1.4518e+07	1.52679e+07	2.15091e+07	1.25107e+07	2.02223e+07	2.54044e+07	1.29179e+07	1.54242e+07	1.79208e+07	1.09256e+07	8.51717e+06	1.17238e+07	2.04625e+07	7.99177e+06	1.5494e+07	1.73363e+07	1.68408e+07	2.11136e+07	1.2039e+07	2.14615e+07	1.78891e+07	1.40143e+07	9.61753e+06	9.97338e+06	1.6143e+07	9.76922e+06	5.17096e+06	8.07487e+06	3.00741e+06	9.98843e+06	9.10583e+06	1.79515e+07	1.5646e+07	1.40094e+07	1.2734e+07	1.50818e+07	1.54376e+07	1.60757e+07
ChE(18:1)	ChE	M+NH4	668.634	21.3394	C45 H82 O2 N1	3.0408e+08	3.17888e+08	4.76311e+08	1.97509e+08	4.09723e+08	4.6699e+08	2.31288e+08	2.55382e+08	3.44791e+08	1.31063e+08	1.27988e+08	1.63202e+08	3.53763e+08	1.40273e+08	2.63291e+08	2.96705e+08	3.38727e+08	3.53566e+08	2.18059e+08	4.65888e+08	3.55342e+08	2.89746e+08	2.16377e+08	1.48639e+08	2.92079e+08	1.65549e+08	1.17969e+08	1.06041e+08	5.57861e+07	1.64588e+08	2.41275e+08	2.73463e+08	2.46179e+08	2.63424e+08	2.20387e+08	2.5379e+08	2.62337e+08	2.68612e+08
ChE(18:2)	ChE	M+NH4	666.618	20.8822	C45 H80 O2 N1	6.18957e+08	7.21162e+08	1.14942e+09	3.71802e+08	7.70468e+08	5.26331e+08	1.121e+08	4.63413e+07	8.43775e+07	5.43476e+07	5.1717e+07	3.24685e+07	8.74719e+07	7.24458e+07	8.78498e+07	6.87838e+07	1.15056e+08	7.4832e+07	9.91965e+07	1.33172e+08	1.79088e+08	6.24059e+07	5.79118e+07	2.71737e+07	5.82655e+07	1.56621e+07	2.15341e+07	4.06295e+07	1.65081e+07	3.20467e+07	7.11808e+07	7.95414e+07	7.7735e+07	1.04841e+08	8.74084e+07	7.50411e+07	9.64374e+07	8.03032e+07
ChE(20:0)	ChE	M+H	681.654	18.276	C47 H85 O2	2.43584e+07	3.14174e+07	2.94976e+07	2.81547e+07	7.73457e+06	2.88873e+07	3.1955e+07	2.5633e+07	1.31025e+07	2.7451e+07	3.28501e+07	2.54555e+07	8.53929e+06	1.54441e+07	1.69875e+07	2.89109e+07	1.0844e+07	3.02392e+07	3.26643e+07	2.61751e+06	3.27512e+07	2.94443e+07	1.24118e+07	3.30971e+07	2.49319e+07	3.20772e+07	3.46933e+07	3.03383e+07	3.02947e+07	3.18494e+07	9.84174e+06	2.9803e+07	1.02558e+07	2.75108e+07	9.34194e+06	2.86202e+07	2.66344e+07	2.38985e+07
ChE(20:1)	ChE	M+NH4	696.665	21.7319	C47 H86 O2 N1	3.68621e+06	5.16182e+06	8.53016e+06	1.68179e+06	6.59288e+06	6.90939e+06	1.21427e+06	912650	4.89788e+06	0	0	850853	3.04495e+06	530700	3.49342e+06	1.23088e+06	2.19659e+06	3.10136e+06	1.02154e+06	5.90926e+06	3.23158e+06	2.39802e+06	690501	0	2.24444e+06	567695	0	0	0	879803	1.03014e+06	2.49988e+06	2.21978e+06	1.49562e+06	2.0449e+06	1.97489e+06	551488	3.00579e+06
ChE(20:2)	ChE	M+NH4	694.65	21.3404	C47 H84 O2 N1	1.74904e+07	2.13124e+07	2.88526e+07	1.14e+07	2.3174e+07	2.7113e+07	1.72872e+07	1.10819e+07	1.46894e+07	5.63412e+06	7.26838e+06	4.45505e+06	1.45826e+07	6.57093e+06	1.5517e+07	1.13622e+07	1.26988e+07	1.65489e+07	1.00764e+07	1.72833e+07	2.06345e+07	7.85073e+06	8.36158e+06	9.29349e+06	1.27158e+07	5.55158e+06	6.39215e+06	3.0773e+06	1.65996e+06	3.82356e+06	9.25581e+06	1.31924e+07	1.06535e+07	1.27674e+07	8.81319e+06	9.01201e+06	1.20894e+07	1.35385e+07
ChE(20:3)	ChE	M+NH4	692.634	20.9279	C47 H82 O2 N1	3.07328e+07	4.37146e+07	6.91397e+07	2.06206e+07	3.9258e+07	3.06603e+07	1.7842e+06	3.36476e+06	6.1455e+06	0	0	0	5.60057e+06	6.46034e+06	8.92312e+06	4.24113e+06	1.47519e+07	6.94217e+06	2.34491e+06	1.00775e+07	2.36871e+07	4.33774e+06	0	0	4.04198e+06	0	0	2.93046e+06	0	0	0	3.65297e+06	6.91447e+06	5.81565e+06	5.97478e+06	4.13438e+06	2.7729e+06	7.00414e+06
ChE(20:4)	ChE	M+NH4	690.618	20.6066	C47 H80 O2 N1	3.8922e+08	4.947e+08	6.15014e+08	2.98656e+08	3.34769e+08	3.15347e+08	1.4042e+08	1.00485e+08	9.99664e+07	1.08116e+08	1.02579e+08	6.88553e+07	1.00664e+08	1.07538e+08	1.40498e+08	1.22258e+08	1.31087e+08	9.3296e+07	1.81568e+08	1.08969e+08	2.04859e+08	1.24253e+08	6.27906e+07	6.1089e+07	1.00606e+08	4.193e+07	5.11138e+07	7.5739e+07	5.83545e+07	8.43835e+07	1.10614e+08	8.15195e+07	9.66107e+07	1.11905e+08	9.5435e+07	1.10614e+08	1.09408e+08	8.36842e+07
ChE(21:2)	ChE	M+H	691.639	22.0206	C48 H83 O2	1.21974e+07	1.02508e+07	8.6391e+06	9.72253e+06	1.26374e+07	8.9295e+06	5.75894e+06	3.72696e+06	4.31065e+06	4.99704e+06	5.12427e+06	4.52563e+06	3.90783e+06	2.99337e+06	5.44163e+06	4.3762e+06	4.29741e+06	4.32242e+06	5.04367e+06	4.13957e+06	6.20572e+06	4.99812e+06	6.59393e+06	4.83196e+06	4.34061e+06	2.24444e+06	4.29619e+06	5.33654e+06	4.94076e+06	2.8824e+06	6.80854e+06	5.29403e+06	4.69482e+06	5.42857e+06	5.68456e+06	6.60983e+06	6.47014e+06	5.9456e+06
ChE(21:3)	ChE	M+H	689.623	21.7139	C48 H81 O2	5.41209e+06	7.15064e+06	7.51715e+06	5.5925e+06	6.25263e+06	5.27446e+06	2.01439e+06	1.5611e+06	1.97924e+06	1.15992e+06	1.67952e+06	940767	1.12856e+06	1.45379e+06	4.52002e+06	2.96558e+06	1.32717e+06	1.16257e+06	3.39108e+06	1.23095e+06	2.1534e+06	3.29126e+06	2.43758e+06	1.11876e+06	1.7512e+06	1.80865e+06	557923	1.80072e+06	1.53386e+06	1.6302e+06	2.2778e+06	1.69825e+06	1.57449e+06	2.0038e+06	3.05092e+06	2.34919e+06	2.25092e+06	2.07445e+06
ChE(22:6)	ChE	M+NH4	714.618	20.3033	C49 H80 O2 N1	1.3725e+07	1.26182e+07	2.89875e+07	5.08247e+06	9.93735e+06	3.50112e+06	0	0	0	1.32591e+06	0	0	0	0	0	0	0	0	0	0	0	0	0	0	2.37254e+06	0	0	0	0	0	0	0	3.52863e+06	0	0	0	0	4.43958e+06
ChE(24:4)	ChE	M+NH4	746.681	21.4117	C51 H88 O2 N1	9.6148e+06	1.06945e+07	1.6911e+07	5.0087e+06	1.41661e+07	1.69067e+07	4.94958e+06	2.59962e+06	5.65942e+06	1.57271e+06	0	0	2.39392e+06	2.38472e+06	2.52486e+06	2.69839e+06	5.09939e+06	1.85789e+06	3.4921e+06	5.12803e+06	6.27623e+06	0	3.92981e+06	2.09441e+06	4.09993e+06	0	0	1.26063e+06	0	2.18474e+06	1.78146e+06	3.99064e+06	4.41259e+06	4.72738e+06	2.64358e+06	3.5082e+06	4.47256e+06	1.93552e+06
ChE(32:1)	ChE	M+NH4	864.853	23.446	C59 H110 O2 N1	39469.5	761764	1.79739e+06	38716	655749	771607	26040.5	15603.1	97457.8	86547	18684.5	171207	195034	0	76901.1	53738.1	0	28873.1	61119.3	309859	18959.3	76347.8	48330.6	19743.2	61573	316689	141989	82179.7	0	69992.7	103251	88435.1	45903.5	76043	71177.3	341688	0	20646.2
ChE(36:4)	ChE	M+H	897.842	22.254	C63 H109 O2	4.05261e+06	5.18663e+06	1.07214e+07	3.60211e+06	3.42306e+06	2.02888e+06	2.05722e+06	3.24515e+06	2.83552e+06	576133	2.63393e+06	1.50278e+06	2.99475e+06	1.64002e+06	1.74994e+06	3.61253e+06	1.38721e+06	1.63073e+06	3.66924e+06	2.85574e+06	5.5436e+06	2.48959e+06	2.04558e+06	4.51929e+06	2.7776e+06	1.8578e+06	2.7738e+06	1.18323e+06	1.7201e+06	1.72579e+06	324687	3.01907e+06	648977	2.07487e+06	719200	2.14059e+06	4.60991e+06	4.31063e+06
CmE(26:1)	CmE	M+H	777.748	20.672	C54 H97 O2	5.47702e+07	6.11689e+07	1.2577e+08	4.57222e+07	5.06418e+07	2.97742e+07	1.99526e+07	2.4489e+07	2.61623e+07	2.46797e+07	3.18053e+07	6.48209e+06	1.72578e+07	2.9852e+07	2.9907e+07	1.9216e+07	2.08062e+07	1.51265e+07	5.00853e+07	2.20097e+07	2.62225e+07	1.77752e+07	1.73527e+07	2.01272e+07	2.29274e+07	7.45518e+06	1.6167e+07	2.30814e+07	2.01154e+07	2.52545e+07	2.25501e+07	1.81598e+07	1.93297e+07	2.42918e+07	2.57381e+07	1.77419e+07	1.83623e+07	2.03824e+07
CmE(28:3)	CmE	M+H	801.748	20.693	C56 H97 O2	4.07987e+08	4.46095e+08	5.04212e+08	3.91612e+08	4.06279e+08	3.10767e+08	1.15912e+08	8.46866e+07	1.12405e+08	1.13243e+08	1.13544e+08	5.62278e+07	5.5656e+07	1.11445e+08	1.03335e+08	1.1759e+08	1.13969e+08	6.14871e+07	1.67754e+08	8.18376e+07	1.1223e+08	9.55537e+07	9.67839e+07	1.03432e+08	8.88474e+07	5.0503e+07	6.6607e+07	1.1814e+08	1.09836e+08	9.64568e+07	1.29961e+08	1.19074e+08	1.33092e+08	1.16457e+08	1.1103e+08	1.0192e+08	1.10176e+08	9.49721e+07
CmE(2:0)	CmE	M+H	443.388	16.146	C30 H51 O2	3.17927e+06	4.64726e+06	4.03975e+06	4.48371e+06	4.01746e+06	1.95854e+06	726779	1.37951e+06	597954	296045	751109	708527	295572	256246	872471	202211	711746	836627	378623	793445	0	0	423966	0	0	386217	262561	0	0	368183	1.59419e+06	1.14066e+06	942816	905086	1.30577e+06	1.03112e+06	1.19627e+06	1.05644e+06
CmE(30:3)	CmE	M+H	829.78	21.1333	C58 H101 O2	2.12676e+08	2.48739e+08	2.69948e+08	2.04824e+08	2.98681e+08	1.67898e+08	8.7785e+07	3.42227e+07	5.41618e+07	4.89248e+07	6.66012e+07	1.24068e+07	2.42069e+07	7.22399e+07	5.09985e+07	5.19393e+07	5.90648e+07	2.20968e+07	9.91996e+07	2.48049e+07	7.26532e+07	1.91084e+07	7.185e+07	7.63588e+07	2.762e+07	1.37283e+07	3.15441e+07	7.61031e+07	6.66214e+07	4.7191e+07	5.99924e+07	6.42058e+07	6.56096e+07	5.85163e+07	5.91921e+07	6.62219e+07	5.11207e+07	6.58223e+07
CmE(30:4)	CmE	M+H	827.764	20.6758	C58 H99 O2	1.81364e+08	2.15884e+08	2.56368e+08	1.55304e+08	2.02035e+08	1.24319e+08	3.16787e+07	3.52033e+07	3.28855e+07	2.39461e+07	4.32366e+07	2.02186e+07	2.64052e+07	4.04679e+07	3.48133e+07	4.27635e+07	3.41354e+07	2.67986e+07	5.29066e+07	2.8678e+07	3.59198e+07	3.641e+07	2.25015e+07	1.99014e+07	1.93527e+07	1.22344e+07	1.89496e+07	3.60542e+07	3.88258e+07	2.78704e+07	3.94687e+07	4.01646e+07	3.16333e+07	4.02052e+07	3.67102e+07	3.9876e+07	3.72485e+07	3.83745e+07
CmE(38:6)	CmE	M+NH4	952.884	20.303	C66 H114 O2 N1	5.03806e+06	3.33275e+06	1.21115e+07	1.04875e+07	1.43907e+07	785299	700954	1.93197e+06	2.4902e+06	1.39898e+06	975964	1.5652e+06	376889	3.71773e+06	1.8748e+06	2.00309e+06	3.32553e+06	3.19548e+06	1.47604e+06	4.17471e+06	2.78766e+06	2.02599e+06	1.34198e+06	4.37758e+06	3.79111e+06	2.31116e+06	3.88269e+06	2.83792e+06	905271	2.68586e+06	3.98866e+06	1.81731e+06	1.93806e+06	1.74056e+06	939703	4.6942e+06	1.17616e+06	2.68687e+06
CmE(4:0)	CmE	M+NH4	488.446	7.615	C32 H58 O2 N1	2.70024e+06	1.76128e+06	2.61508e+06	2.50365e+06	4.03824e+06	1.6954e+06	91992.3	2.20649e+06	514146	1.2279e+06	1.01078e+06	971081	983270	288099	1.06977e+06	975789	923538	1.576e+06	1.1607e+06	1.94937e+06	1.27687e+06	2.09359e+06	1.45118e+06	1.02339e+06	2.72003e+06	1.5012e+06	2.30295e+06	2.6072e+06	2.46196e+06	332718	4.17808e+06	3.45759e+06	3.31488e+06	4.50476e+06	4.30976e+06	4.70862e+06	5.21555e+06	4.37801e+06
CmE(8:0)	CmE	M+H	527.482	20.6962	C36 H63 O2	1.04982e+08	1.16246e+08	1.70632e+08	1.11674e+08	1.52371e+08	8.31137e+07	3.19969e+07	3.50645e+07	3.5499e+07	2.85766e+07	3.69443e+07	1.67114e+07	2.43594e+07	3.92188e+07	4.75841e+07	4.12424e+07	2.89275e+07	2.64587e+07	5.55991e+07	2.03435e+07	3.80127e+07	3.18894e+07	3.82479e+07	3.79501e+07	2.57908e+07	2.34348e+07	2.55884e+07	4.13024e+07	3.59041e+07	4.04465e+07	4.19654e+07	3.76322e+07	3.40185e+07	3.401e+07	3.58156e+07	4.4659e+07	3.94993e+07	2.5525e+07
Co(Q10)	Co	M+NH4	880.718	19.5655	C59 H94 O4 N1	1.62119e+09	1.63382e+09	2.13082e+09	1.69361e+09	1.29131e+09	1.01296e+09	3.96074e+08	4.90066e+08	6.37453e+08	6.12397e+08	5.02167e+08	5.10649e+08	4.89196e+08	4.48712e+08	6.17265e+08	6.60331e+08	5.45206e+08	3.10145e+08	8.02188e+08	5.46569e+08	4.11201e+08	7.16999e+08	6.51291e+08	6.07314e+08	6.73594e+08	6.28318e+08	4.92758e+08	6.61869e+08	6.66774e+08	7.56462e+08	6.16447e+08	6.06131e+08	6.12891e+08	6.06853e+08	6.09132e+08	6.08153e+08	5.81351e+08	6.13049e+08
Co(Q6)	Co	M+H	591.441	18.6163	C39 H59 O4	9.7698e+07	1.06071e+08	1.12152e+08	1.08017e+08	9.28128e+07	9.81937e+07	1.00144e+08	7.58449e+07	9.89532e+07	9.98516e+07	1.00123e+08	8.95406e+07	8.25655e+07	7.39633e+07	9.69744e+07	9.9375e+07	9.04554e+07	6.91298e+07	1.13994e+08	8.12065e+07	9.76504e+07	1.08498e+08	9.43961e+07	1.06834e+08	9.16871e+07	9.37694e+07	8.89983e+07	1.06905e+08	1.13714e+08	1.11786e+08	1.05602e+08	1.00821e+08	9.79241e+07	9.51268e+07	1.0329e+08	1.03852e+08	1.00682e+08	1.03777e+08
Co(Q7)	Co	M+NH4	676.53	15.4079	C44 H70 O4 N1	8.6676e+07	8.10599e+07	1.15288e+08	8.29767e+07	6.93339e+07	6.85522e+07	1.63063e+08	1.03555e+08	1.48225e+08	1.71767e+08	1.38607e+08	1.02362e+08	1.32065e+08	1.11354e+08	1.38365e+08	1.35061e+08	1.49515e+08	1.04938e+08	1.62593e+08	1.21957e+08	1.53464e+08	1.40224e+08	1.21625e+08	1.48416e+08	1.19458e+08	1.23009e+08	9.92675e+07	1.44988e+08	1.73543e+08	1.46327e+08	1.15681e+08	1.24166e+08	1.2955e+08	1.30313e+08	1.21971e+08	1.22927e+08	1.26434e+08	1.2541e+08
Co(Q8)	Co	M+NH4	744.593	17.294	C49 H78 O4 N1	1.62382e+09	1.85649e+09	2.04577e+09	1.91286e+09	1.65374e+09	1.80875e+09	2.09576e+09	1.33864e+09	2.258e+09	1.8717e+09	2.05665e+09	1.45315e+09	1.64336e+09	1.29645e+09	1.93323e+09	1.89617e+09	1.91415e+09	1.26894e+09	2.35283e+09	1.64008e+09	1.89183e+09	2.15588e+09	1.78277e+09	1.93598e+09	1.71061e+09	1.91928e+09	1.60934e+09	1.88282e+09	2.06951e+09	2.01642e+09	1.85691e+09	1.8109e+09	1.81065e+09	1.74193e+09	1.80096e+09	1.82952e+09	1.72271e+09	1.76256e+09
Co(Q9)	Co	M+NH4	812.655	18.6177	C54 H86 O4 N1	1.23183e+10	1.44015e+10	1.55417e+10	1.36091e+10	1.21908e+10	1.35836e+10	1.30302e+10	9.91495e+09	1.32353e+10	1.33042e+10	1.30185e+10	1.09874e+10	1.11881e+10	9.86865e+09	1.31976e+10	1.36497e+10	1.24268e+10	8.995e+09	1.37643e+10	1.08224e+10	1.19514e+10	1.34868e+10	1.24023e+10	1.36613e+10	1.1538e+10	1.24667e+10	1.125e+10	1.39018e+10	1.38087e+10	1.34704e+10	1.26921e+10	1.2095e+10	1.23049e+10	1.22629e+10	1.1644e+10	1.25221e+10	1.26963e+10	1.22619e+10
DG(16:0e)	DG	M+Na	353.266	4.48	C19 H38 O4 Na1	3.49308e+06	2.77078e+06	3.49488e+06	1.24758e+06	2.5855e+06	1.47994e+06	2.93716e+06	3.32189e+06	2.44231e+06	2.72066e+06	2.80927e+06	1.50589e+06	1.06731e+06	2.09746e+06	2.36077e+06	1.87286e+06	1.28461e+07	2.36256e+06	3.44173e+06	1.55215e+06	1.72037e+06	3.18155e+06	2.45548e+06	562831	1.71166e+06	2.75814e+06	1.14454e+06	1.77715e+06	2.75746e+06	1.43067e+06	5.60673e+06	5.44375e+06	5.22604e+06	4.91837e+06	5.49583e+06	5.03807e+06	5.03782e+06	4.6773e+06
DG(16:1e)	DG	M+Na	351.251	11.198	C19 H36 O4 Na1	2.82549e+06	0	0	0	3.23477e+06	126127	0	4.4117e+06	0	1.49059e+06	2.19702e+06	1.56405e+06	3.34138e+06	142621	1.51957e+06	272387	826964	4.31014e+06	0	1.27135e+06	242256	0	0	0	3.18516e+06	0	0	2.66788e+06	0	605993	516273	1.28282e+06	767813	983841	1.10545e+06	895764	552002	797387
DG(16:3)	DG	M+NH4	356.243	1.00519	C19 H34 O5 N1	2.21028e+06	5.27495e+06	4.89792e+06	1.02892e+07	8.8195e+06	6.42532e+06	8.54011e+06	6.59329e+06	1.33328e+07	1.38581e+07	1.92729e+07	2.94591e+07	2.01266e+07	2.47033e+07	1.09373e+07	9.36558e+06	1.00942e+07	6.09989e+06	2.21122e+07	1.52822e+07	8.09465e+06	2.87423e+07	3.65877e+06	7.47583e+06	7.28712e+06	5.79694e+06	1.85398e+07	1.76598e+07	1.07723e+07	1.13875e+07	1.14593e+07	1.14826e+07	1.23376e+07	1.20617e+07	1.15343e+07	1.13442e+07	1.19027e+07	1.26436e+07
DG(18:3e)	DG	M+H	353.269	4.479	C21 H37 O4	3.4833e+06	3.29007e+06	3.40086e+06	2.50221e+06	2.55774e+06	1.39659e+06	2.9281e+06	3.28105e+06	2.41437e+06	2.76369e+06	2.91532e+06	2.98861e+06	1.11014e+06	2.35901e+06	2.41819e+06	2.07042e+06	1.30261e+07	2.44464e+06	3.54999e+06	1.63168e+06	1.76164e+06	3.24953e+06	2.46484e+06	605569	1.86692e+06	2.84598e+06	1.18756e+06	3.13651e+06	3.28993e+06	1.46468e+06	5.7791e+06	5.6679e+06	6.54991e+06	5.1594e+06	5.65669e+06	5.28133e+06	5.20642e+06	4.90122e+06
DG(23:2)	DG	M+H	439.342	7.823	C26 H47 O5	7.39283e+06	1.84594e+06	3.56322e+06	1.4316e+06	5.72306e+06	620211	699389	4.93712e+06	1.27912e+06	4.26118e+06	3.66035e+06	3.97321e+06	2.88924e+06	703138	3.29628e+06	873116	2.05075e+06	4.80548e+06	831253	2.48348e+06	3.51211e+06	1.2724e+06	1.49285e+06	1.28074e+06	5.48103e+06	1.42728e+06	380086	4.03727e+06	993826	2.76317e+06	2.49198e+06	2.99636e+06	2.24336e+06	3.01676e+06	2.50727e+06	2.04807e+06	2.15828e+06	1.84747e+06
DG(25:0)	DG	M+Na	493.386	11.2379	C28 H54 O5 Na1	3.4616e+06	0	451733	0.366	3.61714e+06	0	1.599	5.40326e+06	336578	4.48394e+06	3.47051e+06	2.78921e+06	5.01539e+06	201471	1.72779e+06	251418	1.62674e+06	6.39565e+06	1.451	5.54415e+06	0	329721	0	0	4.69512e+06	0.142	0	3.98501e+06	0	809038	1.29851e+06	1.24659e+06	1.21959e+06	1.959e+06	1.90464e+06	2.27405e+06	1.28885e+06	2.08082e+06
DG(25:1)	DG	M+Na	491.371	16.1442	C28 H52 O5 Na1	0	0	0	0	0	0	0	3.33999e+06	0	1.16007e+06	385140	4.65403e+06	2.14481e+06	1.013	2.30628e+06	198596	433401	1.12152e+07	0	5.91098e+06	1.1491e+06	0	0	197704	5.5041e+06	181790	158024	995230	0	683216	2.44391e+06	1.93429e+06	3.3942e+06	2.63377e+06	2.50235e+06	2.39293e+06	3.45057e+06	4.25636e+06
DG(26:2e)	DG	M+NH4	484.436	5.04678	C29 H58 O4 N1	5.98992e+06	1.01329e+07	5.09925e+06	5.44615e+06	176204	3.67566e+06	8.48218e+06	417014	4.74973e+06	5.05852e+06	6.73088e+06	4.58034e+06	4.62959e+06	6.39959e+06	8.24851e+06	8.90427e+06	1.19326e+07	9.23543e+06	6.05636e+06	8.3429e+06	9.38204e+06	7.67563e+06	9.68406e+06	5.07566e+06	4.84981e+06	4.24679e+06	7.01179e+06	5.51433e+06	6.72202e+06	6.17293e+06	604459	269549	219595	240172	421290	199171	384813	200889
DG(26:4e)	DG	M+H	463.378	8.45646	C29 H51 O4	2.06141e+07	3.48582e+06	1.04734e+07	4.76336e+06	2.8522e+07	1.8969e+06	1.07182e+06	2.09572e+07	3.30963e+06	2.71263e+07	2.2916e+07	1.72154e+07	1.87597e+07	3.90087e+06	1.39647e+07	2.84594e+06	7.34732e+06	1.67455e+07	3.70025e+06	8.53405e+06	9.39734e+06	4.72204e+06	3.97665e+06	3.51767e+06	1.818e+07	4.39519e+06	1.50885e+06	1.63416e+07	2.85774e+06	1.45177e+07	1.10556e+07	1.04741e+07	1.04939e+07	1.08051e+07	1.03658e+07	1.04494e+07	1.07448e+07	9.77725e+06
DG(26:6e)	DG	M+Na	481.329	18.63	C29 H46 O4 Na1	2.99242e+07	3.03293e+07	3.25084e+07	3.19939e+07	2.73063e+07	2.88691e+07	2.75565e+07	2.30213e+07	2.99889e+07	3.02624e+07	3.3484e+07	2.37925e+07	2.3588e+07	2.26536e+07	2.84196e+07	3.24654e+07	2.77558e+07	2.01245e+07	3.36449e+07	2.4973e+07	2.70141e+07	3.33242e+07	2.91601e+07	3.12503e+07	2.52412e+07	3.11835e+07	2.76004e+07	2.77704e+07	3.18333e+07	3.08724e+07	3.01762e+07	2.71956e+07	3.06793e+07	3.02201e+07	3.03136e+07	3.08348e+07	2.79446e+07	2.70627e+07
DG(28:0e)	DG	M+Na	521.454	20.2788	C31 H62 O4 Na1	0	0	0	0	0	0	0	5.43542e+06	1.422e+07	0	2.88091e+06	1.0382e+07	8.76223e+06	0	0	0	4.63554e+06	4.15985e+06	2.07499e+06	2.06859e+07	0	2.46036e+07	0	0	6.04152e+06	2.12437e+07	3.72778e+06	1.80057e+06	0	4.45893e+06	7.79163e+06	6.96954e+06	5.441e+06	2.13022e+06	6.65257e+06	3.46006e+06	4.76832e+06	5.96279e+06
DG(28:1)	DG	M+Na	533.418	11.161	C31 H58 O5 Na1	1.75949e+08	1.69063e+08	1.77679e+08	8.43809e+07	1.64091e+08	1.69226e+08	1.60836e+08	1.53008e+08	1.36829e+08	5.4332e+07	1.51202e+08	1.31627e+08	1.26985e+08	5.7225e+07	1.04582e+08	6.74124e+07	1.50311e+08	7.86083e+07	7.52501e+07	6.25973e+07	1.14974e+08	6.21396e+07	6.12144e+07	1.74918e+08	1.17101e+08	2.49202e+07	4.90372e+07	7.67381e+07	8.30608e+07	1.17209e+08	1.29836e+08	1.3006e+08	1.2887e+08	1.26877e+08	1.23303e+08	1.3241e+08	1.27778e+08	1.2847e+08
DG(28:2)	DG	M+Na	531.402	10.0225	C31 H56 O5 Na1	1.0219e+07	523369	1.10176e+06	559781	1.3323e+07	878797	716806	9.05114e+06	368389	6.21728e+06	4.63252e+06	3.2818e+06	7.43194e+06	484266	3.02391e+06	378750	2.41794e+06	7.64357e+06	213123	6.53433e+06	1.24439e+06	116345	412626	385030	6.06687e+06	349616	190290	3.6319e+06	337082	1.48514e+06	3.25575e+06	2.57156e+06	2.32937e+06	2.59279e+06	2.51308e+06	2.531e+06	2.82507e+06	2.70974e+06
DG(28:2e)	DG	M+NH4	512.467	7.40391	C31 H62 O4 N1	7.61848e+06	1.24826e+07	1.01916e+07	9.11649e+06	872506	7.38583e+06	1.21351e+07	830195	8.97132e+06	8.25657e+06	9.61276e+06	1.00713e+07	9.16697e+06	1.06284e+07	1.03437e+07	1.31761e+07	1.57119e+07	1.04516e+07	1.06469e+07	1.06794e+07	1.30302e+07	1.26657e+07	1.74524e+07	1.07358e+07	7.00465e+06	9.54108e+06	1.16502e+07	8.42145e+06	9.97356e+06	1.06465e+07	1.54959e+06	1.45284e+06	1.30885e+06	1.40465e+06	1.3139e+06	1.35188e+06	1.46762e+06	1.25542e+06
DG(16:0_12:3)	DG	M+H	507.404	11.084	C31 H55 O5	8.61533e+06	0	788063	0	1.04453e+07	0	0	1.48458e+07	355134	1.02169e+07	7.16791e+06	8.135e+06	1.36553e+07	1.01777e+06	5.50379e+06	595480	3.86245e+06	1.76111e+07	0	7.95403e+06	1.21665e+06	0	0	0	1.54477e+07	90282.7	0	8.78031e+06	0	3.88049e+06	4.57687e+06	3.18914e+06	2.75792e+06	4.7346e+06	4.28439e+06	5.75701e+06	3.65913e+06	5.12828e+06
DG(28:4)	DG	M+Na	527.371	16.141	C31 H52 O5 Na1	0	0	0	0	496288	0	0	9.9879e+06	0	5.12638e+06	1.98333e+06	3.46889e+06	3.76689e+06	232653	690595	0	858687	6.86841e+06	0	2.90503e+06	1.0546e+06	0	0	0	2.5479e+06	0	0.941	529209	0	572141	1.93271e+06	2.35697e+06	1.23874e+06	1.57059e+06	1.33697e+06	1.73655e+06	1.29319e+06	1.21235e+06
DG(18:1_10:4)	DG	M+H	503.373	16.8	C31 H51 O5	285312	0	0	0	0	0	0	5.57757e+06	0	1.05339e+06	669897	1.47063e+06	2.55632e+06	0	919200	0	285983	4.06291e+06	0	1.28065e+06	0	255622	0	0	3.36218e+06	0	0	358450	0	0	662534	382446	1.35247e+06	288592	757172	295651	948775	1.0106e+06
DG(29:1e)	DG	M+H	511.472	21.3011	C32 H63 O4	9.17215e+07	1.3506e+08	1.67671e+08	1.18257e+08	1.3972e+08	9.94928e+07	7.08927e+07	6.00702e+07	7.84437e+07	6.85318e+07	7.46894e+07	3.48416e+07	4.51216e+07	5.69951e+07	5.98953e+07	5.8172e+07	6.72848e+07	4.37259e+07	1.08072e+08	4.46341e+07	6.22345e+07	7.72095e+07	6.89163e+07	6.34244e+07	5.07053e+07	3.85786e+07	4.65866e+07	6.16235e+07	6.03693e+07	6.5982e+07	5.98151e+07	6.89925e+07	6.58563e+07	7.21747e+07	6.43877e+07	7.07129e+07	6.82269e+07	7.40025e+07
DG(16:0_14:0)	DG	M+Na	563.465	15.25	C33 H64 O5 Na1	0	0	0	0	804839	0	0	1.71397e+06	3.78284e+06	2.30048e+06	801826	4.26765e+06	3.32453e+06	2.41646e+06	1.36023e+06	1.6038e+06	1.80155e+06	0	0	4.81998e+06	0	5.59788e+06	1.5387e+06	644242	2.53936e+06	3.36331e+06	3.19356e+06	3.22539e+06	1.1948e+06	3.25728e+06	1.56589e+06	1.71767e+06	1.82436e+06	2.30838e+06	568063	1.36941e+06	1.42228e+06	2.54334e+06
DG(30:0e)	DG	M+Na	549.485	20.307	C33 H66 O4 Na1	1.34373e+07	2.08533e+07	1.56293e+07	2.67348e+07	2.83237e+07	5.57916e+07	5.37925e+07	1.13656e+08	2.13018e+08	7.26441e+07	9.58473e+07	1.48887e+08	1.40078e+08	5.97733e+07	1.00395e+08	9.32896e+07	9.49682e+07	1.01003e+08	6.70649e+07	1.77192e+08	5.17435e+07	2.0607e+08	1.0321e+08	8.35773e+07	1.62147e+08	2.46391e+08	1.65117e+08	1.39756e+08	8.93035e+07	1.13841e+08	1.09529e+08	1.1666e+08	1.22153e+08	1.20744e+08	1.18735e+08	1.0875e+08	1.03456e+08	1.12928e+08
DG(30:1e)	DG	M+Na	547.47	20.2896	C33 H64 O4 Na1	6.98562e+06	9.06262e+06	9.93826e+06	1.15504e+07	2.02349e+07	2.25707e+07	2.02638e+07	4.86162e+07	7.27838e+07	3.98032e+07	3.66925e+07	6.58273e+07	6.40712e+07	2.57637e+07	3.66479e+07	3.15221e+07	4.06318e+07	4.269e+07	3.05704e+07	9.8552e+07	2.66691e+07	1.21565e+08	3.42112e+07	3.68802e+07	6.2234e+07	1.04406e+08	4.33828e+07	4.85455e+07	3.32812e+07	4.07529e+07	4.62761e+07	4.27134e+07	4.4381e+07	4.90756e+07	4.44916e+07	4.81309e+07	4.82889e+07	5.19987e+07
DG(30:2e)	DG	M+Na	545.454	19.435	C33 H62 O4 Na1	2.0033e+06	0	1.20037e+06	0	2.2765e+06	2.31767e+06	3.59047e+06	1.13079e+06	5.62514e+06	2.06566e+06	3.4278e+06	3.25868e+06	5.71603e+06	771815	5.82652e+06	8.42668e+06	5.67542e+06	1.60961e+06	1.33228e+06	8.33452e+06	1.57863e+06	5.551e+06	2.78741e+06	3.06647e+06	3.3349e+06	3.64532e+06	3.32037e+06	3.05677e+06	1.67917e+06	2.50421e+06	3.29948e+06	2.39382e+06	2.10146e+06	4.06962e+06	2.24664e+06	828079	0	5.79005e+06
DG(30:3e)	DG	M+H	521.456	19.792	C33 H61 O4	0	0	0	0	1.51409e+06	0	0	2.80288e+06	1.19703e+07	3.90321e+06	3.53584e+06	8.96342e+06	1.09302e+07	0	5.82819e+06	2.9133e+06	2.64107e+06	2.40779e+06	0	1.77936e+07	0	1.22807e+07	0	0	7.90056e+06	2.37992e+07	0	0	2.34009e+06	2.43722e+06	4.22857e+06	0	2.58221e+06	0	0	0	0	0
DG(18:1_12:3)	DG	M+H	533.42	11.2663	C33 H57 O5	1.7602e+08	1.69154e+08	1.77856e+08	8.4547e+07	1.64421e+08	1.69383e+08	1.60859e+08	1.53209e+08	1.36828e+08	5.40385e+07	1.51486e+08	1.3012e+08	1.26041e+08	5.70127e+07	1.01542e+08	6.74907e+07	1.50527e+08	7.79098e+07	7.52458e+07	6.24982e+07	1.15043e+08	6.08821e+07	6.12146e+07	1.7517e+08	1.17371e+08	2.49534e+07	4.91467e+07	7.70277e+07	8.30677e+07	1.1672e+08	1.29831e+08	1.28457e+08	1.27368e+08	1.27046e+08	1.22471e+08	1.32762e+08	1.26698e+08	1.28467e+08
DG(18:2_12:3)	DG	M+H	531.404	10.0366	C33 H55 O5	1.02217e+07	523345	1.20413e+06	559893	1.33229e+07	878952	780225	8.99718e+06	368101	6.22253e+06	4.63938e+06	3.32944e+06	7.41919e+06	515477	3.02347e+06	378596	2.54144e+06	7.6703e+06	212680	6.59794e+06	1.24442e+06	116036	412632	385057	6.06712e+06	349632	190224	3.65196e+06	337088	1.54287e+06	3.25571e+06	2.57203e+06	2.42341e+06	2.66071e+06	2.58524e+06	2.53125e+06	2.83087e+06	2.70979e+06
DG(30:7e)	DG	M+Na	535.376	19.584	C33 H52 O4 Na1	1.19028e+07	1.33837e+07	1.72645e+07	1.22715e+07	8.88762e+06	4.96051e+06	0	0	2.18347e+06	6.058	0	0	1.38606e+06	0	2.1185e+06	0	0	0	0	0	0	4.78817e+06	0	0	0	0	0	0	0	6.91195e+06	0	0	1.9941e+06	2.50618e+06	0	0	0	0
DG(31:0e)	DG	M+Na	563.501	20.5436	C34 H68 O4 Na1	1.23632e+07	1.16568e+07	1.24265e+07	1.50985e+07	2.35081e+07	2.97553e+07	3.45042e+07	3.1249e+07	4.62207e+07	2.8591e+07	2.86733e+07	3.85261e+07	4.6229e+07	2.82606e+07	3.48516e+07	3.47109e+07	2.9946e+07	3.51804e+07	3.12472e+07	6.44489e+07	3.64043e+07	4.62185e+07	3.22449e+07	3.27149e+07	4.264e+07	5.8534e+07	3.83586e+07	3.4419e+07	3.64627e+07	3.06623e+07	3.46468e+07	4.01444e+07	3.73621e+07	4.01306e+07	4.06403e+07	3.47138e+07	3.76146e+07	3.95528e+07
DG(31:1e)	DG	M+H	539.503	21.6478	C34 H67 O4	1.80588e+07	2.33531e+07	3.3806e+07	1.8362e+07	2.63033e+07	1.79499e+07	2.0205e+07	1.17947e+07	2.18112e+07	1.7557e+07	1.77461e+07	6.10477e+06	1.2872e+07	1.42088e+07	2.00442e+07	1.60107e+07	1.67553e+07	1.17106e+07	2.83042e+07	1.24642e+07	1.77184e+07	1.81627e+07	1.49113e+07	1.69689e+07	1.21566e+07	7.15033e+06	1.04849e+07	1.59828e+07	1.52931e+07	1.5264e+07	1.6928e+07	1.49274e+07	1.87337e+07	1.69014e+07	1.64879e+07	1.6109e+07	1.49204e+07	1.56109e+07
DG(31:2)	DG	M+Na	573.449	10.584	C34 H62 O5 Na1	1.67146e+07	2.75153e+06	2.09362e+06	1.23745e+06	3.42112e+06	1.94939e+06	872481	6.14508e+06	1.09282e+06	2.71195e+06	1.60182e+06	2.61674e+06	1.94735e+06	1.28937e+06	3.80733e+06	799828	2.88832e+06	1.51886e+06	804667	1.44184e+06	2.79347e+06	960715	1.26268e+06	393646	1.25702e+06	517592	1.0552e+06	2.26985e+06	1.44703e+06	2.25922e+06	3.56522e+06	3.72262e+06	1.05879e+06	1.45607e+06	3.75488e+06	4.19934e+06	3.50245e+06	3.42837e+06
DG(31:3e)	DG	M+Na	557.454	11.064	C34 H62 O4 Na1	1.582e+07	2.21669e+06	6.14606e+06	3.78985e+06	1.64868e+07	1.06564e+06	861734	9.95505e+06	992332	6.81758e+06	9.20011e+06	4.45836e+06	3.34907e+06	1.97144e+06	4.92645e+06	3.92671e+06	4.50568e+06	9.31886e+06	2.67177e+06	8.06333e+06	1.48098e+06	751322	1.09896e+06	1.30461e+06	5.51224e+06	1.0681e+06	782027	6.20775e+06	692978	4.93839e+06	4.52896e+06	3.94927e+06	7.07091e+06	6.8778e+06	5.86958e+06	3.9125e+06	6.59865e+06	6.82759e+06
DG(16:0_16:0)	DG	M+Na	591.496	11.2106	C35 H68 O5 Na1	2.90368e+07	3.94582e+06	6.37791e+06	4.19852e+06	3.91319e+07	5.76126e+06	7.25307e+06	3.70813e+07	3.68093e+06	2.8563e+07	2.10331e+07	2.56899e+07	3.92443e+07	6.87396e+06	1.78356e+07	6.04189e+06	1.70001e+07	3.71452e+07	4.29545e+06	3.28983e+07	8.31612e+06	4.13183e+06	4.34525e+06	4.20552e+06	4.68245e+07	5.55219e+06	5.41175e+06	2.45172e+07	5.12051e+06	1.36818e+07	1.53718e+07	1.62768e+07	1.67113e+07	1.46955e+07	1.56933e+07	1.69549e+07	1.64886e+07	1.3877e+07
DG(32:0e)	DG	M+Na	577.517	21.1382	C35 H70 O4 Na1	5.58211e+08	6.62692e+08	4.90454e+08	6.47829e+08	8.33513e+08	1.12957e+09	1.92751e+09	2.42282e+09	2.49313e+09	2.07081e+09	1.94679e+09	2.54296e+09	2.56952e+09	1.69335e+09	2.24133e+09	2.01247e+09	2.17374e+09	2.43358e+09	1.98022e+09	2.41154e+09	1.91117e+09	2.63286e+09	2.19855e+09	2.2732e+09	2.58702e+09	3.06299e+09	2.43376e+09	2.12142e+09	2.33488e+09	2.73437e+09	2.46151e+09	2.1956e+09	2.35712e+09	2.24552e+09	2.24052e+09	2.35568e+09	2.19128e+09	2.28059e+09
DG(16:0_16:1)	DG	M+NH4	584.525	15.297	C35 H70 O5 N1	9.44115e+06	1.35893e+07	4.75104e+06	1.01117e+07	1.90151e+07	2.86352e+07	2.61566e+07	6.00484e+07	9.22117e+07	4.79425e+07	6.04367e+07	8.47359e+07	1.19318e+08	3.06566e+07	5.26922e+07	5.20511e+07	6.80118e+07	4.90822e+07	3.0487e+07	1.36127e+08	1.70333e+07	1.43485e+08	6.12415e+07	3.43364e+07	9.3649e+07	1.33976e+08	7.06796e+07	7.54671e+07	5.23563e+07	8.7126e+07	5.49279e+07	6.00459e+07	6.01007e+07	5.82728e+07	5.35444e+07	5.59574e+07	5.50755e+07	6.09884e+07
DG(32:1e)	DG	M+Na	575.501	13.6752	C35 H68 O4 Na1	6.53284e+08	6.90031e+08	8.05813e+08	6.40616e+08	6.91752e+08	5.32017e+08	5.50826e+08	3.34943e+08	4.11364e+08	3.89319e+08	3.58921e+08	3.46886e+08	3.41058e+08	2.72478e+08	3.87369e+08	3.42092e+08	4.31127e+08	2.8156e+08	4.43557e+08	3.14213e+08	4.68406e+08	3.84064e+08	3.80494e+08	3.76102e+08	3.20936e+08	3.15049e+08	2.59511e+08	3.43361e+08	3.27284e+08	3.31109e+08	4.43869e+08	4.5986e+08	4.47498e+08	4.31348e+08	4.79503e+08	4.45098e+08	4.56508e+08	4.37485e+08
DG(14:0_18:2)	DG	M+NH4	582.509	14.1172	C35 H68 O5 N1	2.77324e+07	2.81092e+07	2.29855e+07	2.7264e+07	4.59799e+07	4.96836e+07	6.87495e+07	5.29191e+07	7.49673e+07	5.63858e+07	6.17291e+07	8.52477e+07	9.67013e+07	5.0282e+07	6.42692e+07	5.60796e+07	6.96842e+07	6.75938e+07	4.30868e+07	9.63555e+07	4.85062e+07	8.68358e+07	5.87729e+07	4.73993e+07	6.68381e+07	6.43071e+07	6.23223e+07	7.56328e+07	6.20966e+07	8.12625e+07	5.84189e+07	5.68715e+07	5.95078e+07	6.19005e+07	5.64397e+07	5.8647e+07	6.019e+07	6.64838e+07
DG(32:2e)	DG	M+H	551.503	21.1716	C35 H67 O4	7.54366e+07	1.02036e+08	6.7392e+07	9.46627e+07	1.09733e+08	1.7568e+08	2.74646e+08	3.9525e+08	4.23326e+08	3.2647e+08	3.10768e+08	4.94534e+08	4.49683e+08	2.72026e+08	3.62517e+08	3.56693e+08	3.76274e+08	3.84475e+08	3.36259e+08	4.29714e+08	3.26465e+08	4.67148e+08	3.70671e+08	3.56755e+08	4.34809e+08	6.44182e+08	4.65894e+08	3.71562e+08	3.53485e+08	4.02331e+08	3.81035e+08	3.88673e+08	4.19611e+08	3.70369e+08	3.97304e+08	4.03923e+08	3.89285e+08	3.88162e+08
DG(18:2_14:1)	DG	M+NH4	580.494	12.801	C35 H66 O5 N1	4.3237e+06	3.24833e+06	3.23803e+06	4.38626e+06	2.72912e+06	7.5535e+06	3.61541e+06	3.92824e+06	9.55497e+06	4.22221e+06	4.62774e+06	6.88749e+06	1.04951e+07	3.2862e+06	4.95041e+06	5.8816e+06	6.48003e+06	4.87228e+06	2.98869e+06	1.05684e+07	3.72366e+06	1.04188e+07	4.94533e+06	3.52405e+06	4.09837e+06	6.64887e+06	3.47594e+06	5.51497e+06	3.38375e+06	6.57471e+06	5.82724e+06	4.2472e+06	6.2141e+06	5.73178e+06	5.75595e+06	6.01778e+06	6.30869e+06	5.12136e+06
DG(32:3e)	DG	M+H	549.488	19.9247	C35 H65 O4	3.87994e+06	4.29179e+06	4.13375e+06	6.93018e+06	7.85954e+06	1.28783e+07	1.50972e+07	3.68116e+07	4.05507e+07	2.10824e+07	2.18657e+07	4.40154e+07	5.2141e+07	2.12027e+07	3.18253e+07	3.53538e+07	3.82162e+07	5.02401e+07	2.37197e+07	4.72567e+07	2.21964e+07	5.2779e+07	3.23244e+07	2.38582e+07	5.34568e+07	6.55734e+07	3.84183e+07	3.67874e+07	2.90823e+07	3.39703e+07	3.49017e+07	3.23371e+07	3.34995e+07	3.28905e+07	3.45481e+07	3.14849e+07	3.70838e+07	3.48988e+07
DG(12:0_20:4)	DG	M+NH4	578.478	12.2604	C35 H64 O5 N1	1.52965e+06	879587	0	0	0	5.28089e+06	4.07938e+06	5.97008e+06	6.47398e+06	5.2404e+06	6.31525e+06	4.66393e+06	4.48041e+06	3.84047e+06	5.14739e+06	5.97315e+06	4.20129e+06	5.05212e+06	3.57658e+06	3.45777e+06	4.7082e+06	6.26845e+06	3.06217e+06	4.90836e+06	3.96281e+06	1.11141e+07	3.12517e+06	5.27139e+06	4.25868e+06	6.04674e+06	4.23259e+06	4.51907e+06	3.45227e+06	4.0594e+06	4.21549e+06	5.25893e+06	6.81548e+06	5.16594e+06
DG(32:4e)	DG	M+H	547.472	20.2872	C35 H63 O4	6.98562e+06	9.06262e+06	9.93826e+06	1.15504e+07	2.02349e+07	2.25707e+07	2.02638e+07	4.86162e+07	7.27838e+07	3.98032e+07	3.66925e+07	6.58273e+07	6.40712e+07	2.57637e+07	3.66479e+07	3.15221e+07	4.06318e+07	4.269e+07	3.05704e+07	9.8552e+07	2.66691e+07	1.21565e+08	3.42112e+07	3.68802e+07	6.2234e+07	1.04406e+08	4.33828e+07	4.85455e+07	3.32812e+07	4.07529e+07	4.62761e+07	4.27134e+07	4.4381e+07	4.90756e+07	4.44916e+07	4.81309e+07	4.82889e+07	5.19987e+07
DG(33:0e)	DG	M+Na	591.532	21.3139	C36 H72 O4 Na1	9.48834e+06	1.36165e+07	1.12327e+07	1.61526e+07	2.01961e+07	3.3338e+07	118612508	1.19445e+08	1.29008e+08	1.24888e+08	1.18985e+08	1.58039e+08	1.69946e+08	9.42287e+07	1.48868e+08	1.09045e+08	1.39844e+08	1.54756e+08	9.3993e+07	1.52569e+08	1.30301e+08	1.57288e+08	1.32508e+08	1.48957e+08	1.35282e+08	1.89773e+08	1.63823e+08	1.32566e+08	1.46985e+08	1.44862e+08	1.33291e+08	1.26431e+08	1.35822e+08	1.27624e+08	1.27428e+08	1.303e+08	1.25968e+08	1.35313e+08
DG(15:0_18:1)	DG	M+Na	603.496	15.9769	C36 H68 O5 Na1	7.54001e+06	8.7384e+06	4.95072e+06	8.28989e+06	1.23558e+07	1.84904e+07	1.6036e+07	1.69653e+07	2.86641e+07	1.30592e+07	1.70485e+07	2.18615e+07	2.84352e+07	1.76297e+07	1.80448e+07	1.89418e+07	2.54242e+07	1.90727e+07	1.48366e+07	3.12969e+07	1.20234e+07	3.41247e+07	2.61553e+07	1.71615e+07	2.26414e+07	3.29174e+07	2.78446e+07	3.00079e+07	2.66245e+07	3.07022e+07	2.22771e+07	2.0309e+07	2.22449e+07	2.00623e+07	2.15705e+07	2.14632e+07	2.30703e+07	1.96983e+07
DG(33:1e)	DG	M+Na	589.517	20.9631	C36 H70 O4 Na1	2.29779e+07	2.73357e+07	1.64863e+07	3.37653e+07	3.99436e+07	6.48277e+07	1.57859e+08	1.2415e+08	1.47377e+08	1.28375e+08	1.12465e+08	1.39868e+08	1.62251e+08	1.01293e+08	1.46571e+08	1.20412e+08	1.46809e+08	1.28133e+08	1.15408e+08	1.62831e+08	1.44508e+08	1.52656e+08	1.32931e+08	1.65058e+08	1.4208e+08	1.68776e+08	1.54373e+08	1.17836e+08	1.27555e+08	1.26762e+08	1.31184e+08	1.40375e+08	1.34284e+08	1.33638e+08	1.2968e+08	1.30528e+08	1.33774e+08	1.35312e+08
DG(15:0_18:2)	DG	M+NH4	596.525	14.8274	C36 H70 O5 N1	1.42879e+07	9.6108e+06	5.95213e+06	1.20496e+07	1.76713e+07	2.19501e+07	1.84797e+07	1.01934e+07	1.25302e+07	1.07179e+07	1.82526e+07	1.01537e+07	2.24422e+07	1.14868e+07	8.86173e+06	1.07721e+07	1.33265e+07	1.13337e+07	7.27842e+06	1.55368e+07	1.10302e+07	1.04279e+07	1.75625e+07	1.4211e+07	1.15273e+07	1.13986e+07	1.92399e+07	1.8834e+07	1.30249e+07	1.63098e+07	1.42383e+07	1.51136e+07	1.51075e+07	1.70628e+07	1.67638e+07	1.83089e+07	1.34159e+07	1.42612e+07
DG(33:2e)	DG	M+Na	587.501	20.5425	C36 H68 O4 Na1	5.65583e+06	1.15255e+07	2.57429e+06	2.00884e+07	7.30232e+06	1.7244e+07	1.76631e+07	3.2215e+07	2.83477e+07	3.73059e+07	2.22705e+07	3.5452e+07	4.10197e+07	3.16055e+07	3.54583e+07	3.32584e+07	3.58366e+07	2.37203e+07	2.17745e+07	6.00002e+07	3.29204e+07	4.11492e+07	4.31956e+07	2.0856e+07	4.22871e+07	4.33804e+07	2.96274e+07	2.81744e+07	1.40697e+07	4.69044e+07	2.99942e+07	3.27831e+07	3.9673e+07	3.11593e+07	2.4865e+07	3.8187e+07	2.76226e+07	4.02006e+07
DG(33:3e)	DG	M+H	563.503	20.9315	C36 H67 O4	1.37069e+07	1.35914e+07	1.04484e+07	1.75572e+07	2.51745e+07	3.868e+07	5.01828e+07	7.83337e+07	9.879e+07	5.67895e+07	6.40629e+07	1.13719e+08	1.02854e+08	4.62071e+07	8.65392e+07	8.00747e+07	8.62348e+07	7.72531e+07	6.09359e+07	1.19765e+08	6.03127e+07	1.35473e+08	8.56053e+07	7.5715e+07	1.18941e+08	1.53227e+08	9.6405e+07	7.93315e+07	6.84223e+07	8.58501e+07	9.13036e+07	8.02038e+07	8.06018e+07	9.22541e+07	8.75376e+07	8.24378e+07	8.90493e+07	9.29543e+07
DG(18:0_16:0)	DG	M+NH4	614.572	17.7223	C37 H76 O5 N1	1.22778e+07	1.0678e+07	1.41207e+07	1.08149e+07	9.73129e+06	1.57608e+07	3.93192e+07	1.50282e+07	2.94387e+07	2.94099e+07	3.60889e+07	2.59354e+07	2.55294e+07	2.08272e+07	2.34304e+07	2.07845e+07	2.53501e+07	2.02018e+07	2.55867e+07	1.7796e+07	2.3011e+07	2.8868e+07	2.20128e+07	2.80253e+07	1.89265e+07	2.44416e+07	2.96854e+07	3.4024e+07	3.66393e+07	3.90053e+07	2.47165e+07	2.40299e+07	2.57011e+07	2.26169e+07	2.57467e+07	2.35798e+07	2.38033e+07	2.25811e+07
DG(34:0e)	DG	M+Na	605.548	16.0956	C37 H74 O4 Na1	1.06267e+08	1.17808e+08	1.5529e+08	1.40551e+08	1.1706e+08	1.007e+08	1.20844e+08	7.70768e+07	8.79637e+07	8.33382e+07	1.05604e+08	9.3077e+07	8.16065e+07	7.00886e+07	1.06978e+08	8.63847e+07	9.37553e+07	7.56129e+07	9.41845e+07	7.15843e+07	1.05234e+08	1.01171e+08	9.45161e+07	8.87248e+07	8.94076e+07	8.66578e+07	8.63337e+07	8.8851e+07	1.00034e+08	8.58197e+07	9.88754e+07	9.90003e+07	1.00325e+08	9.63204e+07	9.99339e+07	1.01526e+08	9.84443e+07	9.81787e+07
DG(16:0_18:1)	DG	M+NH4	612.556	16.614	C37 H74 O5 N1	1.24128e+09	1.18667e+09	1.09001e+09	1.05239e+09	1.29915e+09	2.06968e+09	2.55971e+09	1.82512e+09	2.38683e+09	1.88849e+09	2.51743e+09	2.32481e+09	2.97918e+09	1.52004e+09	2.38319e+09	2.17422e+09	2.45476e+09	2.14197e+09	1.5675e+09	2.61728e+09	1.69602e+09	2.96615e+09	2.18316e+09	2.13959e+09	2.24994e+09	2.78724e+09	2.30508e+09	2.70172e+09	2.38295e+09	2.84933e+09	2.07816e+09	2.10452e+09	2.13812e+09	2.40549e+09	2.17692e+09	2.13076e+09	2.36979e+09	2.17839e+09
DG(34:1e)	DG	M+Na	603.532	16.6289	C37 H72 O4 Na1	4.0015e+08	3.68914e+08	3.74519e+08	3.49704e+08	4.22838e+08	6.98219e+08	6.78111e+08	4.79448e+08	7.43783e+08	4.92681e+08	6.58698e+08	6.64273e+08	8.45785e+08	4.42915e+08	6.71032e+08	6.7584e+08	7.89241e+08	6.35861e+08	4.70822e+08	8.4505e+08	5.85499e+08	9.57158e+08	5.89443e+08	5.70056e+08	6.96537e+08	6.20257e+08	6.62308e+08	7.36412e+08	6.94416e+08	9.30362e+08	6.57425e+08	6.74614e+08	6.75853e+08	6.76321e+08	6.56094e+08	6.74501e+08	6.54866e+08	6.64361e+08
DG(34:2)	DG	M+Na	615.496	13.387	C37 H68 O5 Na1	4.53988e+07	2.76744e+07	2.51329e+07	3.41757e+07	4.02025e+07	7.06369e+07	1.93623e+08	4.09635e+07	9.23492e+07	5.26821e+07	5.63268e+07	1.02091e+08	6.1029e+07	1.13514e+08	5.31352e+07	3.98751e+07	5.58079e+07	5.74069e+07	2.88929e+07	5.2929e+07	5.36297e+07	4.39958e+07	1.31557e+08	1.22104e+08	3.4689e+07	3.73705e+07	1.02443e+08	6.89709e+07	1.41383e+08	6.35858e+07	1.20209e+08	4.06198e+07	6.75157e+07	1.10492e+08	6.0314e+07	1.09274e+08	6.27626e+07	1.15962e+08
DG(16:0_18:2)	DG	M+NH4	610.541	15.5119	C37 H72 O5 N1	5.75294e+09	5.39209e+09	4.94867e+09	4.97128e+09	5.92974e+09	7.92779e+09	1.06221e+10	5.38137e+09	6.0481e+09	5.80528e+09	7.50863e+09	6.15354e+09	8.04855e+09	4.8147e+09	6.68768e+09	5.85193e+09	6.69549e+09	5.3768e+09	5.51485e+09	6.02737e+09	7.33807e+09	5.62054e+09	6.37872e+09	6.767e+09	5.35321e+09	5.82322e+09	6.11744e+09	7.42481e+09	6.71874e+09	6.92927e+09	6.35411e+09	6.08765e+09	6.16508e+09	5.88005e+09	6.24379e+09	6.17654e+09	6.20683e+09	6.30331e+09
DG(34:2e)	DG	M+Na	601.517	20.7417	C37 H70 O4 Na1	6.58048e+08	6.54724e+08	5.2125e+08	7.28975e+08	7.69707e+08	1.0229e+09	1.49491e+09	1.40687e+09	1.34617e+09	1.48882e+09	1.30373e+09	1.61262e+09	1.44258e+09	1.19765e+09	1.51757e+09	1.39111e+09	1.44493e+09	1.44638e+09	1.28724e+09	1.47862e+09	1.4748e+09	1.398e+09	1.27863e+09	1.58233e+09	1.39372e+09	1.45094e+09	1.38236e+09	1.29788e+09	1.38102e+09	1.50321e+09	1.47297e+09	1.41135e+09	1.46495e+09	1.50424e+09	1.41155e+09	1.4368e+09	1.38827e+09	1.44534e+09
DG(16:0_18:3)	DG	M+H	591.498	11.2129	C37 H67 O5	2.90368e+07	3.94582e+06	6.37791e+06	4.19852e+06	3.91319e+07	5.76126e+06	7.25307e+06	3.70813e+07	3.68093e+06	2.8563e+07	2.10331e+07	2.56899e+07	3.92443e+07	6.87396e+06	1.78356e+07	6.04189e+06	1.70001e+07	3.71452e+07	4.29545e+06	3.28983e+07	8.31612e+06	4.13183e+06	4.34525e+06	4.20552e+06	4.68245e+07	5.55219e+06	5.41175e+06	2.45172e+07	5.12051e+06	1.36818e+07	1.53718e+07	1.62768e+07	1.67113e+07	1.46955e+07	1.56933e+07	1.69549e+07	1.64886e+07	1.3877e+07
DG(16:1_18:2)	DG	M+NH4	608.525	14.1886	C37 H70 O5 N1	1.67723e+08	1.5834e+08	1.17313e+08	1.71824e+08	2.4107e+08	3.45939e+08	4.64871e+08	4.42528e+08	6.01653e+08	3.77974e+08	4.67635e+08	5.84079e+08	8.36797e+08	3.1644e+08	4.78659e+08	4.38905e+08	5.62463e+08	4.79307e+08	3.00125e+08	7.92668e+08	2.88957e+08	6.80995e+08	5.13459e+08	3.99185e+08	6.02527e+08	6.18192e+08	4.62557e+08	5.80355e+08	4.84303e+08	6.94386e+08	4.49205e+08	4.47738e+08	4.50316e+08	4.52112e+08	4.21363e+08	4.21775e+08	4.6984e+08	4.53475e+08
DG(34:3)	DG	M+Na	613.48	17.426	C37 H66 O5 Na1	3.08716e+06	299477	0	0	5.08042e+06	0	311488	1.06455e+07	0	8.79362e+06	2.69078e+06	4.20318e+06	8.18233e+06	327537	3.9942e+06	359530	3.13125e+06	7.60876e+06	340591	9.8958e+06	1.57001e+06	183475	860538	0	7.11707e+06	859331	0	3.5375e+06	147484	1.08368e+06	2.32041e+06	3.26342e+06	3.42012e+06	4.09215e+06	2.03055e+06	2.75946e+06	2.86298e+06	3.61072e+06
DG(34:3e)	DG	M+Na	599.501	19.4315	C37 H68 O4 Na1	1.50609e+09	1.3718e+09	1.74282e+09	1.57091e+09	1.38443e+09	1.26048e+09	1.00231e+09	7.93423e+08	1.0623e+09	1.04558e+09	9.91342e+08	9.22521e+08	9.7975e+08	7.89052e+08	1.10856e+09	1.01034e+09	9.54593e+08	7.68007e+08	1.14584e+09	9.84159e+08	1.16878e+09	1.12327e+09	9.01791e+08	1.01264e+09	1.10104e+09	7.85707e+08	9.03369e+08	1.09377e+09	1.04044e+09	1.13396e+09	1.17689e+09	1.13855e+09	1.15223e+09	1.1073e+09	1.1481e+09	1.14339e+09	1.07271e+09	1.05674e+09
DG(16:1_18:3)	DG	M+NH4	606.509	13.1326	C37 H68 O5 N1	1.81995e+07	1.3816e+07	1.36494e+07	1.84492e+07	1.78942e+07	1.94128e+07	2.56343e+07	1.48034e+07	3.16166e+07	1.86449e+07	2.62973e+07	2.45696e+07	4.12122e+07	2.1525e+07	1.80097e+07	1.41545e+07	2.80978e+07	2.16688e+07	1.44749e+07	2.99104e+07	1.95675e+07	1.97403e+07	2.08764e+07	1.79262e+07	1.82499e+07	2.64641e+07	2.08319e+07	2.75476e+07	3.20229e+07	2.47788e+07	1.84752e+07	1.91572e+07	2.03094e+07	2.27296e+07	2.50862e+07	2.29129e+07	3.27696e+07	2.72222e+07
DG(14:0_20:4)	DG	M+NH4	606.509	13.76	C37 H68 O5 N1	7.94463e+06	7.02141e+06	2.52689e+06	5.68377e+06	5.25955e+06	5.59829e+06	6.74515e+06	1.41662e+07	2.21114e+07	1.67406e+07	1.58153e+07	2.08908e+07	2.04725e+07	1.10109e+07	1.5034e+07	1.53628e+07	1.38403e+07	2.06165e+07	9.67233e+06	2.34763e+07	1.16356e+07	2.36342e+07	1.61908e+07	1.75623e+07	1.45962e+07	2.58357e+07	1.90493e+07	2.39816e+07	2.18755e+07	2.27079e+07	1.28809e+07	1.14695e+07	1.10579e+07	1.59077e+07	1.40246e+07	1.26339e+07	2.0277e+07	1.55926e+07
DG(18:4_16:0)	DG	M+H	589.483	18.621	C37 H65 O5	0	0	0	0	1.38889e+06	0	2.19637e+06	3.02013e+07	2.35336e+06	1.43437e+07	5.80174e+06	1.91928e+07	2.51275e+07	522087	7.67879e+06	374266	6.04295e+06	1.82781e+07	416968	2.69678e+07	2.6981e+06	991554	411384	0	2.08929e+07	7.46684e+06	1.11612e+06	6.77352e+06	1.00187e+06	2.12799e+06	7.30019e+06	6.63178e+06	5.15644e+06	6.94151e+06	1.11848e+07	8.97016e+06	7.10148e+06	7.584e+06
DG(34:4e)	DG	M+H	575.503	20.7747	C37 H67 O4	6.12621e+08	6.21054e+08	5.08804e+08	6.6049e+08	7.96239e+08	9.97472e+08	1.50932e+09	1.4962e+09	1.49827e+09	1.51359e+09	1.42876e+09	1.69894e+09	1.61255e+09	1.22797e+09	1.59755e+09	1.5204e+09	1.71182e+09	1.46095e+09	1.38291e+09	1.71907e+09	1.43743e+09	1.86525e+09	1.4893e+09	1.6665e+09	1.52635e+09	2.03824e+09	1.57162e+09	1.37262e+09	1.48651e+09	1.57091e+09	1.59292e+09	1.4662e+09	1.55556e+09	1.57551e+09	1.58619e+09	1.56225e+09	1.50918e+09	1.61732e+09
DG(18:4_16:1)	DG	M+NH4	604.494	12.2783	C37 H66 O5 N1	1.53556e+07	2.76949e+06	1.21507e+06	713809	4.95987e+06	5.42427e+06	1.09399e+07	9.11356e+06	1.74716e+07	8.00349e+06	7.65907e+06	9.99372e+06	2.25842e+07	5.76581e+06	9.04735e+06	9.32124e+06	1.53514e+07	1.77041e+07	3.24216e+06	1.3703e+07	9.82716e+06	1.24398e+07	1.55747e+07	7.85668e+06	1.23445e+07	9.68232e+06	8.23826e+06	2.03411e+07	8.05504e+06	1.22688e+07	1.34511e+07	8.94714e+06	8.10688e+06	1.11002e+07	9.84024e+06	7.55645e+06	5.53146e+06	1.4387e+07
DG(34:5)	DG	M+NH4	604.494	12.674	C37 H66 O5 N1	1.06066e+07	5.29697e+06	4.03897e+06	5.24946e+06	8.60219e+06	5.05387e+06	1.64845e+06	1.70876e+06	6.22833e+06	835711	699875	0	6.84137e+06	2.5564e+06	3.75919e+06	5.758e+06	2.7911e+06	2.25906e+06	3.00039e+06	5.76368e+06	3.06144e+06	2.39803e+06	3.0554e+06	576889	2.43028e+06	1.40861e+06	3.22602e+06	2.44479e+06	3.07113e+06	5.58302e+06	4.22008e+06	2.94495e+06	2.95374e+06	2.65779e+06	2.87946e+06	1.57555e+06	2.00808e+06	2.4121e+06
DG(34:5e)	DG	M+H	573.488	14.188	C37 H65 O4	1.88149e+07	2.0029e+07	1.42249e+07	2.16996e+07	3.28464e+07	4.78291e+07	6.76056e+07	6.25846e+07	8.47068e+07	5.04775e+07	6.67471e+07	8.53229e+07	1.13176e+08	4.83122e+07	7.01266e+07	6.41107e+07	7.21035e+07	6.58112e+07	4.15842e+07	1.11464e+08	3.85145e+07	1.01972e+08	7.39444e+07	5.33613e+07	8.27815e+07	9.13356e+07	6.80595e+07	8.35262e+07	6.55242e+07	1.07867e+08	6.13126e+07	6.46094e+07	6.42865e+07	6.74669e+07	5.84137e+07	7.20052e+07	6.88869e+07	6.7929e+07
DG(35:0e)	DG	M+Na	619.564	21.655	C38 H76 O4 Na1	1.25369e+06	1.58354e+06	1.60905e+06	2.0629e+06	2.46788e+06	2.80176e+06	1.07145e+07	1.32084e+07	1.37855e+07	1.10208e+07	9.86197e+06	1.66179e+07	2.04897e+07	7.52601e+06	1.61329e+07	1.08691e+07	1.06819e+07	1.50328e+07	8.80937e+06	1.64973e+07	1.11663e+07	1.79003e+07	1.10842e+07	1.0996e+07	1.52057e+07	2.18147e+07	1.54016e+07	9.99833e+06	8.41807e+06	1.18966e+07	1.09751e+07	1.04871e+07	1.50212e+07	1.38643e+07	1.31917e+07	1.2744e+07	1.26285e+07	1.35588e+07
DG(17:0_18:1)	DG	M+Na	631.527	17.2157	C38 H72 O5 Na1	4.39633e+06	5.00513e+06	3.395e+06	5.69628e+06	7.20344e+06	1.03913e+07	2.01471e+07	4.85565e+06	1.92423e+07	1.06689e+07	1.57523e+07	1.06178e+07	1.70974e+07	1.99403e+07	1.53337e+07	1.63105e+07	1.76854e+07	9.1328e+06	1.37131e+07	1.3527e+07	1.63682e+07	2.38004e+07	2.11362e+07	1.71416e+07	1.10437e+07	1.83574e+07	2.3598e+07	2.37212e+07	2.57256e+07	2.23596e+07	1.44276e+07	1.43715e+07	1.27292e+07	1.56807e+07	1.37545e+07	1.66866e+07	1.46925e+07	1.32811e+07
DG(35:1e)	DG	M+Na	617.548	21.2917	C38 H74 O4 Na1	2.37329e+06	2.84349e+06	1.71314e+06	2.50836e+06	5.25311e+06	9.34944e+06	2.87012e+07	3.52073e+07	2.90697e+07	2.6118e+07	2.60209e+07	3.98033e+07	3.08572e+07	2.16711e+07	3.61661e+07	2.9913e+07	2.73746e+07	3.80385e+07	1.9096e+07	3.72907e+07	2.98111e+07	3.52652e+07	2.54437e+07	3.03225e+07	3.51491e+07	4.23107e+07	4.1777e+07	3.05792e+07	2.4252e+07	2.60689e+07	3.10715e+07	3.18603e+07	3.23517e+07	2.63676e+07	2.87447e+07	3.18831e+07	3.0547e+07	3.54093e+07
DG(17:0_18:2)	DG	M+NH4	624.556	16.0333	C38 H74 O5 N1	2.43813e+07	2.94087e+07	2.53016e+07	3.3133e+07	4.59125e+07	5.98154e+07	5.24678e+07	4.74042e+07	5.91461e+07	3.45376e+07	5.37966e+07	6.71172e+07	8.38862e+07	2.99695e+07	5.28151e+07	4.78251e+07	6.03344e+07	5.13831e+07	2.40952e+07	7.2353e+07	3.85731e+07	7.96345e+07	5.15834e+07	3.20994e+07	6.28343e+07	6.33964e+07	5.71628e+07	7.07479e+07	4.43966e+07	6.44551e+07	5.10666e+07	4.86494e+07	5.06666e+07	5.11239e+07	5.0679e+07	5.21456e+07	5.30858e+07	5.1027e+07
DG(35:2e)	DG	M+Na	615.532	20.9514	C38 H72 O4 Na1	5.98885e+06	5.41746e+06	1.92417e+06	7.1875e+06	9.33602e+06	1.58165e+07	2.73284e+07	1.79559e+07	1.93771e+07	1.85503e+07	2.71088e+07	2.44081e+07	2.72495e+07	1.98739e+07	2.55852e+07	2.4381e+07	2.23783e+07	3.01565e+07	2.24784e+07	2.76511e+07	2.67648e+07	2.40522e+07	2.1042e+07	2.37324e+07	2.2623e+07	2.72659e+07	2.86807e+07	2.51574e+07	1.6993e+07	2.46442e+07	2.34685e+07	2.24905e+07	2.57974e+07	2.42874e+07	1.94194e+07	2.29728e+07	2.33744e+07	2.83349e+07
DG(17:1_18:2)	DG	M+NH4	622.541	14.8892	C38 H72 O5 N1	1.7637e+07	1.31537e+07	5.03489e+06	9.23365e+06	1.9871e+07	4.07752e+07	2.43416e+07	1.80023e+07	2.57267e+07	2.36736e+07	3.00029e+07	2.16178e+07	4.01746e+07	2.33712e+07	2.63227e+07	2.43081e+07	2.78115e+07	2.60643e+07	1.31874e+07	3.48598e+07	1.6908e+07	2.82527e+07	3.15842e+07	2.90171e+07	3.15189e+07	2.20903e+07	3.0288e+07	3.80884e+07	2.95476e+07	4.24924e+07	2.79351e+07	2.1412e+07	2.5867e+07	3.00661e+07	2.73167e+07	2.52431e+07	2.35954e+07	2.45137e+07
DG(17:0_18:3)	DG	M+NH4	622.541	15.1953	C38 H72 O5 N1	8.0716e+06	2.24019e+06	1.66094e+06	2.8597e+06	3.45919e+06	6.29822e+06	1.93835e+07	1.20792e+07	6.31593e+06	7.84154e+06	1.12991e+07	1.74121e+07	2.60727e+07	6.62872e+06	8.19895e+06	1.30617e+07	1.33534e+07	1.58401e+07	6.14419e+06	1.17809e+07	1.20074e+07	1.49067e+07	1.27486e+07	2.75331e+06	1.64531e+07	1.31193e+07	1.50344e+07	2.11207e+07	7.53767e+06	1.53406e+07	1.49054e+07	1.61089e+07	9.71654e+06	1.58495e+07	1.07039e+07	1.20312e+07	1.47296e+07	8.31461e+06
DG(35:3e)	DG	M+H	591.535	21.318	C38 H71 O4	9.48834e+06	1.36165e+07	1.12327e+07	1.61526e+07	2.01961e+07	3.3338e+07	118612508	1.19445e+08	1.29008e+08	1.24888e+08	1.18985e+08	1.58039e+08	1.69946e+08	9.42287e+07	1.48868e+08	1.09045e+08	1.39844e+08	1.54756e+08	9.3993e+07	1.52569e+08	1.30301e+08	1.57288e+08	1.32508e+08	1.48957e+08	1.35282e+08	1.89773e+08	1.63823e+08	1.32566e+08	1.46985e+08	1.44862e+08	1.33291e+08	1.26431e+08	1.35822e+08	1.27624e+08	1.27428e+08	1.303e+08	1.25968e+08	1.35313e+08
DG(17:1_18:3)	DG	M+NH4	620.525	13.7776	C38 H70 O5 N1	9.38413e+06	8.96901e+06	1.9615e+06	8.72146e+06	1.10543e+07	1.59048e+07	2.31596e+07	7.45169e+06	1.15704e+07	1.03108e+07	1.58857e+07	1.27728e+07	2.02726e+07	1.17265e+07	1.17627e+07	9.89427e+06	1.0943e+07	1.40778e+07	7.79254e+06	1.50614e+07	1.14552e+07	8.84239e+06	1.43632e+07	1.41308e+07	1.01321e+07	1.01358e+07	8.91889e+06	2.00071e+07	1.43557e+07	1.46641e+07	1.21887e+07	1.30609e+07	1.38841e+07	1.34434e+07	1.49304e+07	1.47758e+07	1.21163e+07	1.21499e+07
DG(35:4)	DG	M+NH4	620.525	14.187	C38 H70 O5 N1	0	0	0	0	2.44121e+06	1.95647e+06	7.30341e+06	1.58623e+06	5.37543e+06	2.42746e+06	7.00029e+06	1.98198e+06	1.03082e+07	2.96714e+06	5.03658e+06	1.34092e+06	2.09057e+06	3.39234e+06	2.0599e+06	3.41746e+06	3.63578e+06	4.43518e+06	1.75293e+06	0	2.35983e+06	616805	1.31093e+06	5.45747e+06	3.77587e+06	3.73219e+06	1.16089e+06	2.84472e+06	1.43602e+06	617730	2.96285e+06	4.07709e+06	5.21772e+06	0
DG(35:4e)	DG	M+H	589.519	20.953	C38 H69 O4	2.29779e+07	2.73357e+07	1.64863e+07	3.37653e+07	3.99436e+07	6.48277e+07	1.57859e+08	1.2415e+08	1.47377e+08	1.28375e+08	1.12465e+08	1.39868e+08	1.62251e+08	1.01293e+08	1.46571e+08	1.20412e+08	1.46809e+08	1.28133e+08	1.15408e+08	1.62831e+08	1.44508e+08	1.52656e+08	1.32931e+08	1.65058e+08	1.4208e+08	1.68776e+08	1.54373e+08	1.17836e+08	1.27555e+08	1.26762e+08	1.31184e+08	1.40375e+08	1.34284e+08	1.33638e+08	1.2968e+08	1.30528e+08	1.33774e+08	1.35312e+08
DG(35:5)	DG	M+NH4	618.509	12.757	C38 H68 O5 N1	5.80897e+06	2.85369e+06	977593	4.42082e+06	9.54372e+06	8.48896e+06	8.27288e+06	2.18119e+06	3.34895e+06	1.02008e+06	4.70517e+06	6.63413e+06	3.77314e+06	2.60313e+06	2.89973e+06	2.6106e+06	3.66954e+06	3.02591e+06	2.60957e+06	5.38061e+06	4.15314e+06	1.07006e+06	812014	2.14844e+06	1.27036e+06	1.03175e+06	1.04966e+06	3.78296e+06	0	1.5595e+06	4.19583e+06	3.99746e+06	3.85523e+06	4.89471e+06	4.18576e+06	3.88739e+06	870317	4.75439e+06
DG(18:0_18:1)	DG	M+Na	645.543	17.7163	C39 H74 O5 Na1	1.08198e+08	1.24281e+08	1.25848e+08	1.35018e+08	1.01206e+08	2.1145e+08	2.34787e+08	7.99548e+07	2.62552e+08	1.42048e+08	1.98723e+08	1.64011e+08	1.94164e+08	2.26589e+08	1.92024e+08	2.43256e+08	1.89257e+08	1.02811e+08	2.11134e+08	1.66159e+08	1.74268e+08	3.09919e+08	2.4518e+08	2.03019e+08	1.40076e+08	1.91017e+08	2.79883e+08	2.47984e+08	3.01639e+08	3.04633e+08	1.97284e+08	1.99181e+08	2.01558e+08	2.0371e+08	1.88747e+08	1.95752e+08	1.92847e+08	1.76058e+08
DG(36:1e)	DG	M+Na	631.564	21.4474	C39 H76 O4 Na1	2.04755e+07	2.75714e+07	2.6177e+07	3.03608e+07	3.3662e+07	6.21465e+07	1.37965e+08	1.76215e+08	1.75016e+08	1.3231e+08	1.55475e+08	2.29267e+08	1.96274e+08	1.21385e+08	1.76963e+08	1.33712e+08	1.67846e+08	2.04517e+08	1.05955e+08	1.5864e+08	1.43765e+08	1.94413e+08	1.35975e+08	1.74605e+08	1.67205e+08	2.28954e+08	2.2105e+08	1.51456e+08	1.36348e+08	1.27826e+08	1.56109e+08	1.60506e+08	1.48559e+08	1.4451e+08	1.4782e+08	1.55919e+08	1.51588e+08	1.45135e+08
DG(18:0_18:2)	DG	M+NH4	638.572	6.264	C39 H76 O5 N1	0	791203	560304	476666	778938	347415	672665	397062	758226	1.37752e+06	668279	1.04715e+06	349617	1.04842e+06	1.37716e+06	1.36266e+06	769306	1.15176e+06	976352	480035	1.02861e+06	1.51882e+06	646684	342926	1.27788e+06	1.28952e+06	1.51929e+06	463195	1.08404e+06	866525	822551	978188	733235	678903	404261	821321	493872	598608
DG(16:0_20:2)	DG	M+Na	643.527	14.6445	C39 H72 O5 Na1	0	2.597e+06	2.19403e+06	1.73073e+06	6.43932e+06	1.94634e+07	4.1525e+07	5.09465e+07	4.11507e+07	3.2878e+07	8.19839e+07	6.17318e+07	7.33977e+07	5.8552e+07	6.46865e+07	5.45913e+07	4.43105e+07	7.83291e+07	1.78857e+07	4.72798e+07	3.93595e+07	4.33506e+07	5.66574e+07	5.95723e+07	6.0958e+07	3.43423e+07	7.8191e+07	8.25562e+07	5.49702e+07	6.81335e+07	3.46945e+07	2.31677e+07	4.87286e+07	4.04185e+07	4.72125e+07	5.08464e+07	5.35054e+07	4.72287e+07
DG(18:1_18:1)	DG	M+Na	643.527	16.6323	C39 H72 O5 Na1	8.80778e+08	9.29039e+08	7.8382e+08	8.2627e+08	8.68561e+08	1.3857e+09	1.25066e+09	1.01466e+09	1.49307e+09	1.07474e+09	1.3759e+09	1.37666e+09	1.44974e+09	1.06047e+09	1.24675e+09	1.23472e+09	1.53927e+09	1.24928e+09	1.05686e+09	1.61966e+09	1.04464e+09	1.73401e+09	1.30394e+09	1.2956e+09	1.56077e+09	1.25944e+09	1.4139e+09	1.48769e+09	1.26973e+09	1.7444e+09	1.34976e+09	1.28972e+09	1.31818e+09	1.35502e+09	1.34289e+09	1.328e+09	1.29573e+09	1.31999e+09
DG(36:2)	DG	M+NH4	638.572	21.977	C39 H76 O5 N1	4.5705e+06	2.47333e+06	201700	743422	3.55733e+06	78621	9.14642e+06	49904.7	3.44558e+06	2.21814e+06	9.69285e+06	6.49735e+06	6.76645e+06	6.55674e+06	2.04111e+06	1.84854e+06	9.46491e+06	1.24199e+06	210101	1.92818e+06	6.49066e+06	2.30233e+06	4.11002e+06	3.14299e+06	4.92198e+06	5.32855e+06	7.5083e+07	3.49897e+06	7.25754e+06	2.89126e+06	4.38004e+06	9.60736e+06	2.80956e+06	5.67367e+06	5.90778e+06	1.17133e+07	3.35259e+06	4.06068e+06
DG(36:2e)	DG	M+Na	629.548	15.3193	C39 H74 O4 Na1	7.63652e+07	9.06049e+07	1.16457e+08	7.1431e+07	8.10853e+07	8.30649e+07	1.67504e+08	1.1651e+08	1.15703e+08	1.26335e+08	1.2779e+08	1.50469e+08	1.16514e+08	1.12329e+08	1.80067e+08	1.18772e+08	1.44621e+08	1.14005e+08	1.29675e+08	1.14161e+08	1.90002e+08	1.43555e+08	1.07949e+08	1.24493e+08	9.64021e+07	1.05805e+08	1.03723e+08	1.20059e+08	9.7857e+07	9.06308e+07	1.21002e+08	1.248e+08	1.19052e+08	1.18752e+08	1.2276e+08	1.28468e+08	1.35543e+08	1.21003e+08
DG(18:1_18:2)	DG	M+H	619.53	15.5428	C39 H71 O5	5.88572e+08	4.6829e+08	4.39568e+08	5.07522e+08	6.74915e+08	8.70597e+08	9.76026e+08	6.01552e+08	7.72716e+08	6.12568e+08	8.13683e+08	7.51263e+08	9.8295e+08	5.56049e+08	7.79321e+08	7.37446e+08	7.83015e+08	6.84676e+08	5.34967e+08	8.04858e+08	7.23874e+08	7.51441e+08	6.89913e+08	6.72321e+08	7.20756e+08	5.7355e+08	6.82887e+08	9.02535e+08	7.60294e+08	9.26837e+08	7.71704e+08	7.62984e+08	7.71625e+08	7.51901e+08	7.88218e+08	7.61896e+08	7.81404e+08	7.72035e+08
DG(36:3)	DG	M+H	619.53	16.6216	C39 H71 O5	5.60376e+07	5.6435e+07	5.3174e+07	4.39069e+07	6.57589e+07	7.43201e+07	9.39244e+07	8.24474e+07	1.02966e+08	8.28081e+07	1.0108e+08	9.31699e+07	1.14036e+08	7.44034e+07	9.55445e+07	8.24113e+07	9.32447e+07	8.64826e+07	7.61856e+07	1.02276e+08	8.44697e+07	1.07725e+08	8.7113e+07	9.847e+07	1.03159e+08	1.12861e+08	1.02901e+08	1.04786e+08	9.95648e+07	1.18091e+08	9.96125e+07	9.78037e+07	9.42755e+07	9.8696e+07	9.2686e+07	1.00341e+08	9.26997e+07	9.98802e+07
DG(36:3e)	DG	M+H	605.55	16.0959	C39 H73 O4	1.03449e+08	1.1382e+08	1.51407e+08	1.39738e+08	1.16892e+08	9.97456e+07	1.20086e+08	7.54486e+07	8.77682e+07	8.23271e+07	1.06619e+08	9.21496e+07	8.08532e+07	6.99568e+07	1.06894e+08	8.49014e+07	9.3724e+07	7.48106e+07	9.38521e+07	7.05861e+07	1.05055e+08	1.00305e+08	9.40734e+07	8.82008e+07	8.86612e+07	8.56221e+07	8.61898e+07	8.88536e+07	1.00057e+08	8.46486e+07	9.82535e+07	9.88481e+07	1.00024e+08	9.67252e+07	9.96349e+07	1.01662e+08	9.76091e+07	9.81667e+07
DG(36:4)	DG	M+Na	639.496	10.954	C39 H68 O5 Na1	1.6156e+06	141411	0	749827	2.34543e+06	675563	1.97443e+06	9.89654e+06	372075	6.23319e+06	5.98711e+06	3.09261e+06	9.89758e+06	583457	1.22805e+06	777747	3.0329e+06	4.65557e+06	446317	3.68786e+06	1.0582e+06	147538	665154	688922	3.60735e+06	616688	651068	2.01898e+06	1.19406e+06	1.6468e+06	772990	1.44201e+06	2.20019e+06	1.37531e+06	2.69714e+06	1.43319e+06	1.22673e+06	1.96879e+06
DG(18:1_18:3)	DG	M+H	617.514	11.2413	C39 H69 O5	1.74748e+07	1.18498e+07	6.49025e+06	7.1064e+06	2.8918e+07	6.7126e+06	6.27417e+06	2.74726e+07	5.24043e+06	1.77438e+07	1.39176e+07	1.7903e+07	2.74546e+07	8.23962e+06	1.51686e+07	7.11394e+06	1.13549e+07	2.76292e+07	5.59933e+06	2.8151e+07	8.69224e+06	5.39814e+06	6.25223e+06	4.21772e+06	3.47661e+07	6.32865e+06	4.49566e+07	1.77936e+07	4.97966e+06	1.87998e+07	1.34904e+07	1.31187e+07	1.3789e+07	1.37179e+07	1.36294e+07	1.50153e+07	1.7537e+07	1.43786e+07
DG(18:2_18:2)	DG	M+H	617.514	14.4449	C39 H69 O5	1.2848e+08	9.183e+07	8.38756e+07	1.16384e+08	1.41659e+08	1.73574e+08	2.44875e+08	8.83455e+07	1.19208e+08	1.0407e+08	1.2083e+08	9.2731e+07	1.66256e+08	1.05992e+08	1.26832e+08	8.83694e+07	1.3152e+08	1.15506e+08	7.90049e+07	1.29999e+08	1.2683e+08	8.49738e+07	7.88279e+07	8.67717e+07	7.29268e+07	7.14051e+07	8.98216e+07	1.35515e+08	1.09871e+08	1.43795e+08	1.40705e+08	1.27833e+08	1.28372e+08	1.22993e+08	1.20443e+08	1.19898e+08	1.22881e+08	1.2831e+08
DG(16:0_20:4)	DG	M+NH4	634.541	15.1809	C39 H72 O5 N1	1.0054e+09	1.42938e+09	1.14336e+09	9.39869e+08	1.00731e+09	1.36939e+09	1.19185e+09	1.91112e+09	1.58531e+09	1.39716e+09	1.75244e+09	1.74872e+09	1.68099e+09	1.08689e+09	1.47787e+09	1.74964e+09	1.5161e+09	1.49285e+09	1.50568e+09	1.31235e+09	1.42497e+09	1.52732e+09	1.82396e+09	1.69565e+09	1.79814e+09	2.40089e+09	1.74509e+09	1.60386e+09	1.74686e+09	1.86841e+09	1.59965e+09	1.67598e+09	1.60256e+09	1.60871e+09	1.52375e+09	1.53334e+09	1.57859e+09	1.61224e+09
DG(36:4e)	DG	M+H	603.535	16.628	C39 H71 O4	4.21465e+08	3.37126e+08	3.56158e+08	3.37306e+08	4.40847e+08	7.11157e+08	7.55511e+08	4.7621e+08	7.59608e+08	5.07447e+08	6.58986e+08	6.61076e+08	8.27366e+08	5.1374e+08	7.89349e+08	6.71022e+08	7.78458e+08	6.39487e+08	5.14987e+08	8.35347e+08	6.14023e+08	1.09381e+09	6.63204e+08	6.21804e+08	7.007e+08	6.21022e+08	7.40641e+08	7.42013e+08	6.73653e+08	1.06839e+09	6.65341e+08	6.71047e+08	6.84426e+08	6.81805e+08	6.57739e+08	6.65617e+08	6.5705e+08	6.73404e+08
DG(18:4_18:1)	DG	M+H	615.498	10.1374	C39 H67 O5	3.10463e+07	2.72485e+06	5.22097e+06	3.16567e+06	4.07072e+07	3.8231e+06	3.08736e+06	1.97399e+07	1.76503e+06	1.31278e+07	1.21995e+07	8.86666e+06	1.81535e+07	3.28627e+06	8.36072e+06	3.02932e+06	8.28834e+06	1.50552e+07	1.6135e+06	1.6735e+07	3.66669e+06	1.87968e+06	2.16502e+06	3.73025e+06	1.34047e+07	1.66281e+06	2.02222e+06	8.38423e+06	1.66014e+06	5.52387e+06	7.22392e+06	8.15861e+06	6.45939e+06	7.16195e+06	6.43396e+06	7.83002e+06	8.22816e+06	7.06204e+06
DG(18:3_18:2)	DG	M+NH4	632.525	13.7905	C39 H70 O5 N1	7.39787e+07	6.44135e+07	4.87012e+07	5.6183e+07	6.19928e+07	9.18643e+07	1.15251e+08	1.37062e+08	1.33854e+08	1.02982e+08	1.46897e+08	1.62433e+08	2.06819e+08	1.02027e+08	1.28702e+08	1.51977e+08	1.37231e+08	1.27898e+08	8.79531e+07	1.88321e+08	8.59994e+07	1.60023e+08	1.66949e+08	1.31952e+08	1.63417e+08	1.66358e+08	1.2872e+08	1.81958e+08	1.43038e+08	1.91001e+08	1.32336e+08	1.37352e+08	1.32059e+08	1.30049e+08	1.413e+08	1.19591e+08	1.34534e+08	1.31414e+08
DG(16:0_20:5)	DG	M+NH4	632.525	14.164	C39 H70 O5 N1	2.96404e+07	2.97905e+07	2.6293e+07	3.37907e+07	4.26519e+07	3.44089e+07	7.01455e+07	5.76654e+07	6.32397e+07	4.94637e+07	7.18682e+07	7.04882e+07	8.31613e+07	4.58148e+07	6.39578e+07	5.44374e+07	5.56475e+07	6.5357e+07	3.36521e+07	5.29796e+07	5.28642e+07	6.58287e+07	6.61061e+07	5.43235e+07	5.12123e+07	6.405e+07	6.45955e+07	6.94459e+07	6.26084e+07	7.00388e+07	5.7089e+07	5.32991e+07	5.68978e+07	5.64373e+07	5.23039e+07	6.52385e+07	5.98493e+07	5.45369e+07
DG(16:1_20:4)	DG	M+H	615.498	15.503	C39 H67 O5	1.61136e+09	1.74062e+09	1.45739e+09	1.53292e+09	1.71114e+09	2.12746e+09	2.98184e+09	2.31098e+09	2.33541e+09	2.31739e+09	2.6896e+09	2.52286e+09	2.93063e+09	2.30037e+09	2.39287e+09	2.19374e+09	2.55354e+09	2.43201e+09	2.1153e+09	2.47978e+09	2.23596e+09	2.35641e+09	2.53649e+09	2.43995e+09	2.45217e+09	2.66781e+09	2.62675e+09	2.76592e+09	2.80761e+09	2.76823e+09	2.49721e+09	2.47876e+09	2.44546e+09	2.4136e+09	2.61813e+09	2.37221e+09	2.53498e+09	2.53725e+09
DG(36:5e)	DG	M+H	601.519	20.7475	C39 H69 O4	6.88517e+08	7.03037e+08	5.39113e+08	7.55443e+08	8.38868e+08	1.08806e+09	1.5865e+09	1.47461e+09	1.42255e+09	1.57094e+09	1.34627e+09	1.67891e+09	1.53695e+09	1.24732e+09	1.55875e+09	1.46365e+09	1.4959e+09	1.52031e+09	1.3621e+09	1.54762e+09	1.58966e+09	1.4666e+09	1.39027e+09	1.67025e+09	1.48777e+09	1.55063e+09	1.49622e+09	1.41409e+09	1.48684e+09	1.59301e+09	1.57573e+09	1.47435e+09	1.59554e+09	1.59463e+09	1.52387e+09	1.54704e+09	1.5144e+09	1.57113e+09
DG(18:3_18:3)	DG	M+H	613.483	12.3156	C39 H65 O5	4.13864e+07	2.2899e+07	2.43129e+07	2.45583e+07	3.26708e+07	4.14105e+07	6.25269e+07	2.12278e+07	1.95627e+07	2.63833e+07	2.61824e+07	2.36786e+07	3.39276e+07	1.80588e+07	2.38839e+07	2.34949e+07	2.7086e+07	2.43017e+07	1.03325e+07	1.94464e+07	2.43227e+07	1.92754e+07	2.27029e+07	2.62478e+07	1.46147e+07	1.69388e+07	1.71497e+07	2.77582e+07	3.13707e+07	2.42597e+07	2.91293e+07	2.67225e+07	2.70599e+07	3.05984e+07	3.04826e+07	2.85998e+07	2.72261e+07	3.02509e+07
DG(18:4_18:2)	DG	M+NH4	630.509	12.7532	C39 H68 O5 N1	9.65152e+07	5.92561e+07	3.38344e+07	7.22324e+07	7.98465e+07	4.58131e+07	4.3814e+07	6.68496e+07	5.28547e+07	3.60375e+07	6.49817e+07	6.89966e+07	6.87318e+07	4.15901e+07	6.61712e+07	5.26938e+07	6.71761e+07	5.15717e+07	3.34489e+07	6.01711e+07	6.80362e+07	5.89973e+07	8.47623e+07	7.3265e+07	4.69524e+07	4.9864e+07	4.80994e+07	7.32944e+07	7.25153e+07	8.44537e+07	5.39304e+07	7.71725e+07	5.24792e+07	7.1178e+07	5.61266e+07	7.46834e+07	7.40453e+07	5.32649e+07
DG(36:6)	DG	M+Na	635.465	12.7532	C39 H64 O5 Na1	2.61437e+06	4.09002e+06	2.01179e+06	2.65228e+06	2.65903e+06	2.94636e+06	5.64756e+06	4.17979e+06	7.92118e+06	2.73138e+06	5.61845e+06	5.31684e+06	5.07357e+06	4.49938e+06	5.12738e+06	7.66443e+06	7.99346e+06	5.11264e+06	3.7702e+06	6.30759e+06	5.84627e+06	6.1665e+06	7.07075e+06	3.03032e+06	2.19891e+06	4.86916e+06	3.82246e+06	4.15367e+06	4.24375e+06	8.2821e+06	6.55941e+06	6.04282e+06	2.62804e+06	5.24074e+06	5.18699e+06	5.68065e+06	4.50021e+06	2.93469e+06
DG(36:6e)	DG	M+H	599.503	19.4371	C39 H67 O4	1.50609e+09	1.3718e+09	1.74282e+09	1.57091e+09	1.38443e+09	1.26048e+09	1.00231e+09	7.93423e+08	1.0623e+09	1.04558e+09	9.91342e+08	9.22521e+08	9.7975e+08	7.89052e+08	1.10856e+09	1.01034e+09	9.54593e+08	7.68007e+08	1.14584e+09	9.84159e+08	1.16878e+09	1.12327e+09	9.01791e+08	1.01264e+09	1.10104e+09	7.85707e+08	9.03369e+08	1.09377e+09	1.04044e+09	1.13396e+09	1.17689e+09	1.13855e+09	1.15223e+09	1.1073e+09	1.1481e+09	1.14339e+09	1.07271e+09	1.05674e+09
DG(18:4_18:3)	DG	M+NH4	628.494	11.479	C39 H66 O5 N1	6.83705e+06	940159	1.12528e+06	3.5783e+06	5.55945e+06	1.02941e+07	1.07188e+07	3.775e+06	2.86121e+06	5.76529e+06	6.11371e+06	4.39578e+06	6.77906e+06	5.49397e+06	3.20062e+06	5.01452e+06	4.49461e+06	8.84637e+06	2.64257e+06	4.87408e+06	3.62029e+06	2.96643e+06	7.67011e+06	3.59298e+06	3.47509e+06	4.29723e+06	3.52164e+06	9.88913e+06	3.83758e+06	3.85492e+06	6.4229e+06	4.28339e+06	4.96756e+06	7.1581e+06	7.47347e+06	7.29095e+06	5.58292e+06	5.70181e+06
DG(36:7e)	DG	M+H	597.488	19.0653	C39 H65 O4	1.07606e+08	1.0424e+08	1.58231e+08	1.12543e+08	1.08579e+08	1.27026e+08	3.27735e+08	1.51291e+08	1.49594e+08	1.90768e+08	1.79827e+08	1.72827e+08	1.74698e+08	1.33737e+08	2.40328e+08	1.45753e+08	1.93724e+08	1.70008e+08	1.46932e+08	1.52136e+08	2.71574e+08	1.34313e+08	1.39913e+08	2.15958e+08	1.2552e+08	1.81726e+08	1.55014e+08	1.66449e+08	1.42057e+08	1.39795e+08	1.90596e+08	1.86217e+08	1.83944e+08	1.72175e+08	1.92164e+08	1.7411e+08	1.72376e+08	1.79132e+08
DG(19:1_18:1)	DG	M+NH4	652.587	17.2112	C40 H78 O5 N1	1.23667e+07	1.08281e+07	1.12428e+07	1.21703e+07	1.37705e+07	1.73297e+07	1.25245e+07	1.22417e+07	1.7507e+07	1.065e+07	1.57406e+07	1.69283e+07	2.24679e+07	1.0345e+07	1.60839e+07	1.37541e+07	1.53461e+07	1.844e+07	8.91205e+06	2.06685e+07	1.01233e+07	2.13142e+07	1.16881e+07	9.7632e+06	1.58034e+07	1.95472e+07	1.54656e+07	1.61836e+07	1.32851e+07	1.90575e+07	1.18364e+07	1.5588e+07	1.33962e+07	1.33704e+07	1.46782e+07	1.46069e+07	1.5719e+07	1.41579e+07
DG(19:1_18:2)	DG	M+NH4	650.572	16.1676	C40 H76 O5 N1	7.42377e+07	7.05923e+07	6.95475e+07	7.6891e+07	9.24724e+07	1.30117e+08	1.32094e+08	6.79218e+07	9.62288e+07	6.9732e+07	1.09156e+08	9.18112e+07	1.13344e+08	6.63557e+07	9.83635e+07	8.60502e+07	7.99356e+07	7.51078e+07	5.79245e+07	8.7391e+07	7.98408e+07	9.27965e+07	7.75389e+07	7.50446e+07	7.87782e+07	6.30928e+07	8.55134e+07	1.07491e+08	8.33096e+07	9.86958e+07	8.43577e+07	8.84206e+07	8.83157e+07	8.46535e+07	8.28897e+07	8.77901e+07	8.37354e+07	8.7654e+07
DG(17:0_20:3)	DG	M+NH4	650.572	16.4498	C40 H76 O5 N1	1.03822e+07	1.36287e+07	1.26281e+07	1.1903e+07	1.4016e+07	1.63928e+07	3.03138e+07	1.6007e+07	2.33252e+07	1.7616e+07	2.70519e+07	2.15164e+07	2.86373e+07	1.82823e+07	2.99336e+07	1.80514e+07	2.19192e+07	1.88279e+07	1.49523e+07	1.76752e+07	2.31384e+07	2.3094e+07	1.9064e+07	1.87606e+07	1.94421e+07	2.0312e+07	2.81078e+07	3.89608e+07	1.91918e+07	2.02724e+07	2.31876e+07	1.972e+07	2.15006e+07	2.15049e+07	1.98539e+07	2.12889e+07	2.02163e+07	2.2167e+07
DG(37:3e)	DG	M+H	619.566	21.65	C40 H75 O4	1.26478e+06	1.58694e+06	1.62696e+06	2.0964e+06	2.52055e+06	2.83359e+06	9.97729e+06	1.13363e+07	1.3914e+07	1.14014e+07	8.55048e+06	1.45382e+07	1.55121e+07	5.89643e+06	1.63964e+07	1.1982e+07	1.12071e+07	1.6473e+07	9.14757e+06	1.59198e+07	1.02377e+07	1.67198e+07	8.44721e+06	1.04337e+07	1.51419e+07	1.80666e+07	1.47037e+07	1.0152e+07	8.70396e+06	1.16866e+07	1.14761e+07	1.07032e+07	1.29727e+07	1.2796e+07	1.11788e+07	1.21852e+07	1.21302e+07	1.35847e+07
DG(17:1_20:3)	DG	M+NH4	648.556	15.1662	C40 H74 O5 N1	6.13756e+06	7.72029e+06	1.29277e+07	1.53714e+07	1.94285e+07	2.57319e+07	1.50907e+07	1.85139e+07	3.20595e+07	2.24801e+07	2.55252e+07	3.56401e+07	3.00217e+07	1.90648e+07	3.82683e+07	2.99414e+07	1.99432e+07	2.40961e+07	2.11062e+07	2.48414e+07	1.12425e+07	3.74428e+07	2.57812e+07	3.25127e+07	3.73308e+07	1.98396e+07	4.37527e+07	4.21773e+07	2.58604e+07	2.30405e+07	1.67009e+07	2.21235e+07	2.20274e+07	3.05626e+07	3.81802e+07	2.69531e+07	1.78411e+07	1.87822e+07
DG(17:0_20:4)	DG	M+NH4	648.556	15.8427	C40 H74 O5 N1	4.43338e+07	6.07488e+07	5.78848e+07	4.73748e+07	4.8607e+07	6.76405e+07	3.72176e+07	4.44164e+07	4.49991e+07	3.75687e+07	5.10289e+07	4.83621e+07	4.10422e+07	4.13244e+07	4.72811e+07	4.45656e+07	3.75999e+07	3.83971e+07	3.90943e+07	3.2369e+07	4.39365e+07	4.05796e+07	4.5484e+07	4.17528e+07	4.17528e+07	4.93936e+07	5.34807e+07	4.67131e+07	4.29347e+07	3.81975e+07	4.63223e+07	4.40024e+07	4.59012e+07	9.29812e+07	4.38995e+07	4.26663e+07	4.26435e+07	4.62221e+07
DG(37:4)	DG	M+H	631.53	17.215	C40 H71 O5	4.39633e+06	5.00513e+06	3.395e+06	5.69628e+06	7.20344e+06	1.03913e+07	2.01471e+07	4.85565e+06	1.92423e+07	1.06689e+07	1.57523e+07	1.06178e+07	1.70974e+07	1.99403e+07	1.53337e+07	1.63105e+07	1.76854e+07	9.1328e+06	1.37131e+07	1.3527e+07	1.63682e+07	2.38004e+07	2.11362e+07	1.71416e+07	1.10437e+07	1.83574e+07	2.3598e+07	2.37212e+07	2.57256e+07	2.23596e+07	1.44276e+07	1.43715e+07	1.27292e+07	1.56807e+07	1.37545e+07	1.66866e+07	1.46925e+07	1.32811e+07
DG(37:4e)	DG	M+H	617.55	21.3011	C40 H73 O4	2.37329e+06	2.84349e+06	1.71314e+06	2.50836e+06	5.25311e+06	9.34944e+06	2.87012e+07	3.52073e+07	2.90697e+07	2.6118e+07	2.60209e+07	3.98033e+07	3.08572e+07	2.16711e+07	3.61661e+07	2.9913e+07	2.73746e+07	3.80385e+07	1.9096e+07	3.72907e+07	2.98111e+07	3.52652e+07	2.54437e+07	3.03225e+07	3.51491e+07	4.23107e+07	4.1777e+07	3.05792e+07	2.4252e+07	2.60689e+07	3.10715e+07	3.18603e+07	3.23517e+07	2.63676e+07	2.87447e+07	3.18831e+07	3.0547e+07	3.54093e+07
DG(37:5)	DG	M+H	629.514	16.1966	C40 H69 O5	1.06579e+08	1.16933e+08	1.21679e+08	1.38839e+08	1.15239e+08	1.77254e+08	2.6239e+08	5.90717e+07	1.53664e+08	1.10647e+08	1.53301e+08	9.76427e+07	1.25492e+08	1.2892e+08	1.45524e+08	1.2958e+08	1.35038e+08	7.13834e+07	1.3347e+08	1.05764e+08	1.91301e+08	1.19592e+08	1.388e+08	1.62056e+08	7.36995e+07	1.06126e+08	1.33358e+08	1.60383e+08	1.7357e+08	1.53934e+08	1.24228e+08	1.42196e+08	1.36487e+08	1.21282e+08	1.24078e+08	1.30498e+08	1.348e+08	1.40265e+08
DG(38:1e)	DG	M+Na	659.595	21.7641	C41 H80 O4 Na1	2.8471e+06	5.14709e+06	7.04102e+06	3.66453e+06	4.20315e+06	6.94954e+06	9.65281e+06	1.56382e+07	1.54513e+07	1.29548e+07	1.22396e+07	2.22329e+07	1.6653e+07	1.21855e+07	1.70711e+07	1.49795e+07	1.37227e+07	1.98684e+07	1.13944e+07	1.52906e+07	2.10197e+07	1.50824e+07	1.21776e+07	1.53819e+07	1.3602e+07	2.30209e+07	2.27296e+07	1.20487e+07	1.10332e+07	1.30187e+07	1.42186e+07	1.31162e+07	1.1982e+07	1.17778e+07	1.3628e+07	1.42739e+07	1.31307e+07	1.53902e+07
DG(20:1_18:1)	DG	M+Na	671.558	17.6869	C41 H76 O5 Na1	3.80043e+07	4.3018e+07	5.22883e+07	4.81635e+07	3.73304e+07	7.28324e+07	6.42663e+07	2.12164e+07	6.28926e+07	2.86772e+07	4.61906e+07	3.83571e+07	2.752e+07	5.62113e+07	5.07078e+07	5.35956e+07	4.35859e+07	2.73642e+07	4.48827e+07	3.14348e+07	4.11806e+07	6.60288e+07	5.10332e+07	4.20412e+07	3.47283e+07	4.59362e+07	7.565e+07	5.5152e+07	6.24355e+07	5.91741e+07	4.49835e+07	4.79131e+07	4.46947e+07	4.53094e+07	4.36023e+07	4.54778e+07	4.1851e+07	4.47365e+07
DG(38:2e)	DG	M+Na	657.579	21.427	C41 H78 O4 Na1	578429	3.96353e+06	1.47163e+06	4.65083e+06	6.02844e+06	7.13545e+06	7.35288e+06	7.30596e+06	3.74843e+06	3.0721e+06	6.5929e+06	7.64755e+06	6.71231e+06	8.18202e+06	9.02835e+06	3.36557e+06	6.84263e+06	1.01847e+07	5.90562e+06	2.62375e+06	1.03879e+07	5.8755e+06	4.45067e+06	8.27155e+06	5.23957e+06	6.55491e+06	6.5144e+06	9.37952e+06	6.46868e+06	6.56333e+06	5.57148e+06	3.95434e+06	4.02043e+06	4.72876e+06	7.31417e+06	4.02412e+06	9.76529e+06	5.77782e+06
DG(16:0_22:3)	DG	M+Na	669.543	15.381	C41 H74 O5 Na1	2.6865e+07	9.85974e+07	1.57221e+07	9.67223e+07	2.97436e+07	1.6672e+08	7.98326e+07	7.20493e+07	5.67786e+07	4.74352e+07	9.26248e+07	7.26212e+07	9.53363e+07	1.52496e+08	5.55928e+07	6.43541e+07	4.35399e+07	6.91605e+07	2.4629e+07	6.27521e+07	1.45029e+08	1.55508e+08	8.21294e+07	5.12075e+07	7.86008e+07	1.43646e+08	8.92894e+07	2.62226e+08	2.15224e+08	8.48341e+07	6.74365e+07	1.83202e+08	7.34184e+07	5.6475e+07	5.03606e+07	5.21878e+07	5.99635e+07	5.66207e+07
DG(38:3)	DG	M+Na	669.543	15.928	C41 H74 O5 Na1	4.31021e+07	5.29743e+07	5.12076e+07	4.37257e+07	3.84022e+07	6.95983e+07	1.40212e+08	1.02019e+08	1.14988e+08	1.1046e+08	1.54366e+08	1.22996e+08	1.30106e+08	1.09165e+08	1.17e+08	1.10672e+08	1.14378e+08	1.14931e+08	1.01957e+08	9.65078e+07	1.18968e+08	1.09558e+08	1.25539e+08	1.23181e+08	9.87198e+07	1.41204e+08	1.37968e+08	1.51585e+08	1.40063e+08	1.38781e+08	1.15689e+08	1.08807e+08	1.17609e+08	1.10157e+08	1.0876e+08	1.12753e+08	1.15935e+08	1.12297e+08
DG(20:1_18:2)	DG	M+NH4	664.587	16.7316	C41 H78 O5 N1	7.6641e+08	7.56156e+08	7.73752e+08	8.23814e+08	8.80852e+08	1.24648e+09	1.10046e+09	6.70907e+08	8.93199e+08	6.76045e+08	9.96101e+08	9.49374e+08	1.02092e+09	6.26902e+08	9.42033e+08	8.092e+08	8.05518e+08	7.59426e+08	5.60722e+08	7.46295e+08	7.0971e+08	8.61918e+08	8.3137e+08	7.46577e+08	8.39771e+08	6.95419e+08	9.56874e+08	1.07708e+09	7.97988e+08	8.77609e+08	8.89086e+08	8.94172e+08	8.77738e+08	8.58305e+08	8.50977e+08	8.9253e+08	8.26085e+08	8.35101e+08
DG(18:0_20:3)	DG	M+NH4	664.587	17.0467	C41 H78 O5 N1	7.27479e+07	1.05056e+08	1.37224e+08	9.47262e+07	9.09245e+07	9.2208e+07	2.68752e+08	2.51603e+08	2.83313e+08	1.89448e+08	3.00894e+08	2.24021e+08	2.39881e+08	2.30364e+08	3.02612e+08	2.08433e+08	2.60124e+08	2.86756e+08	2.10628e+08	2.19274e+08	3.12464e+08	2.78229e+08	2.16317e+08	2.04404e+08	1.87097e+08	2.03465e+08	2.27857e+08	2.86391e+08	1.91079e+08	1.8831e+08	2.0905e+08	2.30738e+08	2.2337e+08	2.29143e+08	2.24669e+08	2.2466e+08	2.30281e+08	2.11065e+08
DG(38:3e)	DG	M+H	633.582	21.8096	C41 H77 O4	7.69698e+06	9.47077e+06	1.0889e+07	8.7462e+06	1.08e+07	1.21807e+07	3.00571e+07	3.68117e+07	3.52842e+07	3.26638e+07	2.94646e+07	5.39038e+07	4.37923e+07	2.22354e+07	3.6711e+07	3.32189e+07	3.52325e+07	5.20583e+07	2.51979e+07	3.96025e+07	3.44568e+07	3.88795e+07	3.15037e+07	3.6777e+07	3.9094e+07	4.86652e+07	4.41126e+07	3.22633e+07	2.77258e+07	3.30669e+07	3.24817e+07	3.22406e+07	3.83725e+07	3.20314e+07	3.28432e+07	3.26996e+07	3.54263e+07	3.41744e+07
DG(18:1_20:3)	DG	M+Na	667.527	14.645	C41 H72 O5 Na1	1.26644e+07	1.32096e+07	1.51424e+07	5.05486e+06	1.53378e+07	2.46016e+07	6.17886e+07	5.19698e+07	5.1975e+07	3.83054e+07	8.72713e+07	5.10231e+07	7.81274e+07	3.9644e+07	6.86901e+07	5.0745e+07	4.14802e+07	6.38936e+07	1.30456e+07	3.6074e+07	3.37678e+07	5.20374e+07	4.45251e+07	5.09803e+07	4.7936e+07	3.81248e+07	4.93722e+07	6.26275e+07	7.0402e+07	6.94325e+07	2.80519e+07	5.34427e+07	4.58423e+07	4.27184e+07	5.00724e+07	4.58272e+07	4.35505e+07	5.27117e+07
DG(20:2_18:2)	DG	M+NH4	662.572	15.673	C41 H76 O5 N1	2.64166e+08	2.39476e+08	2.24228e+08	3.14971e+08	3.90399e+08	5.14087e+08	6.95567e+08	3.36942e+08	3.83725e+08	3.3901e+08	5.60371e+08	3.89066e+08	5.19023e+08	3.74447e+08	4.26487e+08	3.32044e+08	4.0181e+08	4.14146e+08	2.63444e+08	3.0621e+08	4.2172e+08	3.02462e+08	3.69033e+08	3.82011e+08	3.04144e+08	2.70644e+08	4.36053e+08	5.52486e+08	3.71049e+08	3.8741e+08	3.90708e+08	4.02246e+08	4.32875e+08	3.72393e+08	3.8909e+08	3.98314e+08	3.95327e+08	4.05849e+08
DG(16:0_22:4)	DG	M+NH4	662.572	15.9275	C41 H76 O5 N1	8.30264e+07	8.78897e+07	1.12992e+08	9.35305e+07	1.42693e+08	1.5956e+08	4.96501e+08	5.57499e+08	5.48124e+08	3.46999e+08	7.25835e+08	6.87403e+08	7.78831e+08	5.2403e+08	6.60679e+08	4.86459e+08	5.39646e+08	658992288	2.79704e+08	5.52716e+08	4.71232e+08	5.78984e+08	6.035e+08	4.80523e+08	7.15822e+08	3.96985e+08	6.63838e+08	8.85375e+08	5.01903e+08	6.85624e+08	5.00436e+08	4.71806e+08	5.1281e+08	4.6147e+08	4.80611e+08	5.08539e+08	4.80115e+08	5.04198e+08
DG(18:0_20:4)	DG	M+H	645.545	16.4957	C41 H73 O5	5.29295e+08	6.60626e+08	6.35266e+08	4.87239e+08	4.82008e+08	6.01681e+08	5.69179e+08	5.07734e+08	5.78718e+08	4.74506e+08	6.53646e+08	5.62961e+08	5.15144e+08	4.47948e+08	5.35943e+08	5.57107e+08	5.26934e+08	4.5197e+08	4.97468e+08	4.18715e+08	5.67301e+08	5.81021e+08	5.64527e+08	5.57122e+08	4.87796e+08	6.10356e+08	5.76055e+08	6.20184e+08	5.88623e+08	6.07918e+08	5.80316e+08	5.58983e+08	5.79433e+08	5.66399e+08	5.34685e+08	5.83331e+08	5.7639e+08	5.94293e+08
DG(38:4e)	DG	M+Na	653.548	20.9092	C41 H74 O4 Na1	1.14442e+07	1.61522e+07	8.43963e+06	1.10952e+07	1.3734e+07	2.91671e+07	5.49662e+07	6.78109e+07	5.03878e+07	5.78393e+07	6.1194e+07	6.35155e+07	5.24761e+07	4.62686e+07	4.90828e+07	6.48316e+07	5.12078e+07	8.29702e+07	3.88032e+07	3.57068e+07	5.47656e+07	4.95e+07	6.63356e+07	7.9015e+07	6.72458e+07	8.46801e+07	8.16656e+07	6.95785e+07	6.54864e+07	5.79123e+07	5.50033e+07	6.02353e+07	5.96319e+07	5.7862e+07	5.57158e+07	5.80471e+07	5.73823e+07	6.14752e+07
DG(20:3_18:2)	DG	M+NH4	660.556	14.7006	C41 H74 O5 N1	1.41303e+08	1.39591e+08	1.26593e+08	1.55551e+08	1.72896e+08	2.76024e+08	5.61966e+08	5.16814e+08	4.63505e+08	3.80853e+08	6.51418e+08	5.65278e+08	7.12969e+08	5.34127e+08	5.4297e+08	4.55878e+08	4.70807e+08	7.27833e+08	2.66019e+08	4.37853e+08	4.48107e+08	4.16877e+08	6.21575e+08	5.32874e+08	5.55123e+08	4.30372e+08	6.34562e+08	7.7906e+08	5.12924e+08	5.95793e+08	4.7205e+08	4.70822e+08	4.50318e+08	4.53487e+08	4.5062e+08	4.59616e+08	4.51479e+08	4.61131e+08
DG(18:0_20:5)	DG	M+NH4	660.556	15.5917	C41 H74 O5 N1	1.06721e+08	7.06936e+07	5.91724e+07	1.17086e+08	4.67898e+07	1.80947e+08	2.02967e+08	1.78093e+08	8.96326e+07	1.34524e+08	1.31893e+08	1.02497e+08	1.55989e+08	1.0837e+08	1.28139e+08	1.02249e+08	1.74059e+08	8.41223e+07	1.31502e+08	1.21655e+08	1.72995e+08	1.90314e+08	1.55092e+08	7.86962e+07	1.15651e+08	1.22612e+08	1.10422e+08	1.58437e+08	1.92251e+08	1.37251e+08	1.24879e+08	1.41502e+08	1.01792e+08	1.04503e+08	1.33122e+08	1.66437e+08	2.13069e+08	1.87221e+08
DG(18:1_20:4)	DG	M+H	643.53	16.6265	C41 H71 O5	8.80778e+08	9.29039e+08	7.8382e+08	8.2627e+08	8.68561e+08	1.3857e+09	1.25066e+09	1.01466e+09	1.49307e+09	1.07474e+09	1.3759e+09	1.37666e+09	1.44974e+09	1.06047e+09	1.24675e+09	1.23472e+09	1.53927e+09	1.24928e+09	1.05686e+09	1.61966e+09	1.04464e+09	1.73401e+09	1.30394e+09	1.2956e+09	1.56077e+09	1.25944e+09	1.4139e+09	1.48769e+09	1.26973e+09	1.7444e+09	1.34976e+09	1.28972e+09	1.31818e+09	1.35502e+09	1.34289e+09	1.328e+09	1.29573e+09	1.31999e+09
DG(38:5e)	DG	M+H	629.55	15.2603	C41 H73 O4	7.63652e+07	9.06049e+07	1.16457e+08	7.1431e+07	8.10853e+07	8.30649e+07	1.67504e+08	1.1651e+08	1.15703e+08	1.26335e+08	1.2779e+08	1.50469e+08	1.16514e+08	1.12329e+08	1.80067e+08	1.18772e+08	1.44621e+08	1.14005e+08	1.29675e+08	1.14161e+08	1.90002e+08	1.43555e+08	1.07949e+08	1.24493e+08	9.64021e+07	1.05805e+08	1.03723e+08	1.20059e+08	9.7857e+07	9.06308e+07	1.21002e+08	1.248e+08	1.19052e+08	1.18752e+08	1.2276e+08	1.28468e+08	1.35543e+08	1.21003e+08
DG(38:6)	DG	M+Na	663.496	9.431	C41 H68 O5 Na1	5.05944e+06	0	0	0	5.37011e+06	0	0	4.27158e+06	0	2.0131e+06	1.34545e+06	704674	2.59657e+06	0	352161	0	191686	2.52377e+06	0	1.66865e+06	99004.8	0	0	0	2.00247e+06	0	0	611305	0	83711.5	407502	259891	374794	487622	421731	538494	294880	370023
DG(18:2_20:4)	DG	M+NH4	658.541	14.0242	C41 H72 O5 N1	2.31778e+09	1.57613e+09	1.4076e+09	1.70817e+09	2.12491e+09	2.73301e+09	1.916e+09	1.4994e+09	1.55706e+09	1.3191e+09	1.84121e+09	1.75082e+09	2.01556e+09	1.41037e+09	1.52852e+09	1.62344e+09	1.66636e+09	1.59099e+09	1.15666e+09	1.47088e+09	1.3268e+09	1.45403e+09	1.99383e+09	1.78788e+09	1.57013e+09	9.97032e+08	1.6115e+09	2.15295e+09	1.99294e+09	1.68841e+09	1.79828e+09	1.85209e+09	1.79207e+09	1.82598e+09	1.74211e+09	1.84417e+09	1.51731e+09	1.76363e+09
DG(16:0_22:6)	DG	M+NH4	658.541	14.611	C41 H72 O5 N1	8.24302e+07	1.56232e+08	2.72584e+08	1.5056e+08	8.11283e+07	1.17364e+08	3.40688e+08	7.36391e+08	6.1028e+08	1.64773e+08	2.25446e+08	6.84399e+08	9.7478e+08	1.60494e+08	5.79666e+08	6.2237e+08	5.86079e+08	9.27167e+08	1.2428e+08	5.89977e+08	2.10445e+08	5.26534e+08	7.81652e+08	6.79371e+08	7.61122e+08	8.90222e+08	9.72328e+08	8.35241e+08	7.71068e+08	8.18093e+08	6.01463e+08	5.72945e+08	5.86901e+08	5.89558e+08	5.94634e+08	6.06121e+08	5.78112e+08	5.92055e+08
DG(38:6e)	DG	M+Na	649.517	20.1659	C41 H70 O4 Na1	4.83079e+07	5.68859e+07	4.73856e+07	6.5922e+07	7.68848e+07	9.54793e+07	1.6767e+08	1.32805e+08	1.18163e+08	1.31276e+08	1.26653e+08	1.26244e+08	1.22401e+08	1.18176e+08	1.28033e+08	1.0947e+08	1.19652e+08	1.38056e+08	1.05945e+08	1.1193e+08	1.46921e+08	1.10013e+08	1.22284e+08	1.3705e+08	1.03028e+08	1.32551e+08	1.47283e+08	1.11973e+08	1.12666e+08	1.0567e+08	1.33465e+08	1.20872e+08	1.34029e+08	1.26087e+08	1.19269e+08	1.23483e+08	1.18314e+08	1.27695e+08
DG(38:7)	DG	M+H	639.498	11.2135	C41 H67 O5	4.0045e+06	1.31321e+06	2.2012e+06	2.11747e+06	3.46157e+06	3.94475e+06	1.9752e+06	6.58388e+06	982957	3.32414e+06	6.28292e+06	2.96354e+06	4.34792e+06	2.61728e+06	1.5287e+06	953380	4.38679e+06	5.85793e+06	814145	2.64681e+06	2.14911e+06	866833	1.2731e+06	1.57013e+06	3.95462e+06	1.27886e+06	1.63116e+06	2.26632e+06	1.72014e+06	1.63694e+06	1.75222e+06	1.38783e+06	1.34123e+06	2.20373e+06	1.87125e+06	3.04218e+06	1.32253e+06	3.85418e+06
DG(18:3_20:4)	DG	M+NH4	656.525	12.8439	C41 H70 O5 N1	1.51941e+07	1.77924e+07	9.98202e+06	2.5409e+07	2.03799e+07	3.34124e+07	3.70159e+07	1.67056e+07	1.78109e+07	8.60313e+06	2.32153e+07	1.84589e+07	2.18462e+07	8.38629e+06	2.46691e+07	1.75722e+07	1.48273e+07	1.52538e+07	1.34717e+07	1.59356e+07	2.01105e+07	1.56629e+07	2.0219e+07	2.23912e+07	1.57258e+07	1.1577e+07	2.55716e+07	2.64849e+07	2.01865e+07	2.43908e+07	2.33623e+07	1.25302e+07	2.09934e+07	3.35727e+07	1.96892e+07	2.39027e+07	1.40039e+07	2.35357e+07
DG(20:5_18:2)	DG	M+NH4	656.525	13.1834	C41 H70 O5 N1	9.75077e+07	4.11115e+07	4.11951e+07	8.10076e+07	1.01552e+08	1.11685e+08	1.88198e+08	7.55398e+07	6.62427e+07	6.2127e+07	8.37163e+07	9.66331e+07	1.10392e+08	1.07617e+08	1.38635e+08	1.22984e+08	9.43101e+07	1.19497e+08	6.23293e+07	8.12449e+07	5.94647e+07	6.75407e+07	1.87345e+08	8.87025e+07	8.65595e+07	1.09486e+08	7.85764e+07	2.38038e+08	1.01639e+08	1.98385e+08	8.99741e+07	6.26585e+07	9.61131e+07	4.95765e+07	7.80432e+07	5.25983e+07	1.55469e+08	1.53106e+08
DG(16:1_22:6)	DG	M+NH4	656.525	13.51	C41 H70 O5 N1	1.47366e+07	5.0305e+06	2.72834e+06	1.39865e+07	6.78641e+06	2.10747e+07	3.28284e+07	3.28356e+07	5.66321e+07	2.41938e+07	4.69813e+07	3.73412e+07	5.43791e+07	2.07247e+07	2.67573e+07	2.24428e+07	2.63276e+07	5.39052e+07	1.26208e+07	6.21861e+07	2.49779e+07	4.14128e+07	4.06835e+07	3.73894e+07	5.78018e+07	6.73552e+07	5.61211e+07	5.49668e+07	6.26757e+07	6.3503e+07	5.77751e+07	5.14349e+07	3.62287e+07	1.91776e+07	3.66398e+07	5.44019e+07	5.92217e+07	6.27788e+07
DG(38:7e)	DG	M+Na	647.501	13.529	C41 H68 O4 Na1	3.22973e+07	1.94074e+07	1.91899e+07	2.03004e+07	2.51244e+07	2.96079e+07	5.98885e+07	2.06113e+07	2.63844e+07	3.06628e+07	4.62895e+07	2.8691e+07	4.05317e+07	2.83092e+07	2.77977e+07	2.55984e+07	3.13585e+07	2.93273e+07	1.39498e+07	1.80398e+07	2.96934e+07	2.5918e+07	1.76433e+07	2.88678e+07	1.4728e+07	1.47272e+07	2.56654e+07	4.00306e+07	3.28701e+07	3.06282e+07	2.96093e+07	3.27931e+07	2.64819e+07	3.55385e+07	3.15458e+07	2.81151e+07	3.13988e+07	3.02409e+07
DG(18:3_20:5)	DG	M+NH4	654.509	11.9921	C41 H68 O5 N1	2.67823e+07	1.33097e+07	9.12709e+06	2.55764e+07	2.35145e+07	3.9401e+07	4.00064e+07	2.19417e+07	1.54164e+07	1.50066e+07	1.91293e+07	2.79716e+07	2.18824e+07	1.52501e+07	2.08491e+07	1.55608e+07	1.99652e+07	2.69378e+07	7.52462e+06	1.48777e+07	1.37307e+07	1.54417e+07	1.95688e+07	1.89388e+07	1.30358e+07	2.22263e+07	1.59479e+07	2.84657e+07	2.17562e+07	2.05028e+07	1.9373e+07	2.05759e+07	1.832e+07	2.34045e+07	2.00444e+07	2.00203e+07	2.52388e+07	2.00849e+07
DG(38:8e)	DG	M+H	623.503	19.976	C41 H67 O4	4.37705e+07	4.60318e+07	4.87964e+07	3.30197e+07	6.83184e+07	7.73138e+07	1.58501e+08	1.07988e+08	7.70892e+07	1.09914e+08	9.73236e+07	1.24233e+08	1.08041e+08	1.06065e+08	1.19228e+08	1.02094e+08	1.38028e+08	1.232e+08	1.25746e+08	8.01854e+07	1.20573e+08	7.14349e+07	8.84862e+07	1.6303e+08	1.16761e+08	1.00364e+08	5.91896e+07	1.21388e+08	7.73294e+07	1.17599e+08	1.15873e+08	1.19392e+08	1.17785e+08	3.55398e+07	1.24587e+08	1.07779e+08	6.27196e+07	1.45985e+08
DG(19:0_20:3)	DG	M+NH4	678.603	17.536	C42 H80 O5 N1	3.15866e+06	3.47806e+06	1.77639e+06	900290	5.72252e+06	5.91098e+06	6.70911e+06	915469	6.51414e+06	968589	2.01268e+06	4.47022e+06	1.86195e+06	4.96805e+06	6.39085e+06	1.48128e+06	4.97828e+06	1.76615e+06	3.35553e+06	4.14105e+06	2.95535e+06	5.79838e+06	1.3377e+06	1.58788e+06	3.40681e+06	415837	5.40167e+06	6.51067e+06	3.26001e+06	3.48848e+06	4.9093e+06	1.29654e+06	2.02166e+06	1.284e+06	1.64253e+06	5.14785e+06	1.34498e+06	1.42393e+06
DG(19:1_20:3)	DG	M+NH4	676.587	16.3697	C42 H78 O5 N1	6.16143e+06	3.81743e+06	5.70701e+06	8.22486e+06	1.25178e+07	1.49601e+07	2.23474e+07	1.58936e+07	1.81987e+07	1.37437e+07	2.38191e+07	1.8484e+07	2.1255e+07	1.41852e+07	1.93991e+07	1.69425e+07	1.7012e+07	1.71251e+07	1.18166e+07	1.36107e+07	1.50247e+07	1.62851e+07	1.33238e+07	1.40231e+07	1.87571e+07	1.15473e+07	1.92835e+07	2.48107e+07	1.56589e+07	1.6703e+07	1.71171e+07	1.55787e+07	1.88231e+07	1.66528e+07	1.38058e+07	1.89252e+07	1.68903e+07	1.54359e+07
DG(19:0_20:4)	DG	M+NH4	676.587	16.8032	C42 H78 O5 N1	3.48229e+07	4.86859e+07	4.81581e+07	3.44485e+07	3.52056e+07	3.93076e+07	1.99725e+07	1.86059e+07	2.26544e+07	1.3543e+07	2.20113e+07	1.96863e+07	2.00568e+07	1.57541e+07	2.37419e+07	2.52729e+07	1.83985e+07	2.32437e+07	1.33836e+07	1.84895e+07	1.61473e+07	2.39944e+07	2.01423e+07	1.97259e+07	1.44371e+07	2.35902e+07	2.58254e+07	2.57497e+07	1.34855e+07	1.70022e+07	2.33084e+07	2.49349e+07	2.31709e+07	2.42804e+07	2.13556e+07	1.94634e+07	2.4466e+07	2.71487e+07
DG(17:1_22:4)	DG	M+NH4	674.572	15.2745	C42 H76 O5 N1	3.15929e+06	3.94405e+06	898054	2.4292e+06	3.84495e+06	9.09492e+06	2.16563e+07	1.00013e+07	1.80137e+07	8.40111e+06	3.45167e+07	1.33348e+07	1.62305e+07	2.11654e+07	1.47891e+07	1.99454e+07	2.4174e+07	3.03092e+07	1.58238e+07	9.26717e+06	2.2925e+07	1.08765e+07	2.27303e+07	2.38416e+07	1.14551e+07	6.67033e+06	1.07219e+07	2.22537e+07	2.74667e+07	1.5371e+07	1.22405e+07	1.58963e+07	1.10243e+07	1.39364e+07	7.49705e+06	1.1325e+07	9.17636e+06	1.41531e+07
DG(17:0_22:5)	DG	M+NH4	674.572	15.8059	C42 H76 O5 N1	5.27146e+06	1.02871e+07	4.00161e+06	7.13153e+06	8.51312e+06	7.7916e+06	1.61726e+07	1.71983e+07	1.07893e+07	8.61074e+06	2.23095e+07	1.31885e+07	1.95381e+07	1.30484e+07	1.49489e+07	6.73113e+06	1.03031e+07	1.34562e+07	3.98646e+06	9.31875e+06	8.07099e+06	1.0131e+07	1.16798e+07	1.12247e+07	1.34045e+07	1.04985e+07	2.01394e+07	2.2206e+07	1.71359e+07	1.33901e+07	2.06273e+07	1.1951e+07	1.46492e+07	1.31704e+07	1.03951e+07	1.68164e+07	1.02915e+07	1.10015e+07
DG(17:0_22:6)	DG	M+NH4	672.556	15.22	C42 H74 O5 N1	4.22675e+06	2.26092e+07	2.08628e+07	2.39213e+07	3.78291e+06	7.42746e+06	1.6424e+07	1.69492e+07	1.2872e+07	7.12881e+07	9.68737e+07	6.45814e+07	2.51907e+07	1.35347e+07	1.30796e+07	5.87763e+07	1.62447e+07	7.52801e+07	4.76305e+07	1.78955e+07	1.84199e+07	5.21338e+07	6.77169e+07	6.89631e+07	2.1842e+07	7.66722e+07	2.56866e+07	2.95519e+07	8.71702e+07	7.50822e+07	1.63714e+07	6.73686e+07	1.62521e+07	1.56469e+07	6.08048e+07	5.84648e+07	1.01985e+07	1.65481e+07
DG(18:4_22:6)	DG	M+NH4	678.509	11.6929	C43 H68 O5 N1	8.36403e+06	2.68872e+06	4.6714e+06	5.61727e+06	6.15128e+06	9.35079e+06	2.56691e+07	1.52181e+07	1.29327e+07	1.57525e+07	2.28192e+07	1.7058e+07	2.37405e+07	1.46624e+07	1.27558e+07	1.4194e+07	1.48603e+07	2.15779e+07	6.23712e+06	1.16e+07	1.25074e+07	1.0352e+07	1.32877e+07	1.13188e+07	1.2982e+07	8.68601e+06	1.27834e+07	2.31485e+07	1.74033e+07	1.77699e+07	1.52491e+07	1.25992e+07	1.43077e+07	1.22859e+07	1.36894e+07	1.45492e+07	1.4152e+07	1.37387e+07
DG(18:1_22:1)	DG	M+NH4	694.634	18.4887	C43 H84 O5 N1	6.64484e+06	6.61106e+06	1.09602e+07	7.24972e+06	6.90797e+06	1.10612e+07	2.99e+06	2.62255e+06	9.77476e+06	2.82008e+06	6.39804e+06	6.76601e+06	7.54079e+06	4.0835e+06	6.01186e+06	5.91925e+06	5.70034e+06	5.40476e+06	2.64204e+06	5.41166e+06	4.32264e+06	9.32252e+06	4.10785e+06	1.24056e+06	5.09261e+06	4.59354e+06	7.51366e+06	8.3253e+06	4.46547e+06	6.21668e+06	6.71033e+06	1.11296e+07	6.90253e+06	5.47196e+06	6.93302e+06	4.96644e+06	5.5053e+06	1.13556e+07
DG(18:1_22:2)	DG	M+Na	697.574	16.2412	C43 H78 O5 Na1	4.11366e+06	2.6004e+06	3.04266e+06	1.67697e+06	7.40999e+06	5.23416e+06	1.00784e+07	1.42879e+07	6.10532e+06	1.07556e+07	1.06662e+07	1.7229e+07	1.33121e+07	5.48951e+06	8.77511e+06	5.87877e+06	7.25443e+06	2.99427e+07	3.71627e+06	7.75651e+06	5.58393e+06	5.15819e+06	5.92116e+06	4.71926e+06	2.40557e+07	7.13682e+06	8.36684e+06	1.33406e+07	4.79091e+06	8.04419e+06	1.21667e+07	9.03278e+06	9.48914e+06	7.59021e+06	7.02218e+06	7.65772e+06	8.83791e+06	9.10689e+06
DG(40:3)	DG	M+NH4	692.619	16.7459	C43 H82 O5 N1	5.03401e+06	6.08124e+06	5.39481e+06	7.70921e+06	5.15022e+06	1.04645e+07	8.95943e+06	1.90915e+06	4.04083e+06	5.57878e+06	4.56001e+06	5.41257e+06	3.75907e+06	1.30005e+07	9.90149e+06	6.53487e+06	4.8655e+06	1.08341e+07	8.54939e+06	9.70483e+06	1.21394e+07	1.2439e+07	1.34079e+07	1.28056e+07	1.0984e+07	1.34741e+07	1.33191e+07	1.70941e+07	1.54975e+07	1.45062e+07	1.04445e+07	1.72073e+07	1.01239e+07	1.16884e+07	1.8141e+07	1.3911e+07	1.59161e+07	1.73157e+07
DG(22:1_18:2)	DG	M+Na	697.574	17.751	C43 H78 O5 Na1	1.03572e+07	1.45471e+07	1.36161e+07	1.31045e+07	9.91636e+06	1.83585e+07	1.3169e+07	1.76837e+06	1.29277e+07	3.61055e+06	7.49159e+06	7.46059e+06	7.23127e+06	8.96687e+06	8.38304e+06	1.12663e+07	8.83126e+06	2.89332e+06	7.58877e+06	4.32114e+06	6.99508e+06	1.22506e+07	1.09014e+07	6.99868e+06	5.5487e+06	8.60057e+06	1.25102e+07	8.80374e+06	1.07579e+07	7.89751e+06	8.44149e+06	8.31901e+06	7.41208e+06	8.47195e+06	7.63315e+06	8.40513e+06	7.23513e+06	8.18755e+06
DG(18:1_22:3)	DG	M+Na	695.558	16.8807	C43 H76 O5 Na1	5.52724e+06	7.66762e+06	7.58528e+06	5.49996e+06	7.72916e+06	1.37411e+07	1.57852e+07	8.18241e+06	1.37808e+07	9.10115e+06	1.29277e+07	1.35976e+07	1.12731e+07	1.10904e+07	1.17829e+07	1.1791e+07	1.03577e+07	9.78129e+06	6.36051e+06	7.94005e+06	1.00447e+07	1.21558e+07	1.29979e+07	9.69652e+06	9.10981e+06	1.1557e+07	1.56655e+07	1.46537e+07	9.61586e+06	1.05618e+07	1.0771e+07	1.06668e+07	1.19061e+07	1.19485e+07	1.21337e+07	1.18441e+07	1.0866e+07	1.11132e+07
DG(18:0_22:4)	DG	M+NH4	690.603	17.3078	C43 H80 O5 N1	9.14163e+07	1.07795e+08	1.12549e+08	8.05169e+07	7.68226e+07	1.16377e+08	1.11999e+08	6.70682e+07	8.4972e+07	6.67495e+07	1.07293e+08	6.39467e+07	7.28999e+07	6.40431e+07	8.51065e+07	9.47245e+07	7.74849e+07	7.15852e+07	7.30902e+07	4.50816e+07	7.72096e+07	7.25817e+07	9.38655e+07	7.89861e+07	6.22827e+07	7.8614e+07	9.38952e+07	1.13299e+08	8.60412e+07	8.13998e+07	8.35712e+07	7.7472e+07	8.18892e+07	7.46887e+07	8.53844e+07	9.55211e+07	7.67937e+07	7.9919e+07
DG(40:4e)	DG	M+H	659.597	21.7625	C43 H79 O4	2.8471e+06	5.14709e+06	7.04102e+06	3.66453e+06	4.20315e+06	6.94954e+06	9.65281e+06	1.56382e+07	1.54513e+07	1.29548e+07	1.22396e+07	2.22329e+07	1.6653e+07	1.21855e+07	1.70711e+07	1.49795e+07	1.37227e+07	1.98684e+07	1.13944e+07	1.52906e+07	2.10197e+07	1.50824e+07	1.21776e+07	1.53819e+07	1.3602e+07	2.30209e+07	2.27296e+07	1.20487e+07	1.10332e+07	1.30187e+07	1.42186e+07	1.31162e+07	1.1982e+07	1.17778e+07	1.3628e+07	1.42739e+07	1.31307e+07	1.53902e+07
DG(22:3_18:2)	DG	M+NH4	688.587	16.1128	C43 H78 O5 N1	6.98191e+08	7.67151e+08	6.76176e+08	6.7177e+08	7.78618e+08	1.20206e+09	1.68531e+09	1.15975e+09	1.24788e+09	1.00781e+09	1.67781e+09	1.43895e+09	1.45938e+09	9.74813e+08	1.27894e+09	1.24321e+09	1.18601e+09	1.31166e+09	8.00824e+08	9.11924e+08	9.38436e+08	1.21386e+09	1.31198e+09	1.21171e+09	1.21527e+09	1.18859e+09	1.57666e+09	1.84197e+09	1.47163e+09	1.50374e+09	1.26544e+09	1.22989e+09	1.24084e+09	1.21992e+09	1.19953e+09	1.23528e+09	1.20828e+09	1.21563e+09
DG(18:1_22:4)	DG	M+NH4	688.587	16.4659	C43 H78 O5 N1	2.56929e+08	3.34723e+08	3.01123e+08	2.5694e+08	2.39732e+08	3.3205e+08	3.46939e+08	2.51191e+08	2.72343e+08	2.60768e+08	3.93877e+08	2.89963e+08	2.9172e+08	2.21503e+08	2.91524e+08	2.6302e+08	2.61087e+08	2.65932e+08	2.06996e+08	1.79152e+08	2.58658e+08	2.37089e+08	3.00684e+08	2.46339e+08	2.42045e+08	2.71291e+08	3.29549e+08	3.64482e+08	3.07923e+08	2.95948e+08	2.88418e+08	2.84786e+08	2.98968e+08	2.71208e+08	2.66839e+08	2.94275e+08	2.81337e+08	2.85544e+08
DG(40:5)	DG	M+H	671.561	16.4659	C43 H75 O5	2.33281e+07	3.01248e+07	2.82029e+07	2.38301e+07	2.27827e+07	3.30854e+07	3.34626e+07	2.8325e+07	3.10033e+07	2.30769e+07	4.26726e+07	3.33386e+07	3.56108e+07	1.96563e+07	3.37781e+07	2.21031e+07	2.89402e+07	3.41281e+07	1.80612e+07	2.12355e+07	2.27408e+07	2.92143e+07	3.0461e+07	2.02084e+07	2.66543e+07	3.08263e+07	2.82325e+07	4.18494e+07	2.55131e+07	3.80783e+07	3.17806e+07	3.36272e+07	2.84008e+07	3.05125e+07	2.88655e+07	3.21525e+07	3.05131e+07	3.37078e+07
DG(18:0_22:5)	DG	M+NH4	688.587	16.8708	C43 H78 O5 N1	1.27787e+07	1.88935e+07	1.82433e+07	1.11849e+07	1.21289e+07	1.96854e+07	3.83004e+07	2.14703e+07	2.52249e+07	3.32888e+07	3.72874e+07	2.79791e+07	3.32645e+07	2.24219e+07	2.50755e+07	2.74015e+07	3.09762e+07	2.46464e+07	2.48609e+07	1.53041e+07	1.97131e+07	2.28831e+07	2.20896e+07	2.86685e+07	2.07989e+07	2.86185e+07	3.56575e+07	4.05971e+07	2.96477e+07	3.05524e+07	1.85058e+07	2.2385e+07	2.42461e+07	2.44691e+07	1.60357e+07	2.24443e+07	2.32854e+07	2.37612e+07
DG(40:6)	DG	M+Na	691.527	13.854	C43 H72 O5 Na1	1.80266e+06	1.00876e+06	0	0	0	963337	1.06809e+07	6.11981e+06	7.78551e+06	6.69921e+06	1.6586e+07	5.62446e+06	1.3781e+07	7.05808e+06	8.74065e+06	5.60356e+06	5.36076e+06	8.14329e+06	2.56643e+06	4.18346e+06	8.11673e+06	6.55705e+06	8.60663e+06	9.43571e+06	8.30854e+06	2.70511e+06	1.01556e+07	9.04171e+06	3.74408e+06	1.19876e+07	4.67501e+06	3.5517e+06	6.87992e+06	7.44406e+06	1.19512e+07	7.43494e+06	6.13999e+06	8.89816e+06
DG(22:4_18:2)	DG	M+NH4	686.572	15.0575	C43 H76 O5 N1	4.948e+08	4.68906e+08	3.72889e+08	4.02689e+08	4.66742e+08	7.21858e+08	6.42102e+08	4.74307e+08	3.76434e+08	3.92075e+08	5.93291e+08	4.3637e+08	5.01053e+08	4.10169e+08	3.53881e+08	4.41532e+08	4.24482e+08	5.31477e+08	2.24386e+08	3.2956e+08	2.79515e+08	2.75099e+08	5.25988e+08	4.53336e+08	3.99154e+08	3.61314e+08	5.43655e+08	6.48248e+08	5.93212e+08	5.38168e+08	4.64285e+08	4.7282e+08	4.38095e+08	4.49565e+08	4.92484e+08	4.55204e+08	4.43784e+08	4.86117e+08
DG(18:1_22:5)	DG	M+NH4	686.572	15.598	C43 H76 O5 N1	1.14756e+08	1.06687e+08	1.23575e+08	9.54443e+07	1.2359e+08	1.61598e+08	2.97718e+08	2.32738e+08	2.05853e+08	2.06003e+08	2.60299e+08	2.46572e+08	2.75107e+08	1.80455e+08	2.10339e+08	2.48403e+08	2.27495e+08	2.52735e+08	1.31461e+08	1.67751e+08	1.83643e+08	2.48185e+08	2.10135e+08	2.09785e+08	2.07494e+08	1.80479e+08	2.31724e+08	3.36746e+08	2.35794e+08	2.34055e+08	2.22193e+08	2.12453e+08	2.19372e+08	2.06893e+08	2.19979e+08	2.15727e+08	2.12985e+08	2.25101e+08
DG(18:0_22:6)	DG	M+NH4	686.572	16.0437	C43 H76 O5 N1	5.94723e+08	8.22026e+08	8.60741e+08	6.48513e+08	5.62004e+08	9.48709e+08	2.06066e+09	1.58528e+09	1.60005e+09	1.68807e+09	2.3303e+09	1.70613e+09	1.82964e+09	1.43641e+09	1.75519e+09	1.59527e+09	1.58463e+09	1.56673e+09	1.52009e+09	1.3074e+09	1.72174e+09	1.42018e+09	1.7797e+09	1.75065e+09	1.43908e+09	2.08408e+09	1.76984e+09	1.99965e+09	1.88606e+09	1.82272e+09	1.54048e+09	1.51518e+09	1.51991e+09	1.49712e+09	1.46164e+09	1.53831e+09	1.5063e+09	1.57222e+09
DG(20:1_20:5)	DG	M+H	669.545	16.727	C43 H73 O5	3.0119e+08	3.00384e+08	2.84126e+08	3.19674e+08	3.25782e+08	4.62663e+08	3.83766e+08	2.17776e+08	3.44733e+08	2.38048e+08	3.49893e+08	3.3332e+08	3.31777e+08	2.76989e+08	3.49538e+08	3.2191e+08	2.9831e+08	2.56353e+08	2.33089e+08	2.62754e+08	2.87517e+08	3.23754e+08	3.31469e+08	3.06694e+08	2.94466e+08	2.73248e+08	3.76494e+08	3.90328e+08	3.1104e+08	3.39434e+08	3.12933e+08	3.17149e+08	2.97465e+08	3.08977e+08	3.17527e+08	3.43002e+08	3.09773e+08	3.20585e+08
DG(20:3_20:4)	DG	M+Na	689.512	13.1499	C43 H70 O5 Na1	0	0	0	0	1.77707e+06	0	4.96947e+06	2.13087e+06	6.91111e+06	4.53162e+06	8.18719e+06	4.70038e+06	6.73063e+06	1.9191e+06	4.3459e+06	3.79831e+06	4.38799e+06	6.40357e+06	3.5674e+06	3.66665e+06	1.97271e+06	2.24161e+06	5.51019e+06	6.58198e+06	5.41806e+06	6.76121e+06	5.71504e+06	6.77978e+06	8.40863e+06	9.55811e+06	5.75057e+06	6.61678e+06	6.96164e+06	4.08495e+06	4.54491e+06	4.07301e+06	4.11144e+06	4.3118e+06
DG(22:5_18:2)	DG	M+NH4	684.556	14.0501	C43 H74 O5 N1	8.82885e+08	7.65766e+08	7.11166e+08	9.70446e+08	1.13593e+09	1.29957e+09	1.74775e+09	1.11528e+09	9.38634e+08	9.6685e+08	1.41672e+09	1.16039e+09	1.22335e+09	1.0368e+09	1.25282e+09	1.03675e+09	1.00133e+09	1.1771e+09	5.42787e+08	9.51382e+08	1.01212e+09	9.00479e+08	1.00694e+09	1.00579e+09	9.43302e+08	6.98843e+08	1.07216e+09	1.37931e+09	9.89465e+08	1.07462e+09	1.26168e+09	1.10411e+09	1.07919e+09	1.05228e+09	1.08833e+09	1.07681e+09	1.09415e+09	1.03997e+09
DG(18:1_22:6)	DG	M+NH4	684.556	14.6874	C43 H74 O5 N1	5.28431e+08	4.50132e+08	4.18328e+08	4.47425e+08	5.53076e+08	6.82954e+08	1.39132e+09	1.0425e+09	1.02522e+09	8.04864e+08	1.12897e+09	1.14001e+09	1.42054e+09	9.16057e+08	1.00484e+09	9.709e+08	1.40232e+09	1.27604e+09	5.50238e+08	8.48999e+08	8.34475e+08	1.15315e+09	9.22575e+08	1.06564e+09	1.14247e+09	8.5805e+08	1.04606e+09	1.48166e+09	1.07365e+09	1.26631e+09	9.62068e+08	8.78117e+08	9.90349e+08	9.97052e+08	1.12277e+09	9.42155e+08	9.89766e+08	9.39258e+08
DG(18:2_22:6)	DG	M+H	665.514	13.5224	C43 H69 O5	2.66951e+08	2.21956e+08	2.30036e+08	2.57662e+08	2.99433e+08	3.41925e+08	6.57268e+08	2.67694e+08	2.90735e+08	3.16032e+08	4.20952e+08	3.12371e+08	3.97147e+08	2.34732e+08	2.95453e+08	2.3087e+08	2.66914e+08	3.09376e+08	1.4423e+08	1.87945e+08	2.82783e+08	2.46922e+08	2.31929e+08	3.19398e+08	2.30471e+08	1.6983e+08	2.70329e+08	4.28327e+08	2.96448e+08	2.52528e+08	3.32769e+08	3.32844e+08	2.8032e+08	3.48829e+08	3.36524e+08	2.96357e+08	3.28352e+08	3.40997e+08
DG(18:3_22:5)	DG	M+NH4	682.541	14.186	C43 H72 O5 N1	6.83336e+06	1.84555e+07	9.0395e+06	3.72303e+07	4.02189e+07	3.20941e+07	8.13286e+07	6.55744e+07	4.17366e+07	7.43715e+07	5.49886e+07	8.29256e+07	5.48776e+07	3.37276e+07	8.44029e+07	3.61155e+07	4.86695e+07	2.72023e+07	3.11854e+07	3.77164e+07	2.99211e+07	4.10165e+07	7.41959e+07	3.4863e+07	3.01902e+07	3.29208e+07	3.64536e+07	5.48792e+07	4.13834e+07	8.63935e+07	8.8136e+07	4.38803e+07	5.89046e+07	8.26541e+07	4.82163e+07	8.00481e+07	9.23986e+07	6.94871e+07
DG(40:8e)	DG	M+H	651.535	15.195	C43 H71 O4	9.37322e+06	4.09374e+06	2.33387e+06	4.55065e+06	7.68795e+06	8.11947e+06	2.64755e+07	2.39205e+07	1.6846e+07	1.48094e+07	2.42037e+07	2.32417e+07	2.95193e+07	1.76755e+07	1.92177e+07	2.47812e+07	1.80785e+07	3.10659e+07	8.82609e+06	1.44278e+07	1.30733e+07	1.92006e+07	2.49453e+07	2.22129e+07	2.57206e+07	2.15642e+07	3.01333e+07	3.41086e+07	2.13837e+07	3.21812e+07	2.05436e+07	1.95755e+07	2.11607e+07	1.58975e+07	2.43518e+07	1.48564e+07	2.51897e+07	2.28949e+07
DG(40:9)	DG	M+H	663.498	9.426	C43 H67 O5	5.05944e+06	0	0	0	5.37011e+06	0	0	4.27158e+06	0	2.0131e+06	1.34545e+06	704674	2.59657e+06	0	352161	0	191686	2.52377e+06	0	1.66865e+06	99004.8	0	0	0	2.00247e+06	0	0	611305	0	83711.5	407502	259891	374794	487622	421731	538494	294880	370023
DG(18:3_22:6)	DG	M+NH4	680.525	12.6958	C43 H70 O5 N1	1.94208e+08	1.32885e+08	1.069e+08	1.44958e+08	1.83925e+08	2.04182e+08	3.43871e+08	2.38377e+08	2.68327e+08	2.53716e+08	3.54936e+08	3.01908e+08	3.72092e+08	2.70449e+08	2.87344e+08	2.59253e+08	2.61874e+08	3.0481e+08	1.51003e+08	2.29358e+08	1.99466e+08	2.40374e+08	2.94584e+08	2.77675e+08	2.22346e+08	1.91174e+08	2.49804e+08	4.0801e+08	3.24774e+08	3.2036e+08	2.59494e+08	2.65086e+08	2.58731e+08	2.56615e+08	2.70133e+08	2.63427e+08	2.65988e+08	2.44802e+08
DG(40:9e)	DG	M+H	649.519	20.4055	C43 H69 O4	1.8502e+07	3.14012e+07	2.7781e+07	2.90297e+07	2.63617e+07	2.60499e+07	5.7908e+07	5.89158e+07	6.75025e+07	6.34263e+07	6.97251e+07	7.54055e+07	5.44132e+07	6.21844e+07	6.37731e+07	7.64655e+07	5.87138e+07	8.20485e+07	5.36674e+07	5.20971e+07	5.86581e+07	6.514e+07	6.14355e+07	6.09994e+07	7.43269e+07	4.90604e+07	7.01889e+07	7.09504e+07	5.72451e+07	6.91762e+07	7.15e+07	5.47776e+07	6.53879e+07	5.67351e+07	5.33711e+07	5.52794e+07	5.892e+07	6.73326e+07
DG(19:0_22:6)	DG	M+NH4	700.587	16.6695	C44 H78 O5 N1	7.60676e+06	8.87587e+06	1.08201e+07	7.53191e+06	6.24248e+06	9.24599e+06	1.11284e+07	7.05074e+06	8.96643e+06	9.24476e+06	1.13828e+07	1.06376e+07	9.24247e+06	7.79091e+06	9.91749e+06	8.45503e+06	7.73825e+06	7.49292e+06	9.69608e+06	5.53745e+06	1.00282e+07	9.26406e+06	8.0459e+06	8.50284e+06	7.01668e+06	1.0791e+07	9.10802e+06	1.04173e+07	9.07385e+06	7.48404e+06	1.00295e+07	9.4811e+06	9.76133e+06	7.79989e+06	8.07142e+06	8.99148e+06	6.34784e+06	8.89029e+06
DG(19:1_22:6)	DG	M+NH4	698.572	15.3403	C44 H76 O5 N1	718163	2.72177e+06	2.02206e+06	3.21584e+06	5.31779e+06	7.29831e+06	1.47559e+07	1.20548e+07	1.46859e+07	1.15876e+07	1.41548e+07	1.10413e+07	1.8196e+07	1.07436e+07	1.27896e+07	1.09109e+07	1.15313e+07	1.40431e+07	4.17421e+06	1.16992e+07	9.65393e+06	1.30802e+07	9.70705e+06	1.23597e+07	1.234e+07	8.9678e+06	1.41407e+07	1.95353e+07	1.2589e+07	1.19926e+07	9.80898e+06	1.11635e+07	1.24246e+07	1.09951e+07	1.12864e+07	9.37821e+06	9.78669e+06	1.03065e+07
DG(20:4_22:6)	DG	M+H	689.514	13.1558	C45 H69 O5	0	0	0	0	1.78755e+06	0	4.73212e+06	2.71869e+06	7.35681e+06	5.06454e+06	8.7845e+06	5.04181e+06	4.04117e+06	2.40385e+06	4.6145e+06	3.94355e+06	4.80114e+06	6.29787e+06	4.38165e+06	5.1554e+06	1.70362e+06	3.37909e+06	6.68554e+06	7.93515e+06	5.57587e+06	8.00275e+06	6.12036e+06	4.66233e+06	8.21005e+06	6.11728e+06	2.95853e+06	8.18951e+06	7.3725e+06	4.50544e+06	4.54431e+06	4.57079e+06	3.84609e+06	5.22803e+06
DG(20:5_22:6)	DG	M+NH4	704.525	12.1811	C45 H70 O5 N1	4.66284e+07	2.56385e+07	2.3714e+07	2.71487e+07	3.24744e+07	5.48418e+07	1.15702e+08	9.23029e+07	9.24778e+07	6.59101e+07	1.11214e+08	1.00844e+08	1.3781e+08	7.96842e+07	7.70892e+07	8.79873e+07	8.03164e+07	1.18516e+08	4.11509e+07	6.62479e+07	4.82986e+07	7.57041e+07	9.37166e+07	9.73349e+07	8.55077e+07	9.588e+07	1.01808e+08	1.25035e+08	1.09631e+08	1.06344e+08	8.24136e+07	7.86705e+07	8.2557e+07	8.76687e+07	8.00691e+07	8.3099e+07	8.04593e+07	8.23311e+07
DG(18:1_24:1)	DG	M+NH4	722.666	19.2575	C45 H88 O5 N1	1.75036e+07	180185	954815	2.04175e+07	1.82169e+07	1.75043e+07	0	1.82177e+06	5.89377e+06	2.2923e+06	607846	2.46718e+06	1.25952e+06	4.78824e+06	7.23422e+06	5.17458e+06	5.50588e+06	2.40896e+06	6.57309e+06	8.42765e+06	1.3878e+06	1.14477e+07	4.31398e+06	1.16206e+06	7.73288e+06	797934	2.59619e+06	1.26244e+07	7.14275e+06	1.07292e+07	6.26864e+06	5.29422e+06	1.76004e+06	2.67741e+06	4.55603e+06	7.31423e+06	4.23719e+06	3.75935e+06
DG(24:1_18:2)	DG	M+NH4	720.65	18.5666	C45 H86 O5 N1	9.97534e+06	1.24628e+07	1.63632e+07	1.32058e+07	1.4671e+07	1.75464e+07	1.0226e+07	6.24905e+06	8.12214e+06	6.68264e+06	7.05411e+06	9.62974e+06	8.2341e+06	7.73973e+06	9.55662e+06	6.93271e+06	6.31751e+06	7.68363e+06	4.9412e+06	9.48026e+06	7.70138e+06	7.97729e+06	8.35899e+06	3.1282e+06	6.75228e+06	5.64673e+06	7.40784e+06	1.08451e+07	6.59511e+06	6.64086e+06	9.44575e+06	8.0134e+06	7.35113e+06	7.2901e+06	9.75695e+06	7.56243e+06	7.88282e+06	7.5068e+06
DG(24:2_18:2)	DG	M+NH4	718.634	17.8244	C45 H84 O5 N1	3.63285e+06	5.46216e+06	4.72176e+06	3.95399e+06	5.001e+06	6.20551e+06	3.24788e+06	1.43939e+06	2.16919e+06	2.10452e+06	3.51066e+06	1.70637e+06	1.32523e+06	2.27906e+06	2.58932e+06	1.49388e+06	1.66477e+06	802598	1.17187e+06	1.1728e+06	2.05409e+06	1.96026e+06	2.04566e+06	1.13792e+06	1.55269e+06	1.89491e+06	2.90836e+06	3.46723e+06	2.47824e+06	2.12355e+06	2.63361e+06	2.59351e+06	2.07345e+06	2.42979e+06	2.98229e+06	1.92616e+06	2.22837e+06	2.36318e+06
DG(20:1_22:4)	DG	M+NH4	716.619	17.2318	C45 H82 O5 N1	6.53424e+06	7.49726e+06	6.15243e+06	3.93743e+06	4.46888e+06	9.30272e+06	8.28931e+06	7.70284e+06	6.84958e+06	3.53639e+06	7.50225e+06	3.88702e+06	6.37889e+06	4.60384e+06	4.69181e+06	1.04588e+07	6.18404e+06	6.24784e+06	3.81215e+06	2.94922e+06	7.56593e+06	6.08363e+06	8.28366e+06	5.62112e+06	4.37736e+06	1.22263e+07	9.70249e+06	7.09879e+06	5.31452e+06	7.58495e+06	6.8989e+06	7.62703e+06	5.70826e+06	4.80992e+06	7.79136e+06	9.5873e+06	1.00387e+07	6.2648e+06
DG(22:1_20:4)	DG	M+NH4	716.619	17.5259	C45 H82 O5 N1	3.85177e+06	9.37528e+06	1.10936e+07	3.62324e+06	4.43799e+06	1.02592e+07	5.64221e+06	4.18595e+06	4.45541e+06	3.59217e+06	5.00127e+06	6.12036e+06	4.66656e+06	2.70578e+06	5.36997e+06	4.77579e+06	2.96716e+06	6.99834e+06	2.99369e+06	2.48495e+06	3.73096e+06	4.32317e+06	6.24833e+06	3.13522e+06	2.95262e+06	4.09151e+06	5.39739e+06	6.7941e+06	4.30586e+06	4.9315e+06	7.77235e+06	4.57697e+06	3.81021e+06	4.58829e+06	6.46869e+06	4.5642e+06	4.46669e+06	8.02964e+06
DG(20:1_22:5)	DG	M+NH4	714.603	16.2116	C45 H80 O5 N1	4.01456e+07	1.61421e+07	2.02639e+07	4.65042e+07	5.23945e+07	7.9538e+07	1.40533e+08	2.75114e+07	9.81596e+07	2.79365e+07	4.3053e+07	3.23196e+07	3.57866e+07	2.45521e+07	9.72343e+07	3.61811e+07	3.03655e+07	2.48937e+07	2.41241e+07	1.92999e+07	2.71581e+07	3.42017e+07	2.78775e+07	2.60987e+07	2.8066e+07	3.04367e+07	4.30808e+07	4.1101e+07	3.67379e+07	3.37072e+07	2.79592e+07	2.97331e+07	3.52112e+07	3.03031e+07	3.36545e+07	2.86793e+07	3.02913e+07	2.82133e+07
DG(42:6)	DG	M+NH4	714.603	16.776	C45 H80 O5 N1	1.58025e+07	9.82067e+06	1.15737e+07	7.19367e+06	1.66363e+07	1.14786e+07	1.97991e+07	1.79873e+07	1.59454e+07	1.83592e+07	2.42082e+07	1.8566e+07	2.74759e+07	1.35065e+07	1.93032e+07	1.51092e+07	1.76857e+07	2.61326e+07	1.24391e+07	1.92176e+07	1.74331e+07	1.38443e+07	1.45869e+07	1.50939e+07	2.26526e+07	1.33379e+07	1.83423e+07	2.5462e+07	1.59958e+07	1.63908e+07	1.77921e+07	1.75736e+07	1.72715e+07	1.90243e+07	1.76103e+07	1.85425e+07	2.02729e+07	1.61194e+07
DG(20:0_22:6)	DG	M+NH4	714.603	17.225	C45 H80 O5 N1	4.51898e+06	4.37389e+06	4.1389e+06	1.40757e+06	3.30803e+06	3.26059e+06	6.66919e+06	4.72082e+06	4.25099e+06	5.19516e+06	7.46546e+06	4.59434e+06	6.86595e+06	5.75327e+06	5.25538e+06	3.85221e+06	3.80349e+06	6.20115e+06	4.23081e+06	5.36394e+06	6.85419e+06	3.65622e+06	3.93556e+06	4.21745e+06	4.38398e+06	4.24169e+06	5.62896e+06	5.08053e+06	4.03337e+06	6.2371e+06	5.51923e+06	5.07557e+06	4.53685e+06	5.11489e+06	5.60113e+06	4.4833e+06	3.59354e+06	4.71608e+06
DG(20:3_22:4)	DG	M+H	695.561	15.3524	C45 H75 O5	1.87392e+06	3.07663e+06	1.79806e+06	502167	5.66581e+06	6.04765e+06	7.01818e+06	4.37026e+07	2.0291e+07	3.2776e+06	3.79501e+07	3.58476e+07	3.99844e+07	395757	2.9046e+07	2.03439e+07	2.624e+07	4.0859e+07	1.24473e+07	2.37423e+07	2.17006e+07	1.80345e+07	2.66112e+07	2.29688e+07	3.78799e+07	1.7223e+07	3.22214e+07	4.07454e+07	2.32292e+07	2.84479e+07	1.3384e+07	2.77431e+07	2.85903e+07	2.31281e+07	2.40919e+07	2.26811e+07	2.62563e+07	2.84772e+07
DG(20:1_22:6)	DG	M+NH4	712.587	15.9768	C45 H78 O5 N1	2.53086e+07	2.68721e+07	3.10149e+07	1.87162e+07	2.87889e+07	3.36044e+07	6.94496e+07	5.2063e+07	4.98316e+07	4.65604e+07	6.90412e+07	5.74236e+07	7.50148e+07	4.4027e+07	5.77723e+07	4.41825e+07	4.77599e+07	7.48501e+07	2.61569e+07	4.85463e+07	4.33073e+07	4.18289e+07	4.0345e+07	4.19827e+07	6.31059e+07	4.33201e+07	5.78083e+07	6.03393e+07	4.2642e+07	5.03228e+07	5.44104e+07	4.86426e+07	5.04203e+07	5.20632e+07	4.93621e+07	4.92336e+07	4.87618e+07	4.84114e+07
DG(20:3_22:5)	DG	M+NH4	710.572	14.2955	C45 H76 O5 N1	1.37836e+06	4.73959e+06	3.72741e+06	777594	7.86846e+06	1.2719e+07	5.55773e+07	2.52036e+07	2.58949e+07	2.02217e+07	5.29415e+07	4.10422e+07	4.87897e+07	3.45942e+07	3.08859e+07	2.70965e+07	2.32308e+07	3.40173e+07	9.33003e+06	1.63717e+07	3.21793e+07	1.94905e+07	1.83394e+07	1.74022e+07	2.07252e+07	1.92292e+07	3.36112e+07	5.18687e+07	2.57165e+07	2.22742e+07	3.20836e+07	2.91238e+07	2.24724e+07	2.73328e+07	2.7296e+07	2.8844e+07	2.39585e+07	3.39142e+07
DG(20:2_22:6)	DG	M+NH4	710.572	14.7365	C45 H76 O5 N1	1.11676e+07	6.21986e+06	6.20621e+06	6.43959e+06	7.81902e+06	2.12242e+07	4.04628e+07	3.05297e+07	2.91857e+07	2.76406e+07	5.52847e+07	4.32803e+07	5.1045e+07	3.92223e+07	2.4771e+07	2.61683e+07	2.2929e+07	5.46687e+07	1.77701e+07	2.48691e+07	2.41765e+07	1.99536e+07	3.06451e+07	3.74403e+07	3.02993e+07	2.95585e+07	4.38383e+07	6.46115e+07	3.3743e+07	3.96409e+07	1.90438e+07	2.19582e+07	2.74011e+07	3.68297e+07	2.36406e+07	3.19339e+07	3.24831e+07	2.94725e+07
DG(20:3_22:6)	DG	M+NH4	708.556	13.7109	C45 H74 O5 N1	2.66676e+07	2.69091e+07	1.60698e+07	2.68741e+07	2.41807e+07	3.74155e+07	6.85048e+07	8.12875e+07	6.98553e+07	7.00359e+07	1.29884e+08	9.68354e+07	8.50442e+07	9.27106e+07	8.49705e+07	8.87637e+07	5.67598e+07	8.26286e+07	5.28674e+07	7.62657e+07	6.51252e+07	7.61365e+07	1.20172e+08	1.23163e+08	1.06057e+08	6.40712e+07	1.45594e+08	1.1297e+08	1.40356e+08	1.0251e+08	1.1893e+08	9.08863e+07	9.22604e+07	9.78634e+07	5.64873e+07	5.60807e+07	1.04228e+08	1.18102e+08
DG(42:9)	DG	M+H	691.53	13.7109	C45 H71 O5	2.38539e+06	5.22568e+06	7.52645e+06	6.13233e+06	4.57471e+06	5.71969e+06	2.53352e+06	5.63314e+06	5.49983e+06	4.61976e+06	541020	6.97102e+06	4.70494e+06	3.91944e+06	1.97383e+06	3.91975e+06	5.12653e+06	2.04292e+06	3.48923e+06	8.56643e+06	55514.2	2.33227e+06	162297	290965	694945	7.65881e+06	96251.5	1.61108e+07	6.85785e+06	1.56088e+07	8.99405e+06	7.7317e+06	7.60752e+06	1.0135e+07	1.66587e+07	1.17689e+07	1.20712e+07	1.37039e+07
DG(22:5_20:4)	DG	M+NH4	708.556	14.1784	C45 H74 O5 N1	4.10739e+06	1.0212e+07	1.48435e+06	3.67251e+06	2.30991e+06	9.70137e+06	2.61615e+07	1.76927e+07	2.26012e+07	1.76723e+07	3.09425e+07	2.62734e+07	3.30011e+07	1.51112e+07	1.91575e+07	1.8298e+07	1.68199e+07	2.33024e+07	1.20919e+07	1.42609e+07	7.84508e+06	1.4889e+07	1.72817e+07	1.44121e+07	2.02863e+07	1.63067e+07	2.10134e+07	3.24423e+07	2.13217e+07	1.97494e+07	1.75249e+07	1.85618e+07	1.56796e+07	1.8974e+07	1.51204e+07	1.90586e+07	1.95729e+07	1.76209e+07
DG(22:5_22:5)	DG	M+NH4	734.572	13.719	C47 H76 O5 N1	9.41755e+06	5.36321e+06	7.61951e+06	9.52709e+06	6.84953e+06	1.34803e+07	4.91804e+07	3.53488e+07	2.83407e+07	2.52291e+07	6.11662e+07	4.10742e+07	4.58766e+07	3.70926e+07	2.74763e+07	3.0161e+07	2.60161e+07	4.57876e+07	1.31102e+07	2.54073e+07	1.77497e+07	2.78608e+07	3.28678e+07	2.48314e+07	3.28119e+07	2.85514e+07	4.38059e+07	5.57732e+07	3.82858e+07	3.6867e+07	2.89884e+07	1.90002e+07	3.04056e+07	3.10402e+07	3.08884e+07	3.0595e+07	3.46373e+07	3.0958e+07
DG(22:4_22:6)	DG	M+Na	739.527	14.2105	C47 H72 O5 Na1	0	0	0	0	0	0	2.30517e+07	1.53394e+07	1.65189e+07	1.96715e+07	2.8343e+07	1.4644e+07	2.29042e+07	2.78342e+07	1.24379e+07	1.15931e+07	1.73562e+07	2.4603e+07	1.06006e+07	1.30004e+07	1.41675e+07	9.83231e+06	1.81483e+07	1.86747e+07	1.78015e+07	1.49265e+07	2.33494e+07	2.22384e+07	2.89955e+07	3.37688e+07	1.50443e+07	9.35627e+06	1.43787e+07	1.37782e+07	1.37352e+07	1.03136e+07	1.59114e+07	1.5202e+07
DG(22:6_22:6)	DG	M+NH4	730.541	12.705	C47 H72 O5 N1	2.64631e+08	1.77188e+08	2.83375e+08	1.24898e+08	1.7312e+08	2.21457e+08	1.23239e+09	7.47995e+08	9.27044e+08	7.60449e+08	1.16422e+09	8.10693e+08	1.2351e+09	8.45814e+08	6.88451e+08	6.54965e+08	6.92085e+08	1.08654e+09	3.98244e+08	6.85111e+08	6.16218e+08	7.29817e+08	6.81493e+08	7.97749e+08	8.83444e+08	7.14918e+08	8.48106e+08	1.13829e+09	9.56716e+08	1.01959e+09	7.90478e+08	7.73788e+08	7.08818e+08	7.01248e+08	7.35522e+08	7.18161e+08	7.48245e+08	6.89396e+08
DG(26:1_18:2)	DG	M+NH4	748.681	19.2438	C47 H90 O5 N1	6.3114e+06	8.21795e+06	1.1431e+07	9.02186e+06	7.00121e+06	6.41782e+06	0	974251	3.69222e+06	1.322e+06	870003	1.31029e+06	2.83161e+06	1.85302e+06	940933	2.53656e+06	2.61837e+06	1.03979e+06	1.86443e+06	2.1823e+06	1.30927e+06	1.98572e+06	994176	0	2.72406e+06	0	0	5.05849e+06	2.92973e+06	1.56879e+06	2.00531e+06	4.18733e+06	903461	2.32276e+06	1.82048e+06	2.06042e+06	2.40139e+06	1.91484e+06
DG(24:0_20:4)	DG	M+NH4	746.666	19.1858	C47 H88 O5 N1	3.7669e+06	4.6373e+06	7.00908e+06	4.41265e+06	1.93956e+06	4.58826e+06	0	0	1.25074e+06	0	0	0	299199	858113	0	786536	1.50268e+06	0	2.50151e+06	0	0	2.82059e+06	0	0	1.42409e+06	0	1.73783e+06	1.43646e+06	2.73644e+06	1.8399e+06	1.60092e+06	3.037	0	1.93111e+06	0	1.2749e+06	608791	821612
DG(22:4_22:4)	DG	M+NH4	738.603	15.581	C47 H80 O5 N1	2.82165e+06	2.99856e+06	3.41696e+06	1.51992e+06	2.20177e+06	3.98267e+06	6.03379e+06	1.00007e+07	4.98927e+06	5.35786e+06	8.50465e+06	7.49878e+06	9.67395e+06	5.56669e+06	7.45968e+06	8.76069e+06	8.73283e+06	7.88565e+06	2.44941e+06	3.60203e+06	4.06981e+06	3.06428e+06	7.14526e+06	5.51391e+06	6.0647e+06	5.51687e+06	1.36125e+07	1.19708e+07	7.48236e+06	6.98145e+06	4.46538e+06	7.23826e+06	6.13167e+06	6.62855e+06	6.30742e+06	7.08663e+06	5.76547e+06	6.21195e+06
DG(51:1)	DG	M+NH4	850.822	21.808	C54 H108 O5 N1	6.01565e+06	8.1189e+06	1.65623e+07	1.0851e+07	8.85505e+06	1.59971e+07	3.13002e+07	5.94177e+07	4.72736e+07	2.54315e+07	2.63552e+07	4.09066e+07	5.21818e+07	2.62561e+07	3.29776e+07	2.61527e+07	2.81759e+07	4.03737e+07	3.15313e+07	4.10848e+07	1.87783e+07	4.32748e+07	3.53949e+07	4.9551e+07	3.32767e+07	9.44338e+07	3.91269e+07	2.14299e+07	4.68783e+07	2.63348e+07	2.40049e+07	2.50956e+07	3.29512e+07	2.97007e+07	3.43006e+07	3.22941e+07	9.98944e+07	5.37812e+07
DG(52:0)	DG	M+H	849.827	22.285	C55 H109 O5	2.86716e+06	4.20023e+06	5.20365e+06	3.26959e+06	2.68706e+06	2.60041e+06	3.26966e+06	2.49342e+06	2.98201e+06	8.21519e+06	3.03927e+06	1.75561e+06	2.76916e+06	2.7077e+06	4.01921e+06	2.57859e+06	2.82621e+06	3.28562e+06	2.91513e+06	2.22748e+06	3.65278e+06	3.50418e+06	3.06605e+06	3.06344e+06	2.16096e+06	2.46051e+06	2.69797e+06	4.47253e+06	3.38545e+06	3.26066e+06	2.80649e+06	3.69962e+06	3.8622e+06	3.02558e+06	3.16282e+06	4.42351e+06	4.31124e+06	3.85447e+06
DG(52:1)	DG	M+NH4	864.838	21.9731	C55 H110 O5 N1	9.85717e+07	1.41922e+08	1.70364e+08	1.24568e+08	109733985	1.08568e+08	1.04965e+08	8.27712e+07	1.13244e+08	8.10496e+07	9.95369e+07	6.44216e+07	8.37453e+07	6.3851e+07	9.70406e+07	8.8249e+07	9.80698e+07	6.72834e+07	1.08275e+08	7.96213e+07	1.18133e+08	9.49523e+07	1.01758e+08	9.10954e+07	7.5486e+07	7.98233e+07	7.21401e+07	1.00757e+08	8.21468e+07	9.21426e+07	9.63345e+07	8.77331e+07	8.92893e+07	8.94318e+07	9.76517e+07	8.71111e+07	9.35577e+07	9.40332e+07
DG(52:2)	DG	M+NH4	862.822	21.673	C55 H108 O5 N1	1.64855e+08	2.38279e+08	3.24912e+08	1.99542e+08	2.1815e+08	2.01604e+08	1.28803e+08	1.00446e+08	1.35633e+08	1.17402e+08	1.3024e+08	8.33206e+07	1.00877e+08	9.34476e+07	1.36383e+08	1.35322e+08	1.09603e+08	7.30366e+07	1.53046e+08	8.30257e+07	1.36063e+08	1.24047e+08	1.11312e+08	1.02741e+08	8.81301e+07	9.58483e+07	1.01839e+08	1.12507e+08	1.05849e+08	1.07414e+08	1.24232e+08	1.19087e+08	1.20231e+08	1.2299e+08	1.2454e+08	1.2958e+08	1.13887e+08	1.30725e+08
DG(52:3)	DG	M+NH4	860.807	21.297	C55 H106 O5 N1	8.70501e+07	1.05133e+08	1.49429e+08	8.51513e+07	9.21277e+07	6.95472e+07	2.83703e+07	3.90233e+07	3.20073e+07	3.53374e+07	4.08581e+07	1.30777e+07	1.67987e+07	3.61206e+07	2.87055e+07	2.92864e+07	3.3759e+07	2.06885e+07	3.76614e+07	2.98645e+07	2.65919e+07	2.81723e+07	4.12791e+07	2.18859e+07	2.48293e+07	1.8153e+07	2.34068e+07	4.42001e+07	2.53616e+07	3.48943e+07	3.32253e+07	3.14515e+07	2.6578e+07	3.73772e+07	3.69323e+07	3.66077e+07	3.75489e+07	4.35022e+07
DG(54:2)	DG	M+NH4	890.854	21.9868	C57 H112 O5 N1	1.09793e+08	1.3314e+08	2.12551e+08	1.53752e+08	1.57615e+08	1.4092e+08	1.71215e+08	1.17074e+08	1.58445e+08	1.30364e+08	1.56181e+08	9.39034e+07	1.16446e+08	9.98479e+07	1.54537e+08	1.2737e+08	1.51051e+08	1.11438e+08	1.37983e+08	9.76765e+07	1.8188e+08	1.156e+08	1.32919e+08	1.37006e+08	9.95764e+07	9.32224e+07	1.12695e+08	1.5169e+08	1.42355e+08	1.29183e+08	1.24941e+08	1.17105e+08	1.3324e+08	1.31119e+08	1.38455e+08	1.30919e+08	1.33831e+08	1.2232e+08
DG(54:3)	DG	M+Na	893.793	19.852	C57 H106 O5 Na1	1.21643e+06	1.18955e+06	770387	623821	6.50674e+06	1.87157e+06	1.65614e+06	1.03071e+07	8.51712e+06	1.94834e+06	1.27926e+06	2.5139e+07	9.63379e+06	1.89037e+06	7.29686e+06	1.12764e+07	3.81881e+06	4.37075e+07	4.7709e+06	2.65678e+07	4.18155e+06	1.81019e+07	1.57321e+06	1.61489e+06	4.20801e+07	1.94147e+07	3.38832e+06	1.65374e+07	1.17875e+06	4.99806e+06	4.0227e+06	6.91046e+06	3.89828e+06	1.12068e+07	1.06596e+07	8.38044e+06	8.09571e+06	4.72438e+06
DG(56:2)	DG	M+NH4	918.885	22.2538	C59 H116 O5 N1	5.69754e+07	7.27976e+07	1.00581e+08	6.92445e+07	7.07864e+07	7.4067e+07	1.33851e+08	9.29733e+07	1.12872e+08	1.05621e+08	1.06656e+08	7.46892e+07	9.51433e+07	7.92816e+07	1.13646e+08	9.72965e+07	1.06418e+08	9.54053e+07	1.0357e+08	8.20667e+07	1.37369e+08	8.51626e+07	9.33145e+07	1.19126e+08	8.04132e+07	8.83718e+07	9.14539e+07	1.08166e+08	1.17228e+08	9.69671e+07	9.24882e+07	9.84831e+07	9.40425e+07	9.35337e+07	9.42899e+07	9.18835e+07	1.00785e+08	9.53582e+07
Hex1Cer(d18:1_16:0)	Hex1Cer	M+H	700.572	13.4425	C40 H78 O8 N1	1.35234e+08	1.37635e+08	1.49411e+08	1.35714e+08	1.17959e+08	1.58565e+08	2.00048e+08	1.7322e+08	2.40001e+08	2.03747e+08	1.94051e+08	1.67342e+08	1.73813e+08	1.41801e+08	1.7085e+08	1.55282e+08	1.6808e+08	1.65028e+08	1.90488e+08	1.62144e+08	1.45081e+08	1.80601e+08	1.72997e+08	2.21186e+08	1.81568e+08	2.44961e+08	1.71412e+08	1.64045e+08	1.96436e+08	1.97953e+08	1.67633e+08	1.63656e+08	1.63682e+08	1.69222e+08	1.62228e+08	1.73726e+08	1.66294e+08	1.65737e+08
Hex1Cer(d18:1_17:0)	Hex1Cer	M+H	714.588	14.1823	C41 H80 O8 N1	7.65605e+06	8.57563e+06	1.15153e+07	1.10924e+07	5.73454e+06	1.01754e+07	1.58314e+07	6.50826e+06	1.01044e+07	1.24556e+07	9.2432e+06	6.7742e+06	9.06323e+06	5.84097e+06	1.04315e+07	6.11514e+06	8.69629e+06	8.20763e+06	1.07182e+07	4.6639e+06	9.28967e+06	8.77777e+06	7.44133e+06	1.13933e+07	6.64658e+06	1.01577e+07	7.53114e+06	8.00277e+06	1.00009e+07	1.05605e+07	8.61353e+06	7.8598e+06	8.3709e+06	9.99117e+06	9.40494e+06	7.36442e+06	9.50136e+06	9.30027e+06
Hex1Cer(d18:0_18:0)	Hex1Cer	M+H	730.619	15.418	C42 H84 O8 N1	2.0931e+06	800242	4.43836e+06	2.55002e+06	2.44817e+06	659545	5.97548e+06	3.59399e+06	9.16632e+06	7.37612e+06	6.25009e+06	6.4445e+06	5.11675e+06	2.55553e+06	6.47063e+06	5.64388e+06	5.64559e+06	4.99488e+06	1.02911e+07	3.57362e+06	4.55236e+06	6.74213e+06	4.72495e+06	7.35685e+06	5.53724e+06	8.62806e+06	4.60191e+06	5.53007e+06	3.62344e+06	6.50616e+06	4.7754e+06	4.62722e+06	3.63928e+06	4.8262e+06	4.35802e+06	5.44045e+06	4.56832e+06	5.3682e+06
Hex1Cer(d18:1_18:0)	Hex1Cer	M+H	728.603	14.9093	C42 H82 O8 N1	2.54294e+07	2.3713e+07	3.05263e+07	3.20552e+07	2.41253e+07	2.68733e+07	2.75373e+07	2.14753e+07	2.47449e+07	3.06516e+07	3.02825e+07	1.93713e+07	2.78128e+07	2.20768e+07	1.83023e+07	2.63262e+07	2.22812e+07	2.16701e+07	3.04523e+07	2.268e+07	1.9372e+07	2.44284e+07	2.53312e+07	2.87332e+07	2.5572e+07	2.52045e+07	2.61838e+07	2.85408e+07	2.76997e+07	3.64174e+07	2.72946e+07	2.28378e+07	2.39638e+07	2.42506e+07	2.39248e+07	2.70694e+07	2.13056e+07	2.44397e+07
Hex1Cer(d18:1_19:1)	Hex1Cer	M+H	740.603	16.128	C43 H82 O8 N1	234340	362353	534398	380762	1.14864e+06	587657	799310	1.53554e+07	468656	5.8065e+06	1.70905e+06	1.012e+07	9.65923e+06	405787	7.40822e+06	1.47826e+06	2.14199e+06	2.34338e+07	797728	8.57669e+06	1.02096e+06	628628	791137	282462	1.6425e+07	598767	1.18307e+06	6.72206e+06	1.37702e+06	1.31704e+06	1.54073e+06	2.32805e+06	1.32792e+06	3.97387e+06	3.71778e+06	3.03048e+06	2.7948e+06	1.47828e+06
Hex1Cer(d18:1_21:0)	Hex1Cer	M+H	770.65	16.838	C45 H88 O8 N1	1.64989e+07	2.17592e+07	2.7811e+07	2.13024e+07	1.87372e+07	2.18094e+07	2.08683e+07	1.4161e+07	1.8561e+07	1.85428e+07	2.14057e+07	1.88514e+07	1.86093e+07	1.47032e+07	1.99727e+07	1.82734e+07	2.03056e+07	1.51021e+07	2.02397e+07	1.81278e+07	1.74071e+07	1.72912e+07	1.77108e+07	1.65261e+07	1.82493e+07	1.94181e+07	1.70448e+07	1.86272e+07	2.00645e+07	1.90281e+07	1.84915e+07	1.80206e+07	1.83945e+07	1.65909e+07	1.71052e+07	1.64009e+07	1.8998e+07	1.88741e+07
Hex1Cer(d18:0_22:0)	Hex1Cer	M+H	786.682	17.7266	C46 H92 O8 N1	7.77826e+06	8.48529e+06	1.33328e+07	8.07476e+06	5.87777e+06	6.80993e+06	1.65159e+07	6.77551e+06	1.71041e+07	1.39292e+07	1.1128e+07	1.18095e+07	1.16672e+07	8.02556e+06	1.16897e+07	1.14389e+07	1.17451e+07	6.60392e+06	1.66958e+07	7.20718e+06	1.1306e+07	1.19586e+07	1.09527e+07	1.0669e+07	1.28529e+07	1.35797e+07	1.26821e+07	9.60392e+06	1.01054e+07	1.38089e+07	1.02732e+07	8.94179e+06	1.01733e+07	1.02929e+07	9.74337e+06	1.13181e+07	8.56291e+06	9.45809e+06
Hex1Cer(d18:2_23:0)	Hex1Cer	M+H	796.666	16.8641	C47 H90 O8 N1	4.17767e+06	5.08913e+06	1.09166e+07	6.53579e+06	4.01589e+06	7.66245e+06	1.19523e+07	5.85896e+06	1.0295e+07	1.6635e+07	8.7325e+06	6.36094e+06	1.20258e+07	8.03681e+06	1.54809e+07	7.49955e+06	1.0071e+07	8.95816e+06	7.33719e+06	1.00594e+07	8.03447e+06	1.01274e+07	7.63471e+06	9.27907e+06	1.3015e+07	9.74888e+06	9.82847e+06	9.41539e+06	1.30282e+07	8.57716e+06	9.03281e+06	1.05177e+07	8.87708e+06	8.52328e+06	1.03251e+07	8.61384e+06	9.33955e+06	1.05588e+07
Hex1Cer(d18:1_23:3)	Hex1Cer	M+H	792.635	16.934	C47 H86 O8 N1	1.48031e+08	1.36763e+08	1.66448e+08	1.49094e+08	1.30039e+08	1.47768e+08	1.49897e+08	1.21398e+08	1.47645e+08	1.79955e+08	1.9879e+08	1.3523e+08	1.51514e+08	1.52174e+08	1.5549e+08	2.00359e+08	1.75398e+08	1.64219e+08	1.738e+08	1.58631e+08	1.61031e+08	1.66719e+08	1.75129e+08	2.02039e+08	1.49002e+08	1.5032e+08	1.61621e+08	2.34947e+08	1.92002e+08	1.72052e+08	1.63102e+08	1.69346e+08	1.61408e+08	1.62816e+08	1.64142e+08	1.74919e+08	1.4668e+08	1.69037e+08
Hex1Cer(d18:1_24:0+O)	Hex1Cer	M+H	828.692	16.6878	C48 H94 O9 N1	3.87773e+07	4.63753e+07	6.57169e+07	4.97791e+07	4.3253e+07	4.77228e+07	6.78076e+07	4.83668e+07	5.42091e+07	6.14925e+07	6.0589e+07	4.89353e+07	4.86233e+07	4.19816e+07	5.58808e+07	4.8386e+07	5.17054e+07	4.39738e+07	5.32998e+07	4.92816e+07	4.80094e+07	5.75149e+07	6.30433e+07	5.37983e+07	5.35736e+07	8.05444e+07	5.94606e+07	5.77257e+07	5.26084e+07	5.01312e+07	4.7066e+07	4.32639e+07	5.75473e+07	4.85649e+07	5.06092e+07	4.35514e+07	4.90235e+07	4.91995e+07
Hex1Cer(d18:1_24:2)	Hex1Cer	M+H	808.666	16.2015	C48 H90 O8 N1	2.85716e+07	3.73385e+07	5.02725e+07	3.16809e+07	3.06663e+07	3.39252e+07	3.12348e+07	1.80391e+07	2.77171e+07	2.15554e+07	2.4874e+07	2.01732e+07	2.28153e+07	1.61505e+07	2.19631e+07	2.20196e+07	2.33282e+07	2.14398e+07	1.89947e+07	2.27107e+07	1.66073e+07	2.0892e+07	2.44392e+07	2.49255e+07	2.15014e+07	3.50195e+07	2.03718e+07	2.11735e+07	2.4568e+07	2.35339e+07	2.53211e+07	2.59773e+07	2.54601e+07	2.50982e+07	2.4638e+07	2.57426e+07	2.6009e+07	2.59068e+07
Hex1Cer(d18:1_25:0)	Hex1Cer	M+H	826.713	18.4999	C49 H96 O8 N1	1.11827e+08	1.46109e+08	1.43545e+08	1.52638e+08	1.21954e+08	1.33188e+08	7.98164e+07	7.97498e+07	1.0697e+08	7.37947e+07	8.74089e+07	8.92483e+07	9.07906e+07	5.89773e+07	8.90889e+07	8.95155e+07	9.42712e+07	5.89726e+07	6.54345e+07	8.97332e+07	7.3411e+07	1.03883e+08	9.47408e+07	8.48562e+07	8.94503e+07	1.00174e+08	6.85352e+07	8.58753e+07	1.00507e+08	7.87113e+07	8.77164e+07	9.24075e+07	8.94687e+07	8.81891e+07	8.88989e+07	7.84278e+07	8.98946e+07	8.70521e+07
Hex1Cer(t18:0_16:0)	Hex1Cer	M+H	718.583	12.6566	C40 H80 O9 N1	0	1.01463e+06	0	130798	2.38351e+06	429345	8.22087e+06	3.41319e+06	5.66907e+06	5.93713e+06	3.46643e+06	6.16145e+06	204493	112183	3.7824e+06	3.84903e+06	5.97992e+06	2.09199e+06	6.6626e+06	1.40379e+06	5.78005e+06	7.12915e+06	8.60812e+06	9.32422e+06	3.97596e+06	1.03622e+07	3.52684e+06	148488	5.3364e+06	3.28718e+06	265951	4.14919e+06	3.5832e+06	5.23472e+06	6.4474e+06	4.34598e+06	248028	6.78256e+06
Hex1Cer(t18:0_16:0+O)	Hex1Cer	M+H	734.578	12.3933	C40 H80 O10 N1	7.83731e+06	6.73816e+06	6.33834e+06	6.25446e+06	7.04945e+06	6.44408e+06	1.18592e+07	6.80387e+06	4.47239e+06	1.36029e+07	1.37758e+07	6.13316e+06	5.92967e+06	1.12013e+07	4.81888e+06	5.07734e+06	6.5678e+06	5.50187e+06	1.20701e+07	5.45564e+06	5.75026e+06	4.28538e+06	1.44867e+07	1.2435e+07	1.32511e+07	5.59519e+06	1.47152e+07	1.29807e+07	1.41249e+07	9.42393e+06	5.07362e+06	7.21151e+06	1.49026e+07	3.98618e+06	5.76828e+06	1.35223e+07	6.47963e+06	5.66087e+06
Hex1Cer(t18:0_24:0)	Hex1Cer	M+H	830.708	17.827	C48 H96 O9 N1	1.1923e+08	1.41527e+08	1.78956e+08	1.40457e+08	1.2582e+08	1.38158e+08	2.62957e+08	1.3069e+08	1.84561e+08	2.30522e+08	2.21402e+08	1.65862e+08	1.78442e+08	1.55155e+08	2.00995e+08	1.63808e+08	1.88311e+08	1.2419e+08	2.01293e+08	1.47716e+08	2.07218e+08	1.70597e+08	2.10453e+08	2.33612e+08	1.81875e+08	2.24129e+08	1.76351e+08	2.01602e+08	2.0997e+08	1.84153e+08	1.66449e+08	1.69277e+08	1.69243e+08	1.74422e+08	1.67455e+08	1.71249e+08	1.74021e+08	1.68795e+08
Hex1Cer(t18:0_24:1)	Hex1Cer	M+H	828.692	16.6881	C48 H94 O9 N1	3.87773e+07	4.63753e+07	6.57169e+07	4.97791e+07	4.3253e+07	4.77228e+07	6.78076e+07	4.83668e+07	5.42091e+07	6.14925e+07	6.0589e+07	4.89353e+07	4.86233e+07	4.19816e+07	5.58808e+07	4.8386e+07	5.17054e+07	4.39738e+07	5.32998e+07	4.92816e+07	4.80094e+07	5.75149e+07	6.30433e+07	5.37983e+07	5.35736e+07	8.05444e+07	5.94606e+07	5.77257e+07	5.26084e+07	5.01312e+07	4.7066e+07	4.32639e+07	5.75473e+07	4.85649e+07	5.06092e+07	4.35514e+07	4.90235e+07	4.91995e+07
Hex1Cer(t18:0_24:2)	Hex1Cer	M+H	826.677	16.81	C48 H92 O9 N1	5.58494e+06	6.61734e+06	7.14438e+06	9.07145e+06	7.51669e+06	5.74032e+06	6.55944e+06	2.53409e+07	5.11313e+06	7.22701e+06	4.99314e+06	6.18397e+06	6.52269e+06	3.29148e+06	4.11523e+06	1.46171e+07	6.13272e+06	5.82999e+06	7.02594e+06	1.80766e+07	5.12503e+06	1.62623e+07	1.07195e+07	5.16965e+06	6.23275e+06	5.86373e+06	1.55139e+07	7.50664e+06	9.29661e+06	8.3455e+06	6.43073e+06	5.38756e+06	5.73251e+06	8.99909e+06	1.63416e+07	7.4748e+06	7.89512e+06	7.7501e+06
Hex1Cer(t18:0_25:0)	Hex1Cer	M+H	844.724	18.2387	C49 H98 O9 N1	8.17092e+06	8.16113e+06	1.06221e+07	8.99992e+06	7.5162e+06	6.05131e+06	1.96863e+07	1.8521e+07	1.61733e+07	2.02821e+07	1.56413e+07	2.14957e+07	1.89024e+07	1.03331e+07	1.89926e+07	1.72056e+07	2.04244e+07	2.60105e+07	1.64595e+07	2.49835e+07	1.46282e+07	1.43356e+07	2.17379e+07	1.9432e+07	3.57403e+07	2.00091e+07	1.32456e+07	2.00079e+07	1.58585e+07	1.7758e+07	1.36488e+07	9.86632e+06	1.74436e+07	1.7892e+07	1.88527e+07	1.42659e+07	1.46826e+07	1.47449e+07
Hex1SPH(d18:1)	Hex1SPH	M+H	462.343	2.50435	C24 H48 O7 N1	916810	0.107	0.171	370737	0	0.056	3.55629e+06	435057	2.03624e+06	1.81985e+06	3.49087e+06	2.17741e+06	3.75151e+06	3.69949e+06	704671	2.58563e+06	2.02257e+06	2.0355e+06	1.27903e+06	2.73277e+06	1.04826e+06	1.27902e+06	1.01702e+06	1.17227e+06	1.84139e+06	3.4558e+06	1.34759e+06	1.71604e+06	2.09591e+06	3.38471e+06	1.05611e+06	1.54857e+06	1.63883e+06	678010	1.61665e+06	1.20971e+06	1.40629e+06	1.41775e+06
Hex2Cer(d18:1_16:0)	Hex2Cer	M+H	862.625	13.0636	C46 H88 O13 N1	5.62089e+06	4.11407e+06	6.53904e+06	4.38353e+06	7.4169e+06	8.17237e+06	3.22647e+06	4.94289e+06	7.15299e+06	4.52623e+06	5.88449e+06	6.00999e+06	5.46978e+06	6.68339e+06	5.56214e+06	819410	5.03357e+06	7.4226e+06	8.63303e+06	8.06588e+06	5.18644e+06	8.12262e+06	3.90985e+06	2.18897e+06	1.14229e+07	1.13826e+07	9.27167e+06	9.61042e+06	1.06039e+07	6.9866e+06	1.22243e+07	2.71316e+06	9.51172e+06	1.4213e+07	1.15344e+07	1.74397e+07	1.44593e+07	1.01492e+07
Hex2Cer(d18:1_18:0)	Hex2Cer	M+H	890.656	14.534	C48 H92 O13 N1	4.99123e+06	4.50734e+06	2.35662e+06	6.61611e+06	1.82652e+06	4.80384e+06	6.19213e+06	2.05821e+06	1.91987e+06	2.20125e+06	3.43837e+06	1.7634e+06	4.09981e+06	0	1.76111e+06	2.1722e+06	2.24455e+06	1873767	1.80488e+06	1.62427e+06	1.51834e+06	0	2.33653e+06	5.21727e+06	1.67432e+06	2.23087e+06	2.73504e+06	0	2.00361e+06	1.94624e+06	0	1.77081e+06	0	0	1.91636e+06	0	3.0856e+06	2.09753e+06
Hex2Cer(d18:1_20:0)	Hex2Cer	M+H	918.688	15.842	C50 H96 O13 N1	1.52317e+07	1.97114e+07	1.83173e+07	1.71234e+07	2.04426e+07	1.18417e+07	1.43365e+07	7.16115e+06	8.90762e+06	1.36354e+07	1.36789e+07	1.28544e+07	8.79122e+06	9.31171e+06	1.06817e+07	1.24624e+07	1.08078e+07	8.74171e+06	9.07912e+06	9.68667e+06	1.43698e+07	8.17334e+06	1.28086e+07	1.23266e+07	9.02841e+06	7.35762e+06	9.70867e+06	7.69872e+06	9.85972e+06	6.1333e+06	9.3039e+06	1.20151e+07	9.52746e+06	8.47624e+06	1.12696e+07	1.11928e+07	8.7598e+06	8.54686e+06
Hex2Cer(d18:1_21:0)	Hex2Cer	M+H	932.703	16.4633	C51 H98 O13 N1	6.05982e+06	5.40542e+06	3.33558e+06	4.99582e+06	7.88557e+06	2.76217e+06	6.6359e+06	8.5701e+06	3.64001e+06	6.05976e+06	8.02404e+06	4.00812e+06	5.66148e+06	2.58538e+06	4.2836e+06	6.81438e+06	7.00258e+06	5.30378e+06	4.2225e+06	2.53194e+06	5.75407e+06	5.57408e+06	3.03527e+06	3.96164e+06	9.28458e+06	2.65279e+06	2.14465e+06	6.6839e+06	3.06577e+06	2.29985e+06	3.90265e+06	5.28452e+06	5.15626e+06	7.51456e+06	7.71017e+06	8.15396e+06	7.93216e+06	7.20736e+06
Hex2Cer(d18:0_22:0)	Hex2Cer	M+H	948.735	17.408	C52 H102 O13 N1	3.03204e+06	1.81772e+06	2.31428e+06	1.50552e+06	2.24786e+06	965133	4.37461e+06	4.28683e+06	2.38121e+06	6.40968e+06	4.49672e+06	4.64687e+06	3.12829e+06	1.2829e+06	951600	1.8116e+06	3.71229e+06	8.09129e+06	2.01496e+06	4.05233e+06	3.48718e+06	1.78865e+06	2.00003e+06	2.11089e+06	4.62876e+06	1.74959e+06	1.55625e+06	1.69875e+06	300170	1.28603e+06	929055	1.30896e+06	2.13992e+06	1.99455e+06	1.6489e+06	1.42156e+06	2.20791e+06	2.23897e+06
Hex2Cer(d18:1_22:0)	Hex2Cer	M+H	946.719	17.037	C52 H100 O13 N1	3.17302e+07	4.17889e+07	4.23139e+07	4.0701e+07	3.21729e+07	2.70574e+07	4.55278e+07	1.64092e+07	2.75509e+07	3.6896e+07	3.69731e+07	2.87262e+07	3.42091e+07	2.98689e+07	2.27909e+07	2.80202e+07	2.74145e+07	1.72669e+07	3.10163e+07	2.37015e+07	2.72162e+07	2.95525e+07	3.86919e+07	3.47368e+07	1.85476e+07	2.93927e+07	2.88629e+07	2.70769e+07	3.66236e+07	2.7123e+07	3.10271e+07	2.67296e+07	2.96482e+07	2.90296e+07	2.42885e+07	2.90071e+07	2.81865e+07	2.57962e+07
Hex2Cer(d18:1_23:0)	Hex2Cer	M+H	960.735	17.536	C53 H102 O13 N1	5.27387e+07	3.84875e+07	4.39785e+07	3.69299e+07	6.71817e+07	3.7744e+07	7.90738e+07	1.95301e+08	5.58258e+07	9.0543e+07	8.03123e+07	1.00393e+08	8.14697e+07	4.75123e+07	7.10863e+07	5.13319e+07	7.58897e+07	2.05299e+08	3.98579e+07	7.09144e+07	7.19783e+07	4.07969e+07	5.58203e+07	5.36952e+07	5.9886e+07	5.03872e+07	4.67705e+07	6.23498e+07	4.72608e+07	7.43129e+07	6.69846e+07	7.22871e+07	6.92209e+07	6.77177e+07	6.84782e+07	5.83284e+07	7.02657e+07	6.87616e+07
Hex2Cer(d18:0_24:0)	Hex2Cer	M+H	976.766	18.2658	C54 H106 O13 N1	1.54089e+06	1.65168e+06	3.20157e+06	1.13112e+06	3.71871e+06	1.59869e+06	7.25967e+06	1.93936e+07	4.48638e+06	9.12948e+06	1.04828e+07	7.85913e+06	7.62507e+06	2.66748e+06	5.67273e+06	4.25825e+06	7.29992e+06	2.35162e+07	6.17289e+06	1.28336e+07	4.18086e+06	4.4313e+06	4.25364e+06	5.64421e+06	1.32772e+07	4.30684e+06	3.85766e+06	2.96005e+06	2.53032e+06	4.22732e+06	8.55511e+06	4.65471e+06	2.34635e+06	5.96445e+06	5.90077e+06	5.77332e+06	4.04539e+06	4.10275e+06
Hex2Cer(d18:1_24:0)	Hex2Cer	M+H	974.75	17.9366	C54 H104 O13 N1	8.73133e+07	8.60756e+07	8.95182e+07	9.15532e+07	8.67985e+07	7.45901e+07	7.95617e+07	6.06106e+07	6.23695e+07	8.31028e+07	7.70944e+07	8.69559e+07	8.64316e+07	7.27808e+07	5.66866e+07	7.00874e+07	6.71199e+07	5.52079e+07	6.62762e+07	7.73292e+07	5.64188e+07	6.46664e+07	7.37052e+07	7.10672e+07	7.57394e+07	6.42066e+07	7.46941e+07	5.59188e+07	6.73558e+07	7.84973e+07	7.29233e+07	6.4595e+07	6.95873e+07	7.49847e+07	6.74683e+07	6.924e+07	6.57248e+07	7.21049e+07
Hex2Cer(d18:1_24:0+O)	Hex2Cer	M+H	990.745	16.3207	C54 H104 O14 N1	6.43079e+06	4.69992e+06	4.85028e+06	5.40833e+06	7.83869e+06	3.77037e+06	5.88219e+06	3.79128e+07	3.10843e+06	1.52367e+07	4.56946e+06	1.27738e+07	2.10331e+07	3.14421e+06	3.47858e+06	5.31919e+06	5.68302e+06	2.05352e+07	3.28639e+06	6.80895e+06	5.10237e+06	4.38042e+06	5.58083e+06	4.86002e+06	8.92285e+06	4.41462e+06	5.20892e+06	3.83683e+06	4.74521e+06	4.51728e+06	7.63412e+06	3.05597e+06	3.54898e+06	6.13462e+06	5.16847e+06	4.47361e+06	4.48292e+06	8.20421e+06
Hex2Cer(d18:1_24:1)	Hex2Cer	M+H	972.735	16.9035	C54 H102 O13 N1	5.22943e+07	6.45726e+07	6.78464e+07	5.23868e+07	5.77107e+07	4.22372e+07	4.02089e+07	2.6759e+07	2.49552e+07	3.05721e+07	3.36821e+07	3.78069e+07	3.35293e+07	2.63923e+07	2.84838e+07	3.24089e+07	3.21776e+07	2.65104e+07	2.95773e+07	3.01964e+07	2.55434e+07	3.57446e+07	3.15434e+07	3.02635e+07	3.09647e+07	3.01429e+07	3.18331e+07	2.37522e+07	2.93223e+07	2.80247e+07	3.2855e+07	3.81641e+07	3.342e+07	3.18846e+07	3.06234e+07	3.06843e+07	3.94779e+07	3.75667e+07
Hex2Cer(d18:1_25:0)	Hex2Cer	M+H	988.766	18.2287	C55 H106 O13 N1	1.48865e+07	1.60106e+07	1.6941e+07	1.67666e+07	2.28566e+07	1.43812e+07	1.99038e+07	7.07768e+07	1.35035e+07	2.30796e+07	1.32131e+07	5.91288e+07	5.76429e+07	1.34324e+07	1.83713e+07	1.4818e+07	1.38456e+07	9.91231e+07	7.42301e+06	1.32008e+07	1.69479e+07	1.39241e+07	1.558e+07	1.69686e+07	5.01073e+07	1.2948e+07	1.61138e+07	1.73035e+07	1.51251e+07	6.90121e+06	1.45569e+07	1.93243e+07	1.6728e+07	1.90808e+07	1.88756e+07	1.89173e+07	3.85571e+07	1.96385e+07
Hex2Cer(d19:1_24:1)	Hex2Cer	M+H	986.75	17.432	C55 H104 O13 N1	2.08484e+07	3.72774e+06	2.68458e+06	4.50844e+06	2.6644e+07	3.94623e+06	2.05991e+07	3.43317e+07	1.12895e+07	1.66631e+07	3.17598e+07	2.67883e+07	2.75717e+07	2.13519e+07	2.23969e+07	1.13921e+07	3.48978e+07	3.59699e+07	5.13526e+06	17951760	8.81588e+06	5.2711e+06	2.79319e+06	9.54703e+06	5.24477e+07	5.8574e+06	1.50257e+07	5.43411e+06	1.02796e+07	3.5409e+06	6.30263e+07	6.48814e+06	4.7156e+07	1.01605e+07	4.70228e+07	6.38039e+07	4.91327e+07	1.82671e+07
Hex2Cer(d20:1_24:0)	Hex2Cer	M+H	1002.78	18.7466	C56 H108 O13 N1	5.10424e+06	7.92659e+06	7.67632e+06	5.2996e+06	5.37179e+06	5.07572e+06	7.7134e+06	2.29109e+06	4.00347e+06	5.37813e+06	6.11967e+06	2.25722e+06	5.55488e+06	5.55762e+06	3.13398e+06	4.82889e+06	4.44122e+06	3.27466e+06	7.76744e+06	3.83391e+06	4.46415e+06	4.64787e+06	6.01844e+06	5.3649e+06	1.88855e+06	3.66172e+06	3.57015e+06	4.64029e+06	5589813	4.22057e+06	4.88046e+06	4.82807e+06	3.93417e+06	3.71089e+06	2.93097e+06	3.92001e+06	4.3914e+06	4.11766e+06
Hex2Cer(d20:1_24:1)	Hex2Cer	M+H	1000.77	17.872	C56 H106 O13 N1	1.54112e+06	735819	1.56319e+06	0	2.32704e+06	0	1.66203e+06	3.60021e+07	1.57296e+06	2.62628e+07	1.97616e+07	1.54376e+07	2.91031e+07	3.2658e+06	5.46918e+06	1.87827e+06	1.05096e+07	3.75745e+07	1.15611e+06	1.70887e+07	3.03645e+06	516853	2.76697e+06	538921	2.04062e+07	2.58246e+06	1.73278e+06	1.04693e+07	2.019e+06	4.25289e+06	1.14289e+07	1.21765e+07	9.71812e+06	1.21729e+07	1.16e+07	9.81829e+06	1.30595e+07	1.08392e+07
Hex2Cer(t18:0_22:0)	Hex2Cer	M+H	964.729	16.4458	C52 H102 O14 N1	1.99054e+06	2.4356e+06	1.55024e+06	1.64125e+06	4.29751e+06	877989	6.52589e+06	5.2934e+06	1.59219e+06	6.84044e+06	5.59885e+06	2.39412e+06	6.55288e+06	2.92779e+06	1.89867e+06	2.85051e+06	6.0236e+06	4.10082e+06	1.85414e+06	3.33209e+06	4.19322e+06	1.27847e+06	3.95384e+06	4.99711e+06	2.60753e+06	2.96361e+06	2.76716e+06	2.30323e+06	3.77336e+06	2.70044e+06	4.88389e+06	4.21677e+06	3.05564e+06	2.88328e+06	4.05602e+06	2.54958e+06	4.5294e+06	4.78893e+06
Hex2Cer(t41:0)	Hex2Cer	M+H	978.745	18.05	C53 H104 O14 N1	1.93203e+06	0	2.21613e+06	0	455884	167314	282009	1.34062e+06	2.69168e+06	71566.2	2.91261e+06	606876	1.4214e+06	137614	88295.2	674442	195200	105492	1.28259e+06	559528	6.5565e+06	2.46499e+06	3.18179e+06	509321	1.31137e+06	1.59304e+06	159495	2.18667e+06	1.62418e+06	2.31766e+06	495481	495209	1414.71	1.20308e+06	507968	260224	1.55867e+06	2.21664e+06
Hex2Cer(t18:0_24:0)	Hex2Cer	M+H	992.761	17.5091	C54 H106 O14 N1	5.70603e+06	4.92728e+06	6.57647e+06	4.78484e+06	6.35331e+06	3.97865e+06	1.1585e+07	2.25236e+07	7.19692e+06	1.23049e+07	9.40632e+06	8.62302e+06	1.07048e+07	6.39871e+06	7.08474e+06	7.11231e+06	1.09796e+07	7.85265e+06	6.6855e+06	9.55999e+06	7.9517e+06	5.13295e+06	1.02678e+07	1.06029e+07	5.99661e+06	7.78332e+06	7.57905e+06	7.18487e+06	8.85808e+06	6.26022e+06	6.67436e+06	8.27758e+06	7.89873e+06	7.27047e+06	7.62199e+06	7.26608e+06	7.25528e+06	6.90529e+06
Hex2Cer(t18:0_24:1)	Hex2Cer	M+H	990.745	16.3141	C54 H104 O14 N1	6.43079e+06	4.69992e+06	4.85028e+06	5.40833e+06	7.83869e+06	3.77037e+06	5.88219e+06	3.79128e+07	3.10843e+06	1.52367e+07	4.56946e+06	1.27738e+07	2.10331e+07	3.14421e+06	3.47858e+06	5.31919e+06	5.68302e+06	2.05352e+07	3.28639e+06	6.80895e+06	5.10237e+06	4.38042e+06	5.58083e+06	4.86002e+06	8.92285e+06	4.41462e+06	5.20892e+06	3.83683e+06	4.74521e+06	4.51728e+06	7.63412e+06	3.05597e+06	3.54898e+06	6.13462e+06	5.16847e+06	4.47361e+06	4.48292e+06	8.20421e+06
Hex2Cer(t43:0)	Hex2Cer	M+H	1006.78	18.7257	C55 H108 O14 N1	2.82025e+07	2.58517e+07	2.40747e+07	1.69984e+07	2.33861e+07	2.63535e+07	2.22833e+07	8.35494e+07	2.23103e+07	3.00822e+07	2.98176e+07	2.51731e+07	2.74312e+07	1.85581e+07	2.76891e+07	2.08002e+07	2.46653e+07	5.04743e+07	1.92419e+07	2.02917e+07	1.85692e+07	1.77355e+07	1.83584e+07	1.73095e+07	2.09776e+07	1.53143e+07	1.58339e+07	2.38296e+07	1.92732e+07	2.07453e+07	2.56219e+07	2.27676e+07	3.02409e+07	2.19278e+07	2.25875e+07	2.17287e+07	2.44832e+07	2.71357e+07
Hex2Cer(t45:0)	Hex2Cer	M+H	1034.81	19.2737	C57 H112 O14 N1	1.77198e+07	1.93276e+07	1.54314e+07	8.48027e+06	1.46805e+07	1.14417e+07	6.58188e+06	8.34341e+06	1.10346e+07	9.44662e+06	1.13349e+07	4.14175e+06	5.54087e+06	8.63835e+06	1.02739e+07	9.33627e+06	8.34776e+06	8.59846e+06	1.13176e+07	1.24174e+07	6.43136e+06	7.53523e+06	6.38407e+06	8.20967e+06	8.65646e+06	4.96998e+06	6.90114e+06	1.13261e+07	7.74641e+06	9.57087e+06	9.26039e+06	7.37015e+06	1.09763e+07	1.03754e+07	8.011e+06	9.66968e+06	9.47849e+06	1.46699e+07
Hex2Cer(t45:1)	Hex2Cer	M+H	1032.79	18.7277	C57 H110 O14 N1	1.31753e+07	9.47035e+06	9.52416e+06	6.85485e+06	1.40787e+07	1.39267e+07	1.04241e+07	1.62077e+07	9.46602e+06	1.0359e+07	1.22987e+07	8.76777e+06	8.61774e+06	7.66891e+06	1.00381e+07	1.08179e+07	9.62001e+06	1.56145e+07	8.87111e+06	1.31389e+07	8.52046e+06	1.11318e+07	9.30938e+06	8.57214e+06	1.0814e+07	8.99367e+06	9.47893e+06	9.90019e+06	9.39127e+06	9.78235e+06	1.08905e+07	1.17584e+07	9.34697e+06	1.02339e+07	9.8517e+06	1.16105e+07	1.1665e+07	1.07577e+07
Hex2Cer(t45:3)	Hex2Cer	M+H	1028.76	17.782	C57 H106 O14 N1	6.08887e+06	1.02305e+06	3.56979e+06	2.54083e+06	4.54209e+06	7.13197e+06	7.02543e+06	2.75684e+07	5.22883e+06	1.66037e+07	1.72119e+07	2.1044e+07	1.71575e+07	6.71087e+06	9.83309e+06	6.80852e+06	1.02198e+07	2.65351e+07	4.11089e+06	1.68795e+07	9.89194e+06	6.52412e+06	5.87535e+06	5.48519e+06	1.46893e+07	5.69403e+06	5.02809e+06	1.50293e+07	6.36871e+06	8.80559e+06	1.01198e+07	9.9412e+06	1.46791e+07	1.58365e+07	9.66444e+06	1.2225e+07	1.50818e+07	9.90179e+06
LBPA(16:0_18:1)	LBPA	M+H	749.533	13.4659	C40 H78 O10 P1	2.42639e+08	2.23216e+08	2.48265e+08	1.94267e+08	2.11658e+08	2.43385e+08	2.61606e+08	3.30513e+08	3.25385e+08	3.56392e+08	3.40716e+08	2.34545e+08	3.44764e+08	2.82284e+08	3.04909e+08	2.42273e+08	2.4158e+08	2.2855e+08	3.23732e+08	3.10183e+08	2.13981e+08	2.35223e+08	2.96674e+08	3.30907e+08	3.27452e+08	3.50461e+08	3.36375e+08	2.07759e+08	3.42567e+08	3.18235e+08	2.88377e+08	2.95392e+08	2.99803e+08	3.01203e+08	2.92339e+08	2.94439e+08	2.85984e+08	2.96344e+08
LBPA(16:0_18:2)	LBPA	M+H	747.517	12.3592	C40 H76 O10 P1	1.11208e+08	1.04129e+08	1.11416e+08	1.00516e+08	9.61306e+07	1.11812e+08	8.97464e+07	6.80092e+07	7.14052e+07	8.12588e+07	9.72104e+07	9.15184e+07	8.51088e+07	8.00944e+07	7.50468e+07	8.56598e+07	7.97268e+07	7.21306e+07	9.92032e+07	6.61972e+07	8.91386e+07	7.12203e+07	7.42815e+07	9.32007e+07	7.33357e+07	6.87916e+07	9.55488e+07	7.9341e+07	1.03251e+08	8.19718e+07	8.16683e+07	8.62149e+07	7.80767e+07	8.8767e+07	8.40712e+07	8.22214e+07	8.21708e+07	8.47404e+07
LBPA(18:1_18:2)	LBPA	M+H	773.533	11.4132	C42 H78 O10 P1	2.53988e+07	2.00178e+07	3.02961e+07	2.15261e+07	1.73271e+07	2.31731e+07	1.90963e+07	1.55402e+07	1.75888e+07	1.61845e+07	1.43209e+07	1.09499e+07	1.36043e+07	1.02048e+07	1.60657e+07	1.43124e+07	1.74197e+07	1.80762e+07	1.44651e+07	1.65413e+07	1.33677e+07	1.13311e+07	2.28376e+07	1.16613e+07	1.24613e+07	1.83218e+07	9.51063e+06	1.1356e+07	1.72629e+07	2.02525e+07	1.27172e+07	1.6025e+07	1.72672e+07	1.53588e+07	1.6526e+07	2.27376e+07	1.49072e+07	1.57697e+07
LBPA(18:2_18:2)	LBPA	M+H	771.517	11.231	C42 H76 O10 P1	7.591e+07	8.96824e+07	1.22152e+08	8.11934e+07	7.99979e+07	5.28322e+07	5.47135e+07	3.87726e+07	5.217e+07	3.51569e+07	5.17112e+07	5.78729e+07	4.23312e+07	2.43994e+07	4.98934e+07	5.15278e+07	4.6537e+07	3.00824e+07	6.33221e+07	3.05282e+07	4.97242e+07	4.81181e+07	3.75932e+07	6.10905e+07	4.51817e+07	4.56629e+07	4.93946e+07	4.23417e+07	4.1905e+07	4.24928e+07	5.02609e+07	5.30161e+07	5.21049e+07	5.65321e+07	4.79113e+07	5.76455e+07	4.94838e+07	5.42611e+07
LBPA(16:0_20:4)	LBPA	M+H	771.517	12.0573	C42 H76 O10 P1	1.18973e+07	7.35198e+06	4.94312e+06	5.98618e+06	7.77676e+06	8.42432e+06	5.64802e+06	5.91119e+06	6.93235e+06	1.2767e+07	4.43924e+06	7.30978e+06	2.90703e+06	4.69877e+06	5.52481e+06	5.72515e+06	3.85139e+06	9.26646e+06	4.94936e+06	3.46321e+06	2.55917e+06	9.29878e+06	4.46116e+06	6.16598e+06	7.60456e+06	7.72656e+06	5.87403e+06	8.98044e+06	5.02793e+06	4.15531e+06	5.45446e+06	5.10121e+06	7.1751e+06	3.01197e+06	5.2432e+06	3.35428e+06	3.83218e+06	3.76116e+06
LPA(22:6)	LPA	M+Na	505.233	9.11274	C25 H39 O7 N0 P1 Na1	1.99522e+06	3.28839e+06	2.46582e+06	2.25931e+06	1.49045e+06	2.09136e+06	3.53951e+06	1.32742e+06	3.19202e+06	1.62133e+06	1.58336e+06	1.26455e+06	1.28268e+06	1.06381e+06	2.24505e+06	2.16759e+06	2.01123e+06	1.64805e+06	2.29069e+06	1.17709e+06	2.63742e+06	2.11718e+06	1.91054e+06	2.49042e+06	1.51573e+06	3.13397e+06	1.32316e+06	1.91944e+06	1.87445e+06	1.58124e+06	2.10968e+06	2.09154e+06	1.96606e+06	1.85474e+06	1.96811e+06	2.13481e+06	2.39109e+06	1.94698e+06
LPC(12:0)	LPC	M+H	440.277	1.52552	C20 H43 O7 N1 P1	1.07717e+06	1.07475e+06	1.2033e+06	1.38058e+06	838108	945266	752502	862931	1.21154e+06	1.6913e+06	992556	2.47043e+06	233582	502588	978023	1.00736e+06	929328	610739	1.08708e+06	1.20304e+06	575416	2.10568e+06	266836	339228	1.21825e+06	2.2627e+06	180743	1.36612e+06	658789	1.49004e+06	1.79491e+06	1.82309e+06	1.63148e+06	1.48969e+06	1.56591e+06	1.58707e+06	1.5738e+06	1.51117e+06
LPC(14:0)	LPC	M+H	468.308	2.1734	C22 H47 O7 N1 P1	1.32871e+08	1.25917e+08	1.34264e+08	1.74274e+08	1.66086e+08	1.4703e+08	8.27721e+07	1.2275e+08	1.31504e+08	1.15644e+08	9.8158e+07	1.81109e+08	1.60291e+08	7.52459e+07	1.38852e+08	1.33568e+08	1.36029e+08	8.80883e+07	1.21463e+08	1.77028e+08	8.58281e+07	2.32339e+08	9.22489e+07	1.02877e+08	1.57321e+08	1.77456e+08	1.07608e+08	1.26007e+08	8.97198e+07	1.37492e+08	1.22679e+08	1.27011e+08	1.37628e+08	1.25702e+08	1.22873e+08	1.25612e+08	1.28591e+08	1.22303e+08
LPC(15:0)	LPC	M+H	482.324	2.67806	C23 H49 O7 N1 P1	2.77432e+08	2.76588e+08	3.46395e+08	3.72633e+08	3.43582e+08	3.23062e+08	1.62845e+08	1.29137e+08	1.51855e+08	1.45004e+08	1.4831e+08	1.97774e+08	1.87252e+08	1.00978e+08	1.98152e+08	1.67204e+08	1.62159e+08	1.17747e+08	1.6654e+08	1.41397e+08	1.53242e+08	1.74526e+08	1.42916e+08	1.57554e+08	1.58521e+08	1.65175e+08	1.54174e+08	1.62212e+08	1.37534e+08	1.46193e+08	1.81236e+08	1.78283e+08	1.79725e+08	1.79474e+08	1.83361e+08	1.74128e+08	1.80958e+08	1.82486e+08
LPC(16:0e)	LPC	M+Na	504.342	4.02058	C24 H52 O6 N1 P1 Na1	1.26011e+07	1.06305e+07	1.38252e+07	1.78908e+07	1.09086e+07	2.45918e+07	1.33313e+07	7.10457e+06	1.03942e+07	5.59302e+06	1.62561e+07	9.67139e+06	9.8086e+06	1.0577e+07	9.94086e+06	9.91083e+06	9.92727e+06	1.7588e+07	4.1083e+06	6.55361e+06	4.1937e+06	9.17872e+06	1.85136e+07	8.09586e+06	6.64644e+06	8.96678e+06	6.68989e+06	1.78288e+07	1.23353e+07	1.24709e+07	1.17264e+07	1.16979e+07	1.2099e+07	1.19745e+07	1.10532e+07	1.19086e+07	1.16778e+07	1.17077e+07
LPC(16:1)	LPC	M+H	494.324	2.33874	C24 H49 O7 N1 P1	2.92144e+08	4.55139e+08	3.31843e+08	3.5052e+08	4.16682e+08	3.53128e+08	3.38409e+08	4.72622e+08	4.58821e+08	4.57124e+08	4.11781e+08	6.14853e+08	6.78509e+08	3.37632e+08	5.87373e+08	5.65873e+08	5.71281e+08	3.79695e+08	5.22018e+08	7.44299e+08	3.95568e+08	8.31097e+08	5.31639e+08	4.76236e+08	6.9758e+08	6.60262e+08	4.52916e+08	4.59147e+08	4.02432e+08	5.40857e+08	4.83564e+08	4.94747e+08	5.02839e+08	4.76484e+08	4.81239e+08	5.04654e+08	4.98521e+08	4.9839e+08
LPC(16:1e)	LPC	M+H	480.345	3.86037	C24 H51 O6 N1 P1	2.18696e+07	1.50548e+07	2.00023e+07	2.32617e+07	2.31476e+07	1.78054e+07	1.1298e+07	1.07207e+07	1.14912e+07	8.16166e+06	1.88779e+07	8.50439e+06	9.23731e+06	2.36146e+07	1.33833e+07	1.27764e+07	1.27809e+07	2.79795e+07	8.92205e+06	7.491e+06	5.94178e+06	8.5312e+06	1.37841e+07	9.47267e+06	8.20814e+06	1.24214e+07	8.20478e+06	2.13448e+07	1.08866e+07	1.41713e+07	1.31973e+07	1.38766e+07	1.53529e+07	1.42753e+07	1.43313e+07	1.45405e+07	1.40019e+07	1.42073e+07
LPC(16:2e)	LPC	M+H	478.329	3.33789	C24 H49 O6 N1 P1	5.54613e+07	4.97852e+07	6.06211e+07	5.95846e+07	5.36062e+07	5.73454e+07	5.60739e+07	4.59176e+07	4.71753e+07	5.30358e+07	4.89392e+07	5.38367e+07	4.85251e+07	3.33837e+07	5.91791e+07	5.52496e+07	5.32698e+07	4.5275e+07	5.71826e+07	3.87757e+07	4.7363e+07	4.93044e+07	4.62893e+07	5.40516e+07	5.58424e+07	5.60449e+07	4.25451e+07	3.86888e+07	4.74656e+07	5.6222e+07	5.55683e+07	4.96631e+07	5.90398e+07	5.00792e+07	5.19388e+07	5.51688e+07	5.49387e+07	5.56772e+07
LPC(17:0)	LPC	M+Na	532.337	4.17065	C25 H52 O7 N1 P1 Na1	3.77358e+08	3.35019e+08	3.80081e+08	4.59037e+08	3.48645e+08	5.03615e+08	3.45618e+08	8.18512e+07	1.49786e+08	1.45369e+08	2.15407e+08	1.76979e+08	1.80287e+08	9.13579e+07	1.61866e+08	1.38828e+08	1.86308e+08	6.96446e+07	1.04414e+08	1.06179e+08	1.58013e+08	1.56731e+08	1.22478e+08	1.32012e+08	7.36299e+07	9.85528e+07	1.29713e+08	1.59239e+08	1.44793e+08	1.43329e+08	2.09943e+08	1.97672e+08	2.06201e+08	2.07997e+08	2.02443e+08	2.09321e+08	2.15009e+08	2.08727e+08
LPC(17:1)	LPC	M+H	508.34	2.90355	C25 H51 O7 N1 P1	6.06542e+07	5.63466e+07	7.25157e+07	7.91039e+07	7.65465e+07	6.1752e+07	3.24249e+07	3.33398e+07	4.09238e+07	3.53962e+07	4.25141e+07	5.32235e+07	4.60288e+07	2.97636e+07	5.1476e+07	47828703	4.18147e+07	2.91357e+07	4.14336e+07	4.48998e+07	4.13983e+07	5.19174e+07	3.69119e+07	3.36341e+07	4.62036e+07	3.51913e+07	3.19119e+07	4.44225e+07	3.28887e+07	3.94013e+07	4.26965e+07	4.25536e+07	4.72134e+07	4.42887e+07	4.35271e+07	4.53805e+07	4.49153e+07	4.44431e+07
LPC(18:0e)	LPC	M+Na	532.374	6.0891	C26 H56 O6 N1 P1 Na1	5.72349e+06	4.8895e+06	7.68836e+06	8.22065e+06	8.62775e+06	1.15435e+07	1.97027e+07	1.10413e+07	1.34696e+07	1.3893e+07	3.27535e+07	1.46964e+07	1.88793e+07	1.96471e+07	2.28598e+07	1.37e+07	1.61927e+07	3.28312e+07	9.86053e+06	8.83813e+06	1.29179e+07	1.36641e+07	2.16337e+07	1.48442e+07	1.26715e+07	1.29439e+07	1.54242e+07	3.20782e+07	1.36725e+07	1.66526e+07	1.72515e+07	1.69945e+07	1.64432e+07	1.63585e+07	1.717e+07	1.6844e+07	1.66813e+07	1.75042e+07
LPC(18:1)	LPC	M+H	522.355	3.52967	C26 H53 O7 N1 P1	4.85048e+09	4.93648e+09	5.94372e+09	6.70002e+09	6.77341e+09	5.51637e+09	1.96379e+09	2.13937e+09	2.56537e+09	1.96775e+09	2.36533e+09	3.14434e+09	2.55265e+09	1.53052e+09	2.89329e+09	2.89937e+09	2.60199e+09	1.68542e+09	2.44947e+09	2.49879e+09	2.1507e+09	3.34624e+09	2.72726e+09	2.13685e+09	3.0074e+09	2.91186e+09	2.18893e+09	2.08977e+09	1.82789e+09	2.44969e+09	2.9742e+09	2.96344e+09	3.02535e+09	2.94569e+09	2.87578e+09	2.93707e+09	2.97382e+09	3.0642e+09
LPC(18:1e)	LPC	M+H	508.376	4.23025	C26 H55 O6 N1 P1	9.94587e+07	7.66648e+07	1.19019e+08	1.24614e+08	1.13281e+08	1.17251e+08	1.14742e+08	8.40314e+07	1.05336e+08	8.55149e+07	1.30611e+08	7.52352e+07	7.71705e+07	1.46591e+08	1.03921e+08	9.34402e+07	1.00786e+08	2.18743e+08	7.72283e+07	6.62342e+07	5.97082e+07	8.25312e+07	9.99599e+07	9.21548e+07	6.8534e+07	1.00669e+08	6.86781e+07	1.28651e+08	9.00615e+07	9.38217e+07	1.06087e+08	1.0262e+08	1.07524e+08	1.04205e+08	1.07064e+08	1.04086e+08	1.08239e+08	1.07426e+08
LPC(18:2e)	LPC	M+H	506.361	3.06084	C26 H53 O6 N1 P1	7.17065e+06	5.44053e+06	9.31417e+06	8.928e+06	8.43276e+06	8.1335e+06	8.22434e+06	6.03945e+06	6.86977e+06	6.2037e+06	9.94168e+06	4.70479e+06	5.00184e+06	1.24335e+07	7.7957e+06	7.66977e+06	7.0518e+06	1.6799e+07	6.17644e+06	4.35544e+06	4.58962e+06	4.96871e+06	9.00961e+06	7.35244e+06	5.17569e+06	7.44172e+06	5.31467e+06	1.02824e+07	7.21198e+06	7.58503e+06	7.81881e+06	8.38403e+06	8.62206e+06	8.15372e+06	8.09301e+06	8.50272e+06	8.53744e+06	8.08715e+06
LPC(18:3e)	LPC	M+H	504.345	3.46985	C26 H51 O6 N1 P1	9.13986e+06	9.20934e+06	1.18157e+07	1.2792e+07	1.04335e+07	8.10562e+06	3.30614e+06	4.45261e+06	3.61915e+06	4.27004e+06	5.44369e+06	5.16548e+06	5.18113e+06	3.15799e+06	6.12034e+06	4.99001e+06	5.46365e+06	2.89095e+06	3.2654e+06	4.32951e+06	4.23943e+06	7.27604e+06	4.67529e+06	5.16515e+06	3.69027e+06	5.88879e+06	3.91993e+06	3.59078e+06	1.75259e+06	5.39512e+06	4.84221e+06	4.2614e+06	5.7515e+06	4.87353e+06	5.39409e+06	4.16302e+06	7.09446e+06	5.71234e+06
LPC(18:4)	LPC	M+H	516.308	1.67385	C26 H47 O7 N1 P1	2.145e+06	2.46373e+06	2.38607e+06	3.36728e+06	2.47966e+06	2.35713e+06	1.60334e+06	656053	1.00974e+06	1.75942e+06	1.87325e+06	1.83924e+06	2.25751e+06	1.23608e+06	2.4238e+06	1.17007e+06	1.63814e+06	1.48185e+06	1.48881e+06	2.13521e+06	1.59794e+06	1.98813e+06	1.78747e+06	1.25268e+06	1.72765e+06	928651	1.59242e+06	2.01101e+06	1.40642e+06	2.00565e+06	2.17081e+06	1.95368e+06	1.99769e+06	2.02071e+06	1.72881e+06	1.93903e+06	1.93953e+06	1.81437e+06
LPC(19:1)	LPC	M+H	536.371	4.31005	C27 H55 O7 N1 P1	9.33103e+07	8.3606e+07	1.07259e+08	1.24151e+08	1.27744e+08	1.07795e+08	3.01043e+07	3.03507e+07	3.2796e+07	2.9011e+07	3.6028e+07	4.89253e+07	3.3863e+07	2.37704e+07	4.28578e+07	3.75033e+07	3.68888e+07	2.71425e+07	2.73015e+07	3.3192e+07	2.57654e+07	4.44588e+07	2.76564e+07	2.68112e+07	3.46233e+07	3.93034e+07	2.89866e+07	3.08218e+07	2.1063e+07	2.53933e+07	4.80531e+07	4.43943e+07	4.69094e+07	4.58523e+07	4.73245e+07	4.508e+07	4.79474e+07	4.89648e+07
LPC(20:0)	LPC	M+H	552.402	7.15184	C28 H59 O7 N1 P1	7.99424e+07	8.90823e+07	9.57326e+07	9.87243e+07	1.08951e+08	8.96714e+07	2.45939e+07	2.93385e+07	3.00588e+07	2.54182e+07	2.65666e+07	3.53268e+07	2.70309e+07	1.97433e+07	3.10111e+07	3.50706e+07	3.35101e+07	2.03165e+07	2.00714e+07	3.72644e+07	2.36333e+07	3.83578e+07	2.75461e+07	1.93125e+07	2.9402e+07	2.93454e+07	2.35568e+07	2.93903e+07	2.19456e+07	1.73035e+07	4.14757e+07	3.97367e+07	3.95626e+07	3.90633e+07	3.85732e+07	4.00629e+07	4.1135e+07	3.81561e+07
LPC(20:0e)	LPC	M+H	538.423	8.17778	C28 H61 O6 N1 P1	6.8937e+06	7.29519e+06	8.88137e+06	8.68685e+06	7.19395e+06	8.8695e+06	2.15748e+07	1.52846e+07	1.566e+07	1.95418e+07	1.64364e+07	1.0021e+07	1.44747e+07	1.30834e+07	1.3716e+07	1.4289e+07	1.47897e+07	1.22373e+07	1.37537e+07	1.21728e+07	1.6407e+07	1.04489e+07	1.88527e+07	1.79084e+07	1.62386e+07	2.06049e+07	1.01057e+07	1.87767e+07	2.20474e+07	1.67848e+07	1.33023e+07	1.14505e+07	1.42415e+07	1.38517e+07	1.38526e+07	1.41576e+07	1.35206e+07	1.40319e+07
LPC(20:1e)	LPC	M+H	536.407	6.18641	C28 H59 O6 N1 P1	1.27484e+06	1.06237e+06	1.94164e+06	1.37292e+06	1.48824e+06	1.38714e+06	1.31712e+06	1.32203e+06	1.17777e+06	1.15887e+06	1.33349e+06	875371	861238	1.62558e+06	1.1848e+06	1.3314e+06	1.64251e+06	2.14953e+06	939569	921844	969024	1.20406e+06	1.31954e+06	1.32139e+06	1.42414e+06	1.71115e+06	1.07472e+06	1.55947e+06	1.26011e+06	1.15032e+06	1.16636e+06	1.18023e+06	1.29966e+06	1.13122e+06	1.08966e+06	1.27164e+06	1.10313e+06	1.23383e+06
LPC(20:2e)	LPC	M+H	534.392	4.59935	C28 H57 O6 N1 P1	2.96246e+06	2.37732e+06	3.65995e+06	4.02639e+06	2.91899e+06	3.74163e+06	3.04347e+06	1.90309e+06	2.10651e+06	2.00654e+06	3.35652e+06	1.36189e+06	935186	4.66686e+06	2.69853e+06	2.19854e+06	1.98822e+06	5.36709e+06	1.61836e+06	1.39177e+06	1.4834e+06	1.25123e+06	2.79732e+06	2.1069e+06	1.40243e+06	2.4592e+06	1.86144e+06	3.22597e+06	2.12924e+06	1.73079e+06	2.66948e+06	2.45359e+06	2.83572e+06	2.67608e+06	2.64958e+06	2.47444e+06	2.77113e+06	2.51317e+06
LPC(20:4e)	LPC	M+H	530.361	4.22902	C28 H53 O6 N1 P1	4.10774e+07	3.20678e+07	4.71434e+07	5.15282e+07	3.82005e+07	5.52714e+07	7.27744e+07	2.05744e+07	3.42529e+07	2.6099e+07	5.54775e+07	2.83156e+07	3.27593e+07	4.45685e+07	4.0711e+07	3.41577e+07	4.38872e+07	4.94731e+07	2.22962e+07	2.16168e+07	2.19197e+07	3.48504e+07	3.67177e+07	2.96788e+07	1.50472e+07	2.75915e+07	2.43759e+07	4.58399e+07	3.5203e+07	3.6474e+07	4.43839e+07	4.4183e+07	4.16858e+07	4.0469e+07	4.44715e+07	4.38752e+07	4.60703e+07	4.3993e+07
LPC(20:5)	LPC	M+H	542.324	1.8297	C28 H49 O7 N1 P1	2.38967e+08	2.0713e+08	2.7478e+08	2.80428e+08	2.70187e+08	2.68111e+08	1.11082e+08	8.07984e+07	1.35113e+08	1.23113e+08	1.63514e+08	1.5994e+08	1.51629e+08	1.30959e+08	1.37302e+08	1.07954e+08	1.27094e+08	7.51283e+07	1.04218e+08	1.35498e+08	1.0615e+08	1.99135e+08	1.00789e+08	7.20042e+07	1.07714e+08	1.04143e+08	1.18124e+08	1.23596e+08	1.03857e+08	1.2347e+08	1.22452e+08	1.25672e+08	1.39027e+08	1.34992e+08	1.27805e+08	1.28985e+08	1.29033e+08	1.29819e+08
LPC(21:0)	LPC	M+H	566.418	8.24388	C29 H61 O7 N1 P1	2.71844e+06	2.93343e+06	3.96933e+06	3.03615e+06	2.8902e+06	3.48837e+06	3.934e+06	2.38349e+06	3.09445e+06	2.96178e+06	3.29548e+06	2.9552e+06	3.03904e+06	2.21359e+06	2.97993e+06	3.10628e+06	3.14359e+06	2.85551e+06	2.85602e+06	2.75067e+06	3.25058e+06	2.80078e+06	3.61114e+06	3.03178e+06	2.71516e+06	2.70073e+06	2.79735e+06	3.97497e+06	3.35077e+06	2.72094e+06	2.67266e+06	2.60849e+06	2.73018e+06	2.67076e+06	2.58509e+06	3.01543e+06	2.74687e+06	2.79041e+06
LPC(22:0)	LPC	M+H	580.434	9.10138	C30 H63 O7 N1 P1	3.74502e+07	4.42352e+07	4.75517e+07	4.54482e+07	4.48795e+07	5.12874e+07	6.37871e+07	4.81291e+07	5.64998e+07	6.28219e+07	5.95988e+07	3.6946e+07	5.21214e+07	3.61471e+07	5.48101e+07	4.52233e+07	5.6607e+07	4.20777e+07	5.57965e+07	5.37101e+07	5.03421e+07	4.57006e+07	5.22025e+07	5.36728e+07	5.49965e+07	5.04764e+07	3.71762e+07	6.68894e+07	5.2576e+07	4.51498e+07	4.5669e+07	4.62687e+07	4.55579e+07	4.58661e+07	5.16577e+07	4.65676e+07	4.61435e+07	4.8321e+07
LPC(22:1)	LPC	M+H	578.418	7.37702	C30 H61 O7 N1 P1	1.38409e+07	1.16278e+07	1.72838e+07	1.46318e+07	1.74581e+07	1.64786e+07	9.26538e+06	8.1796e+06	9.31897e+06	6.1354e+06	1.01144e+07	7.72318e+06	8.96439e+06	6.46875e+06	8.37436e+06	8.7201e+06	1.04804e+07	8.87155e+06	1.16147e+07	8.82683e+06	4.53086e+06	8.73724e+06	1.21571e+07	8.79709e+06	1.06832e+07	1.06114e+07	6.92682e+06	1.20783e+07	7.94114e+06	7.60411e+06	9.80988e+06	1.12209e+07	8.1972e+06	8.58331e+06	9.64008e+06	9.04214e+06	9.9642e+06	9.88524e+06
LPC(22:2)	LPC	M+H	576.402	5.63952	C30 H59 O7 N1 P1	4.40957e+06	4.35721e+06	5.37732e+06	5.93048e+06	4.63791e+06	5.57246e+06	2.99711e+06	2.26008e+06	2.33238e+06	2.29499e+06	2.88558e+06	2.61656e+06	2.10388e+06	2.08329e+06	2.52012e+06	2.1739e+06	2.60855e+06	2.01555e+06	2.38551e+06	1.65887e+06	2.23352e+06	2.34738e+06	2727392	2.21044e+06	1.94748e+06	2.17754e+06	2.2362e+06	2.35499e+06	2.26453e+06	2.18317e+06	2.51911e+06	2.71023e+06	2.81227e+06	2.67636e+06	2.4541e+06	2.65953e+06	2.57362e+06	2.81164e+06
LPC(22:3)	LPC	M+H	574.387	4.27945	C30 H57 O7 N1 P1	2.26386e+06	1.91744e+06	2826611	3.45105e+06	3.08309e+06	2.75296e+06	2.23799e+06	2.09436e+06	2.01546e+06	1.98175e+06	2.70798e+06	2.6856e+06	2.10153e+06	1.83184e+06	2.29981e+06	1.85852e+06	2.27436e+06	1.85967e+06	1.47342e+06	1.43779e+06	1.67753e+06	2.04866e+06	2.33273e+06	1.85375e+06	2.43487e+06	2.1823e+06	2.27349e+06	2.52712e+06	1.95449e+06	1.88256e+06	2.3301e+06	2.21427e+06	2.02037e+06	2.09736e+06	2.28286e+06	2.28126e+06	2.44931e+06	2.21739e+06
LPC(22:4)	LPC	M+H	572.371	3.15285	C30 H55 O7 N1 P1	7.54318e+07	6.94635e+07	7.30138e+07	7.35594e+07	7.10797e+07	7.95424e+07	3.80599e+07	3.56303e+07	3.91121e+07	3.62288e+07	4.12179e+07	4.40642e+07	3.68293e+07	2.48442e+07	3.75339e+07	3.34745e+07	3.70778e+07	2.88622e+07	3.38579e+07	2.84436e+07	2.89544e+07	3.50588e+07	3.86418e+07	3.35594e+07	4.1121e+07	4.40103e+07	4.46883e+07	3.73801e+07	3.2278e+07	4.12181e+07	4.47817e+07	4.42485e+07	4.41555e+07	4.27496e+07	4.23722e+07	4.29023e+07	4.1413e+07	4.19792e+07
LPC(22:5)	LPC	M+H	570.355	2.74195	C30 H53 O7 N1 P1	4.99254e+07	7.40178e+07	4.80277e+07	6.7729e+07	4.95289e+07	6.97027e+07	4.7209e+07	4.71057e+07	5.39457e+07	4.86055e+07	4.44409e+07	7.33683e+07	6.13045e+07	2.44378e+07	5.27625e+07	5.07997e+07	5.51708e+07	4.62428e+07	4.25462e+07	4.93832e+07	3.07274e+07	6.26129e+07	4.41676e+07	4.70109e+07	6.13678e+07	5.96577e+07	6.64413e+07	6.42457e+07	5.15429e+07	6.40889e+07	5.61872e+07	5.78932e+07	5.76971e+07	5.8776e+07	5.751e+07	54191308	5.66127e+07	5.69654e+07
LPC(23:0)	LPC	M+H	594.449	9.95329	C31 H65 O7 N1 P1	1.00766e+07	1.31739e+07	1.45455e+07	1.33741e+07	1.3155e+07	1.51325e+07	2.24158e+07	1.26475e+07	1.53371e+07	2.10759e+07	1.81386e+07	1.19545e+07	1.48837e+07	1.02828e+07	1.72537e+07	1.59762e+07	1.69187e+07	1.27322e+07	1.5683e+07	1.59686e+07	1.58667e+07	1.31542e+07	1.94702e+07	1.75959e+07	1.6447e+07	1.7485e+07	1.41842e+07	1.78441e+07	1.74965e+07	1.40662e+07	1.47214e+07	1.5484e+07	1.45165e+07	1.45636e+07	1.33457e+07	1.49058e+07	1.37946e+07	1.52256e+07
LPC(24:1)	LPC	M+H	606.449	9.08215	C32 H65 O7 N1 P1	2.5086e+07	2.87164e+07	3.21398e+07	2.83251e+07	3.54121e+07	3.30638e+07	1.68985e+07	1.73286e+07	1.51313e+07	1.76461e+07	1.50564e+07	1.40229e+07	1.62251e+07	9.08931e+06	1.96714e+07	1.57273e+07	1.67172e+07	1.44621e+07	1.51731e+07	1.80301e+07	1.01974e+07	1.7701e+07	2.02169e+07	1.35402e+07	1.72932e+07	1.76578e+07	1.17966e+07	1.85369e+07	1.34569e+07	1.10183e+07	1.79821e+07	1.88896e+07	1.94114e+07	1.76697e+07	1.70488e+07	1.60399e+07	2.01953e+07	1.93395e+07
LPC(24:2)	LPC	M+H	604.434	7.70762	C32 H63 O7 N1 P1	2.45591e+06	2.32716e+06	3.19517e+06	2.83868e+06	2.44692e+06	2.75431e+06	1.44252e+06	1.01757e+06	1.26684e+06	1.15261e+06	1.29734e+06	1.07654e+06	863730	783832	820558	1.13251e+06	938462	800142	1.1846e+06	1.04018e+06	888559	1.0329e+06	1.43494e+06	763586	1.08733e+06	1.33065e+06	903084	1.05799e+06	1.16515e+06	1.35182e+06	1.4345e+06	1.15805e+06	1.2378e+06	1.36252e+06	1.52358e+06	1.07072e+06	1.35479e+06	1.35181e+06
LPC(25:0)	LPC	M+H	622.481	11.6462	C33 H69 O7 N1 P1	3.05191e+06	4.24107e+06	2.60854e+06	3.8234e+06	3.85443e+06	4.80985e+06	5.19719e+06	3.73811e+06	2.55346e+06	3.67524e+06	2.98964e+06	3.01911e+06	2.36017e+06	1.49042e+06	2.37448e+06	3.24398e+06	3.07257e+06	2.77037e+06	2.92506e+06	2.91772e+06	2.54955e+06	3.1757e+06	4.3763e+06	2.90759e+06	2.86603e+06	4.69323e+06	2.99854e+06	4.49222e+06	4.37748e+06	4.03404e+06	4.22793e+06	3.89791e+06	3.06238e+06	3.08805e+06	3.58988e+06	2.46522e+06	3.75958e+06	2.44652e+06
LPC(32:0)	LPC	M+Na	742.572	15.2377	C40 H82 O7 N1 P1 Na1	4.43969e+07	4.78613e+07	4.8568e+07	4.29072e+07	2.90049e+07	4.5357e+07	4.06394e+07	4.19041e+07	5.43734e+07	4.40281e+07	5.0949e+07	3.62056e+07	3.84595e+07	4.0755e+07	3.95813e+07	4.70295e+07	4.2358e+07	3.61229e+07	4.89206e+07	4.02839e+07	3.77647e+07	4.53718e+07	4.9258e+07	4.06866e+07	4.79914e+07	7.14453e+07	4.5135e+07	4.58083e+07	4.7081e+07	5.55584e+07	4.57712e+07	4.81268e+07	4.70631e+07	4.52893e+07	4.14525e+07	4.37964e+07	4.11299e+07	4.78323e+07
LPC(34:0)	LPC	M+Na	770.603	16.522	C42 H86 O7 N1 P1 Na1	1.73988e+07	2.0357e+07	3.16689e+07	1.77665e+07	1.5075e+07	1.78169e+07	1.90776e+07	1.1514e+07	1.9394e+07	1.76632e+07	2.04213e+07	1.01245e+07	1.50058e+07	1.08563e+07	1.51685e+07	1.52789e+07	1.63282e+07	8.58372e+06	1.93411e+07	1.17725e+07	1.78125e+07	1.74366e+07	1.49876e+07	1.71374e+07	1.55528e+07	1.625e+07	1.41868e+07	2.04326e+07	1.55264e+07	1.8639e+07	1.53749e+07	1.52138e+07	1.78588e+07	1.58208e+07	1.48428e+07	1.9658e+07	1.64895e+07	1.92368e+07
LPE(16:0)	LPE	M+H	454.293	3.52317	C21 H45 O7 N1 P1	1.13827e+09	9.45801e+08	1.19457e+09	1.22974e+09	1.29305e+09	9.83333e+08	1.00312e+09	5.95124e+08	7.96984e+08	7.10127e+08	6.99051e+08	7.79013e+08	7.73742e+08	4.67079e+08	7.57792e+08	6.62611e+08	7.53827e+08	5.20426e+08	6.80175e+08	5.9006e+08	7.49984e+08	7.09358e+08	6.50146e+08	7.13491e+08	5.98344e+08	6.68425e+08	6.10357e+08	6.12091e+08	5.76327e+08	6.9432e+08	7.77021e+08	7.51085e+08	8.10686e+08	7.77561e+08	7.68299e+08	7.40797e+08	7.88224e+08	8.08908e+08
LPE(16:1)	LPE	M+H	452.277	2.42073	C21 H43 O7 N1 P1	8.00719e+06	1.02867e+07	1.26715e+07	1.33436e+07	1.16658e+07	1.02423e+07	4.49061e+06	6.87044e+06	1.02459e+07	5.36436e+06	6.39423e+06	1.15527e+07	1.1979e+07	4.15535e+06	9.89724e+06	9.78453e+06	9.94838e+06	4.32786e+06	6.08547e+06	1.15238e+07	4.80237e+06	1.58968e+07	7.94922e+06	6.66125e+06	1.09178e+07	1.01601e+07	7.5069e+06	7.58563e+06	5.90275e+06	8.14335e+06	7.49159e+06	7.34779e+06	9.18567e+06	8.28836e+06	9.71223e+06	1.06944e+07	7.33711e+06	7.96297e+06
LPE(17:0)	LPE	M+Na	490.29	4.38776	C22 H46 O7 N1 P1 Na1	3.8773e+06	3.5391e+06	4.74768e+06	4.83007e+06	3.9321e+06	4.35823e+06	2.76104e+06	1.13753e+06	1.72672e+06	1.51933e+06	1.83917e+06	1.98841e+06	1.58042e+06	1.02583e+06	2.02648e+06	1.46658e+06	1.79149e+06	995068	1.62885e+06	979646	1.99538e+06	1.44046e+06	1.39768e+06	1.79451e+06	955159	1.23839e+06	1.35255e+06	1.19647e+06	1.32699e+06	1.53506e+06	1.98202e+06	2.03978e+06	2.04892e+06	2.06348e+06	2.16796e+06	1.97197e+06	2.02516e+06	1.97289e+06
LPE(17:1)	LPE	M+H	466.293	3.04009	C22 H45 O7 N1 P1	2.59581e+06	2.09129e+06	3.64927e+06	3.28433e+06	3.09496e+06	2.54544e+06	1.16438e+06	896100	1.3957e+06	900640	1.26556e+06	1.26819e+06	1.63944e+06	741134	1.71557e+06	1.19305e+06	1.48283e+06	727799	1.22637e+06	1.21395e+06	1.20248e+06	1.55218e+06	1.00467e+06	904696	1.25184e+06	1.04531e+06	1.15342e+06	1.06997e+06	850808	1.19833e+06	1.49088e+06	1.69635e+06	1.80698e+06	1.54649e+06	1.36534e+06	1.57447e+06	1.65284e+06	1.42275e+06
LPE(18:1e)	LPE	M+Na	488.311	6.20405	C23 H48 O6 N1 P1 Na1	1.12783e+06	955749	1.35282e+06	1.46758e+06	1.38712e+06	991660	1.86052e+06	1.13856e+06	1.55577e+06	1.13371e+06	2.87646e+06	911329	1.08209e+06	3.67704e+06	1.77221e+06	1.79604e+06	1.92333e+06	4.03984e+06	1.3043e+06	660274	1.12157e+06	982928	2.54755e+06	1.65825e+06	781700	1.59273e+06	1.44325e+06	3.2438e+06	1.71366e+06	1.52682e+06	1.64271e+06	1.52322e+06	1.60384e+06	1.71249e+06	1.57961e+06	1.94981e+06	2.3185e+06	1.66736e+06
LPE(18:3)	LPE	M+H	476.277	2.06722	C23 H43 O7 N1 P1	2.1506e+07	1.89474e+07	2.13271e+07	2.16649e+07	2.52028e+07	1.88463e+07	6.67109e+06	5.34532e+06	7.10991e+06	4.2748e+06	6.66021e+06	9.62563e+06	6.64476e+06	5.3726e+06	7.93031e+06	6.24102e+06	7.74785e+06	3.025e+06	6.50081e+06	5.76278e+06	7.68744e+06	8.96902e+06	5.89609e+06	6.64473e+06	5.1816e+06	4.08965e+06	5.80046e+06	6.64103e+06	6.11196e+06	7.02201e+06	8.22644e+06	1.0126e+07	9.47001e+06	8.57747e+06	7.46922e+06	7.77449e+06	6.78246e+06	8.33833e+06
LPE(20:4)	LPE	M+H	502.293	2.42151	C25 H45 O7 N1 P1	2.44057e+09	1.94874e+09	1.91796e+09	2.13476e+09	2.12664e+09	1.94341e+09	1.21063e+09	1.02261e+09	1.1217e+09	1.03185e+09	1.19018e+09	1.64971e+09	1.25511e+09	9.30689e+08	1.25798e+09	1.1854e+09	1.25062e+09	8.6763e+08	1.1632e+09	1.02378e+09	1.1766e+09	1.47604e+09	1.06443e+09	1.21633e+09	1.16279e+09	1.06451e+09	1.21022e+09	1.05242e+09	1.06181e+09	1.14764e+09	1.35992e+09	1.26828e+09	1.31425e+09	1.2918e+09	1.33393e+09	1.30078e+09	1.34689e+09	1.33471e+09
LPE(22:5)	LPE	M+H	528.308	2.54598	C27 H47 O7 N1 P1	8.07347e+07	7.82653e+07	6.39006e+07	1.11353e+08	8.42453e+07	8.84042e+07	5.57356e+07	3.81863e+07	4.49987e+07	3.25315e+07	4.18651e+07	5.64963e+07	3.44089e+07	2.66488e+07	4.67044e+07	3.42541e+07	4.23235e+07	2.58393e+07	3.77964e+07	2.70942e+07	3.98042e+07	3.80718e+07	3.50618e+07	3.9148e+07	3.07043e+07	3.38967e+07	4.19931e+07	3.24804e+07	3.15784e+07	3.69033e+07	4.7574e+07	4.59053e+07	4.73405e+07	4.56934e+07	4.62575e+07	4.40404e+07	4.95029e+07	4.82186e+07
LPE(22:6)	LPE	M+H	526.293	2.24151	C27 H45 O7 N1 P1	1.24989e+09	1.03332e+09	1.00306e+09	1.34268e+09	1.02835e+09	1.36336e+09	1.48382e+09	9.86143e+08	1.16826e+09	9.8204e+08	1.23906e+09	1.53442e+09	1.22566e+09	8.66363e+08	1.21585e+09	1.05722e+09	1.19529e+09	8.46219e+08	1.17024e+09	9.24588e+08	1.10629e+09	1.13679e+09	9.54365e+08	1.24317e+09	1.01189e+09	8.98804e+08	1.21281e+09	9.76848e+08	1.02722e+09	1.13857e+09	1.07147e+09	1.25576e+09	1.14149e+09	1.07925e+09	1.11846e+09	1.12204e+09	1.08907e+09	1.10746e+09
LPE(24:1)	LPE	M+H	564.402	9.354	C29 H59 O7 N1 P1	288517	601579	618172	558248	755415	534681	108453	107657	156781	0	0	147257	166998	48555.6	66294.5	128896	297931	109506	106030	62356.7	0	268120	0	194214	0	301852	161980	93570.1	64777.9	138881	208335	205581	171254	0	219811	0	85447.9	114290
LPG(20:3)	LPG	M+Na	557.285	1.89787	C26 H47 O9 N0 P1 Na1	7.62152e+06	8.66744e+06	8.32922e+06	8.26692e+06	7.10916e+06	8.871e+06	8.1462e+06	5.41791e+06	9.53427e+06	5.96147e+06	6.60239e+06	4.81641e+06	7.01295e+06	3.83202e+06	6.68659e+06	7.57543e+06	7.13067e+06	5.46582e+06	7.33401e+06	5.29673e+06	5.74997e+06	5.78591e+06	6.45484e+06	6.34044e+06	5.86626e+06	6.87174e+06	4.35247e+06	6.71218e+06	5.60636e+06	6.54121e+06	5.23107e+06	5.70952e+06	6.1189e+06	6.18195e+06	6.00247e+06	6.28956e+06	5.71764e+06	6.0862e+06
LPI(18:0)	LPI	M+H	601.335	4.0279	C27 H54 O12 N0 P1	1.08344e+07	1.8932e+06	2.93134e+06	7.66756e+06	2.40579e+06	4.70601e+06	1.51509e+06	2.89605e+06	2.87409e+06	1.29498e+06	3.83317e+06	1.72739e+06	2.994e+06	1.72447e+06	1.87151e+06	2.87529e+06	2.13804e+06	2.64579e+06	1.00007e+06	745853	2.36067e+06	2.22664e+06	2.11519e+06	761838	961372	1.28895e+06	2.04938e+06	1.22543e+06	1.82573e+06	1.24663e+06	3.06673e+06	2.33153e+06	2.60457e+06	2.22338e+06	4.49341e+06	2.34669e+06	2.80974e+06	2.50754e+06
LPS(18:0)	LPS	M+H	526.314	4.12106	C24 H49 O9 N1 P1	6.48861e+06	1.04044e+06	3.10927e+06	3.77782e+06	2.47566e+06	2.55896e+06	899370	1.96951e+06	2.22174e+06	1.61081e+06	1.27788e+06	1.54397e+06	1.28266e+06	741811	1.76628e+06	1.64186e+06	475122	2.21944e+06	1.07613e+06	941085	924870	787089	1.1318e+06	705300	1.02275e+06	206918	902893	1.15569e+06	645615	1.03471e+06	2.10876e+06	2.49781e+06	2.05289e+06	2.53445e+06	3.44105e+06	1.91593e+06	1.91813e+06	1.09804e+06
LPS(22:6)	LPS	M+H	570.283	1.79831	C28 H45 O9 N1 P1	8.14293e+06	3.02414e+06	4.56597e+06	7.72701e+06	4.83859e+06	7.33346e+06	5.41057e+06	4.21024e+06	5.32576e+06	4.71389e+06	4.91257e+06	6.25512e+06	6.00308e+06	2.49966e+06	5.86449e+06	4.38412e+06	3.59077e+06	5.26068e+06	4.55423e+06	4.19345e+06	3.224e+06	3.60075e+06	2.95909e+06	3.36641e+06	3.76348e+06	1.98929e+06	3.41049e+06	3.84573e+06	3.47398e+06	3.84863e+06	5.06499e+06	4.5232e+06	4.82567e+06	4.53063e+06	6.32183e+06	4.55596e+06	4.03141e+06	3.69171e+06
LSM(d18:1)	LSM	M+H	465.345	15.9739	C23 H50 O5 N2 P1	4.05996e+06	4.17225e+06	4.04321e+06	4.05428e+06	3.32335e+06	3.38698e+06	5.06795e+06	3.84486e+06	4.69838e+06	4.90573e+06	6.09624e+06	4.70003e+06	3.71249e+06	3.24719e+06	7.28146e+06	5.78355e+06	4.94889e+06	5.4923e+06	6.68803e+06	4.05779e+06	4.43694e+06	3.94385e+06	3.56818e+06	4.68767e+06	2.87799e+06	4.652e+06	3.46878e+06	5.49745e+06	6.05649e+06	3.56615e+06	6.07771e+06	4.5022e+06	3.97637e+06	3.82155e+06	5.74524e+06	4.19432e+06	5.41418e+06	3.53324e+06
LSM(d20:1)	LSM	M+H	493.376	4.3097	C25 H54 O5 N2 P1	1.82762e+06	1.69623e+06	1.77669e+06	1.48902e+06	1.46196e+06	1.69984e+06	1.50219e+06	1.1839e+06	1.14286e+06	1.20758e+06	1.36379e+06	972530	1.15447e+06	687390	1.45182e+06	1.19635e+06	1.28619e+06	898876	867756	829284	832557	883276	1.2651e+06	1.0157e+06	1.01195e+06	1.29093e+06	818162	1.36562e+06	1.18926e+06	1.01491e+06	1.23501e+06	1.1814e+06	1.14865e+06	1.24729e+06	1.13729e+06	1.25302e+06	1.11135e+06	1.21044e+06
LSM(d20:2)	LSM	M+H	491.361	2.971	C25 H52 O5 N2 P1	990833	922684	1.25237e+06	644625	784044	960659	518629	687020	547171	456286	440036	315717	338984	191203	674132	576031	431442	441139	304290	416208	255375	319578	624071	434996	296473	612006	320091	432613	391184	487955	412924	499025	576438	619047	554871	440005	561875	416105
MG(16:0)	MG	M+H	331.284	15.5151	C19 H39 O4	6.56951e+06	6.68352e+06	8.0534e+06	9.36125e+06	1.09338e+07	9.16455e+06	1.45496e+07	8.45194e+06	9.46641e+06	8.60432e+06	1.23544e+07	1.2066e+07	1.21027e+07	5.31223e+06	1.06299e+07	7.34373e+06	1.09016e+07	9.33093e+06	6.76509e+06	1.0852e+07	8.92717e+06	7.49369e+06	1.06416e+07	9.01987e+06	9.33206e+06	8.20905e+06	9.41128e+06	1.32752e+07	1.17416e+07	1.12753e+07	7.74724e+06	1.00513e+07	1.02753e+07	1.03191e+07	7.63662e+06	9.8824e+06	7.16375e+06	9.46995e+06
MG(18:0)	MG	M+H	359.316	16.8077	C21 H43 O4	1.57146e+06	985131	1.77969e+06	2.88844e+06	2.19332e+06	2.77379e+06	3.41953e+06	1.01561e+06	2.28773e+06	1.74976e+06	3.01429e+06	2.30633e+06	2.53257e+06	1.76807e+06	2.56766e+06	1.87993e+06	2.80195e+06	1.57615e+06	2.67668e+06	2.211e+06	3.14029e+06	2.28254e+06	3.30123e+06	2.49225e+06	2.07724e+06	1.48115e+06	2.53967e+06	2.64141e+06	2.85578e+06	2.77537e+06	2.674e+06	2.927e+06	2.88738e+06	2.12126e+06	2.52646e+06	3.04791e+06	2.18136e+06	2.19594e+06
MG(18:1)	MG	M+H	357.3	5.80365	C21 H41 O4	764310	601203	639236	814674	952928	1.41765e+06	689156	614261	785829	581657	1.07801e+06	555079	1.27707e+06	602714	680801	751811	899297	559621	408896	924672	528081	1.27109e+06	629715	481339	886616	576484	825943	847779	1.01223e+06	1.48632e+06	913273	804599	781115	798053	725093	701250	964177	720881
MG(18:2)	MG	M+H	355.284	27.7868	C21 H39 O4	499950	502388	1.05315e+06	125914	982924	771215	1.67116e+06	1.96089e+06	1.68165e+06	2.2127e+06	1.46196e+06	2.98295e+06	244540	1.89464e+06	1.34393e+06	1.52407e+06	1.57823e+06	2.88561e+06	2.17186e+06	1.92532e+06	1.48622e+06	2.57188e+06	3.38061e+06	2.12408e+06	2.65776e+06	2.5813e+06	3.27313e+06	2.14378e+06	5.82689e+06	3.89937e+06	3.33126e+06	3.14533e+06	3.47841e+06	2.59832e+06	2.64794e+06	1.95575e+06	2.40268e+06	3.12446e+06
MG(18:3)	MG	M+H	353.269	1.646	C21 H37 O4	1.58941e+06	349364	234616	76057.3	1.93692e+06	133533	209623	605953	305091	221210	386111	401150	1.06249e+06	152883	448341	192390	2.59043e+06	558528	122698	1.05453e+06	215265	317296	139183	153927	1.89381e+06	324520	36596.3	717967	270046	313315	1.32751e+06	1.88844e+06	1.45698e+06	1.89381e+06	1.51393e+06	1.75538e+06	1.82999e+06	1.30623e+06
MG(20:4)	MG	M+H	379.284	27.7336	C23 H39 O4	368121	482946	845407	575873	1.0583e+06	907724	167467	1.28434e+06	1.18687e+06	1.12059e+06	1.06532e+06	1.42795e+06	1.20543e+06	1.39536e+06	1.04657e+06	1.25657e+06	872377	2.87955e+06	2.14431e+06	1.10639e+06	1.14574e+06	2.08259e+06	2.78323e+06	1.73077e+06	2.52961e+06	2.61196e+06	2.9988e+06	2.12297e+06	3.61435e+06	4.06936e+06	3.21567e+06	3.45895e+06	3.26431e+06	3.0218e+06	2.8175e+06	2.39924e+06	3.00022e+06	2.76323e+06
MG(20:4e)	MG	M+H	365.305	16.704	C23 H41 O3	1.96811e+07	2.00196e+07	1.99548e+07	2.48014e+07	2.48304e+07	3.47232e+07	5.52427e+07	3.41327e+07	4.26378e+07	2.96281e+07	5.35838e+07	4.5338e+07	4.88624e+07	4.09671e+07	4.76322e+07	4.04323e+07	4.10945e+07	3.89126e+07	3.61553e+07	3.17452e+07	3.94601e+07	4.42759e+07	3.34749e+07	4.36389e+07	3.25796e+07	3.78735e+07	5.33381e+07	5.89069e+07	4.64844e+07	4.64495e+07	4.26612e+07	4.34816e+07	4.39201e+07	3.31184e+07	4.31323e+07	4.24621e+07	4.00765e+07	4.25082e+07
MG(22:6)	MG	M+H	403.284	3.65672	C25 H39 O4	4.31446e+06	2.55958e+06	2.58614e+06	3.3732e+06	4.95731e+06	5.11628e+06	3.86298e+06	3.96414e+06	5.21232e+06	3.81644e+06	8.79382e+06	2.79406e+06	5.19727e+06	2.97913e+06	3.47796e+06	3.59712e+06	4.91238e+06	3.38531e+06	2.76502e+06	5.47938e+06	4.02766e+06	4.72189e+06	4.5556e+06	4.07606e+06	4.05137e+06	2.50677e+06	3.38527e+06	7.21038e+06	4.59613e+06	5.41833e+06	4.32517e+06	4.31888e+06	4.11518e+06	4.23805e+06	4.45317e+06	5.56062e+06	4.56432e+06	5.1293e+06
MePC(14:1)	MePC	M+Na	516.27	1.632	C23 H44 O8 N1 P1 Na1	1.75103e+06	0	117698	38416.8	1.81036e+06	0	0	711230	0	149000	0	116998	0	0	0	0	0	0	0	114842	0	0	0	0	463161	0	0	0	0	0	192627	259639	179425	208441	44547.5	102470	194824	158672
MePC(16:1)	MePC	M+NH4	539.346	6.451	C25 H52 O8 N2 P1	1.56541e+07	4.6314e+06	3.8512e+06	6.72262e+06	2.78607e+07	1.32045e+07	8.11144e+06	1.32784e+07	6.34725e+06	7.38568e+06	1.12745e+07	7.22746e+06	1.17417e+07	4.4154e+06	6.76929e+06	5.41167e+06	8.02555e+06	2.17185e+07	3.43118e+06	7.74068e+06	4.05493e+06	5.30572e+06	7.16173e+06	4.02758e+06	1.6322e+07	4.49757e+06	3.7268e+06	1.48928e+07	5.87686e+06	7.61796e+06	7.78653e+06	7.25594e+06	7.72204e+06	7.40033e+06	7.68455e+06	6.91631e+06	6.93846e+06	6.86009e+06
MePC(16:1e)	MePC	M+Na	530.322	2.026	C25 H50 O7 N1 P1 Na1	1.31113e+07	9.40846e+06	1.07185e+07	1.33414e+07	1.32552e+07	1.31052e+07	3.55549e+06	2.97055e+06	3.57834e+06	3.83762e+06	4.3744e+06	5.70981e+06	3.40041e+06	3.21653e+06	4.01673e+06	3.54438e+06	3.85883e+06	2.15327e+06	3.30324e+06	3.38353e+06	2.53955e+06	4.58912e+06	2.55805e+06	3.05544e+06	4.18533e+06	3.4073e+06	4.31292e+06	3.46228e+06	3.43788e+06	3.96329e+06	5.2166e+06	4.41699e+06	5.1848e+06	4.90803e+06	4.37819e+06	4.34952e+06	5.36719e+06	4.7453e+06
MePC(17:0e)	MePC	M+Na	546.353	3.937	C26 H54 O7 N1 P1 Na1	2.81341e+06	3.25503e+06	2.92275e+06	3.677e+06	1.09454e+06	2.51738e+06	311363	1.55711e+06	2.13225e+06	2.11413e+06	324315	3.40387e+06	923324	204595	2.79498e+06	326281	324059	413956	774818	882009	259896	713884	413001	107747	1.6076e+06	997554	902465	955533	1.37254e+06	1.2582e+06	1.3409e+06	2.68063e+06	1.29555e+06	62096.7	174171	1.24479e+06	1.67287e+06	862155
MePC(17:1)	MePC	M+NH4	553.361	7.23	C26 H54 O8 N2 P1	4.30468e+06	6.56187e+06	7.37323e+06	4.95347e+06	6.20877e+06	1.21823e+07	6.69309e+06	3.38139e+06	7.34127e+06	4.56826e+06	5.68965e+06	7.01286e+06	3.55948e+06	2.69826e+06	5.54639e+06	6.93502e+06	5.5563e+06	2.6595e+06	2.0495e+06	2.05584e+06	5.99373e+06	4.28886e+06	3.98623e+06	3.95978e+06	3.99683e+06	7.56462e+06	3.16112e+06	4.8547e+06	4.04699e+06	5.39476e+06	5.50805e+06	4.7199e+06	5.62292e+06	4.28281e+06	5.08218e+06	4.97817e+06	4.85995e+06	5.17193e+06
MePC(17:1e)	MePC	M+Na	544.337	3.923	C26 H52 O7 N1 P1 Na1	1.33469e+08	9.25007e+07	1.43817e+08	1.20791e+08	1.23203e+08	1.40936e+08	6.62629e+07	8.1687e+06	6.97898e+07	5.70804e+06	8.90498e+07	8.09826e+07	7.30406e+07	4.8189e+06	1.0133e+07	7.16623e+07	7.08771e+07	7.73861e+06	5.55277e+07	5.51614e+07	5.25652e+06	8.34772e+07	6.93994e+07	6.92646e+06	1.29707e+07	6.54847e+07	7.26441e+07	7.39631e+07	6.84356e+07	7.3997e+07	8.20335e+07	1.37215e+07	1.48729e+07	7.9012e+07	7.82061e+07	8.34916e+07	1.30352e+07	1.37691e+07
MePC(18:1)	MePC	M+NH4	567.377	8.151	C27 H56 O8 N2 P1	3.05425e+06	1.08762e+06	1.26601e+06	1.23461e+06	5.23585e+06	1.66753e+06	1.21523e+06	1.29849e+06	599371	738548	874796	3.68455e+07	937029	122489	3.81971e+07	413960	864940	546961	153692	869045	717413	1.96986e+07	298321	262837	5.15232e+07	1.95436e+07	272000	1.08997e+06	411447	847062	457729	822436	651279	743082	672826	509865	517433	3.15376e+07
MePC(18:2)	MePC	M+NH4	565.361	6.66124	C27 H54 O8 N2 P1	3.36575e+07	6.95432e+06	1.06855e+07	1.66721e+07	5.55325e+07	4.52744e+07	1.99236e+07	2.9779e+07	1.74604e+07	1.46219e+07	2.77947e+07	1.87633e+07	2.77645e+07	9.50926e+06	1.5563e+07	1.55583e+07	1.63541e+07	3.89185e+07	4.75452e+06	1.6852e+07	4.60217e+06	1.62001e+07	1.85652e+07	9.7288e+06	3.10061e+07	5.25901e+06	4.77897e+06	4.01544e+07	1.4073e+07	1.882e+07	1.87817e+07	1.8245e+07	1.84598e+07	1.78347e+07	1.95763e+07	1.83547e+07	1.90228e+07	1.87049e+07
MePC(18:3)	MePC	M+NH4	563.346	5.008	C27 H52 O8 N2 P1	5.2065e+07	5.49927e+07	5.84648e+07	4.07956e+07	5.79987e+07	8.71179e+07	3.27648e+07	4.61675e+07	3.41059e+07	4.13067e+07	3.55533e+07	5.88545e+07	2.9461e+07	1.55197e+07	6.90924e+07	2.11695e+07	3.09266e+07	4.89309e+07	1.57584e+07	3.61813e+07	3.5215e+07	2.93461e+07	2.92018e+07	2.08598e+07	1.766e+07	2.03988e+07	4.87219e+07	4.99353e+07	3.65882e+07	7.18329e+07	2.72438e+07	4.60174e+07	3.49835e+07	4.52976e+07	2.74398e+07	2.9124e+07	5.05155e+07	5.16513e+07
MePC(19:0e)	MePC	M+Na	574.384	4.265	C28 H58 O7 N1 P1 Na1	2.59221e+06	2.13353e+06	2.80331e+06	3.42238e+06	3.34006e+06	2.79244e+06	2.25069e+06	2.20327e+06	1.98557e+06	1.99727e+06	2.78093e+06	2.80341e+06	2.19009e+06	1.80472e+06	2.44021e+06	1.85191e+06	2.2691e+06	1.89943e+06	1.51488e+06	1.48035e+06	1.69877e+06	2.09936e+06	2.38744e+06	1.90377e+06	2.46529e+06	3.3751e+06	2.29083e+06	2.79475e+06	1.96486e+06	2.04192e+06	2.30356e+06	2.13516e+06	1.99323e+06	2.14388e+06	2.37238e+06	2.2822e+06	2.44964e+06	2.41688e+06
MePC(19:1e)	MePC	M+Na	572.369	3.41075	C28 H56 O7 N1 P1 Na1	2.51664e+07	2.09883e+07	1.83366e+07	2.41332e+07	2.00416e+07	2.09235e+07	1.17957e+07	9.7861e+06	1.10186e+07	9.28485e+06	1.71538e+07	1.19702e+07	8.90557e+06	1.20708e+07	1.30393e+07	1.32017e+07	1.20168e+07	9.56833e+06	8.0241e+06	6.77056e+06	1.06467e+07	1.05357e+07	1.49875e+07	6.66004e+06	1.26108e+07	1.05973e+07	1.61438e+07	1.27556e+07	1.27829e+07	1.39663e+07	1.46471e+07	1.37015e+07	1.13655e+07	1.30474e+07	1.40385e+07	1.1559e+07	1.44839e+07	1.1067e+07
MePC(19:2)	MePC	M+Na	584.332	1.29364	C28 H52 O8 N1 P1 Na1	9.38944e+06	2.10402e+06	2.47777e+06	2.33207e+06	1.1023e+07	3.34465e+06	3.00771e+06	1.01087e+07	2.86245e+06	9.59744e+06	6.70836e+06	5.8401e+06	1.2221e+07	3.35132e+06	4.84662e+06	3.84472e+06	5.3767e+06	9.85559e+06	2.81145e+06	8.30969e+06	2.98593e+06	2.16048e+06	2.77991e+06	2.95306e+06	1.2955e+07	2.90715e+06	3.46264e+06	6.2799e+06	2.47284e+06	5.1042e+06	5.38665e+06	7.55567e+06	5.39948e+06	5.59968e+06	6.15669e+06	5.16566e+06	5.7729e+06	5.40874e+06
MePC(19:3)	MePC	M+Na	582.317	1.61	C28 H50 O8 N1 P1 Na1	2.79948e+06	104169	95273.5	168280	3.30802e+06	0	0	1.95827e+06	0	140824	639397	532126	414109	149791	0	0	0	1.02335e+06	0	897126	0	137422	0	221379	1.67006e+06	141027	0	351483	67340	48946.2	718016	871022	800518	844605	843623	782800	819981	960034
MePC(19:3e)	MePC	M+Na	568.337	2.71213	C28 H52 O7 N1 P1 Na1	6.50879e+07	4.91321e+07	6.92147e+07	7.06172e+07	6.28718e+07	6.37115e+07	6.64818e+07	4.8161e+07	6.59865e+07	5.59388e+07	8.27999e+07	8.76112e+07	7.22947e+07	9.0341e+07	8.18566e+07	5.42512e+07	6.10585e+07	4.28208e+07	4.67203e+07	5.92062e+07	6.1776e+07	7.84948e+07	4.29532e+07	1.39404e+08	6.12065e+07	5.06393e+07	5.37774e+07	6.15788e+07	1.15782e+08	6.67495e+07	6.1245e+07	5.53864e+07	5.09332e+07	5.68804e+07	5.84487e+07	5.41777e+07	5.71574e+07	5.85964e+07
MePC(19:4e)	MePC	M+Na	566.322	2.27812	C28 H50 O7 N1 P1 Na1	5.40796e+08	5.51379e+08	5.1713e+08	3.59117e+08	5.6118e+08	5.24149e+08	3.76794e+08	5.06796e+08	6.56531e+08	4.79035e+08	3.51501e+08	5.17634e+08	3.649e+08	4.49885e+08	4.9332e+08	5.06911e+08	4.84828e+08	5.31606e+08	4.20645e+08	4.54497e+08	4.45817e+08	3.56954e+08	4.52761e+08	4.59e+08	5.25361e+08	4.71258e+08	5.00929e+08	4.83931e+08	3.93014e+08	4.65399e+08	4.83123e+08	4.65103e+08	4.97575e+08	4.75096e+08	4.61107e+08	6.85048e+08	4.67268e+08	4.79869e+08
MePC(20:1)	MePC	M+NH4	595.408	10.0572	C29 H60 O8 N2 P1	5.22336e+06	4.54309e+06	8.18872e+06	1.90703e+06	5.88266e+06	2.98354e+06	7.38976e+06	4.35187e+06	4.55794e+06	7.21661e+06	6.11723e+06	9.44123e+06	3.15493e+06	1.15222e+06	4.27827e+06	3.48473e+06	2.9843e+06	2.07959e+06	1.12699e+06	1.20173e+06	3.04675e+06	1.06944e+06	994129	1.46943e+06	1.74559e+06	2.80111e+06	878242	1.77203e+06	1.10398e+06	2.16767e+06	3.19278e+06	3.23598e+06	2.94084e+06	2.70554e+06	2.82326e+06	2.85397e+06	2.87783e+06	2.73296e+06
MePC(21:2)	MePC	M+Na	612.364	2.76369	C30 H56 O8 N1 P1 Na1	2.53068e+06	2.43955e+06	2.85591e+06	2.47831e+06	2.22501e+06	1.74018e+06	682340	693865	1.22054e+06	642641	1.12808e+06	524440	901841	270711	865472	626697	866417	706353	1.11127e+06	607881	726766	1.78838e+06	871932	951311	799890	1.00812e+06	1.27315e+06	755163	662280	612078	1.03171e+06	983328	1.0033e+06	971972	1.21423e+06	1.32094e+06	1.01854e+06	1.19724e+06
MePC(21:2e)	MePC	M+Na	598.384	3.52339	C30 H58 O7 N1 P1 Na1	7.4319e+06	1.37302e+06	2.39885e+06	2.20266e+06	1.15299e+07	1.87763e+06	919506	3.79604e+06	1.08982e+06	1.32685e+06	2.00573e+06	3.56428e+06	3.10507e+06	749665	3.8881e+06	1.05849e+06	2.3066e+06	7.211e+06	1.86841e+06	2759288	583983	1.15516e+06	1.5308e+06	896898	9.46666e+06	632481	2.47525e+06	3.83208e+06	3.08871e+06	2.31725e+06	2.33649e+06	3.22727e+06	2.76007e+06	2.7509e+06	1.58213e+06	2.81316e+06	3.13491e+06	2.27719e+06
MePC(21:3)	MePC	M+Na	610.348	2.43968	C30 H54 O8 N1 P1 Na1	2.14019e+07	1.74198e+07	2.25458e+07	1.76401e+07	1.71717e+07	1.42088e+07	1.68462e+07	1.22773e+07	2.3124e+07	1.69634e+07	1.72033e+07	1.52418e+07	1.76094e+07	8.42162e+06	1.03556e+07	1.5381e+07	1.34383e+07	1.05884e+07	2.48692e+07	1.16683e+07	1.18132e+07	3.21305e+07	9.89268e+06	2.16709e+07	1.38553e+07	2.35044e+07	2.43366e+07	1.40081e+07	1.34807e+07	9.59322e+06	1.65013e+07	1.54093e+07	1.61343e+07	1.98731e+07	1.69434e+07	1.76475e+07	1.62572e+07	1.5021e+07
MePC(21:3e)	MePC	M+Na	596.369	2.8065	C30 H56 O7 N1 P1 Na1	8.84255e+06	1.04572e+07	8.03125e+06	9.63482e+06	8.38812e+06	1.06197e+07	5.94727e+06	6.85101e+06	8.22304e+06	7.28896e+06	7.39967e+06	9.02031e+06	8.82882e+06	4.42572e+06	7.28848e+06	6.16794e+06	6.42654e+06	5.07245e+06	5.64853e+06	5.53815e+06	5.23509e+06	7.07797e+06	7.1164e+06	5.74351e+06	7.47469e+06	6.66959e+06	7.98213e+06	7.38763e+06	5.78444e+06	8.31483e+06	6.98602e+06	6.67758e+06	7.47816e+06	7.03664e+06	6.84373e+06	6.37166e+06	7.00967e+06	7.3548e+06
MePC(22:3)	MePC	M+Na	624.364	2.77871	C31 H56 O8 N1 P1 Na1	1.16207e+06	1.4541e+06	2.18816e+06	1.59474e+06	910958	1.10544e+06	2.57117e+06	848021	3.05526e+06	2.49378e+06	1.40857e+06	1.42573e+06	531956	723721	1.4613e+06	1.84587e+06	1.69451e+06	838430	2.61191e+06	495330	1.48612e+06	1.59701e+06	845463	1.40682e+06	1.27721e+06	2.39268e+06	1.36535e+06	1.18898e+06	1.05396e+06	595741	1.63406e+06	1.41214e+06	1.51472e+06	1.72258e+06	1.4273e+06	1.44235e+06	1.46219e+06	1.48701e+06
MePC(23:1)	MePC	M+Na	642.411	4.632	C32 H62 O8 N1 P1 Na1	5.97756e+06	7.8566e+06	9.54015e+06	8.05983e+06	4.99001e+06	9.42549e+06	8.47152e+06	3.82376e+06	9.92489e+06	9.75157e+06	1.12981e+07	1.86383e+06	2.28133e+06	2.5553e+06	7.88294e+06	9.11138e+06	9.89974e+06	5.36646e+06	9.65096e+06	5.4448e+06	1.55035e+07	5.16986e+06	4.06873e+06	9.52845e+06	3.43773e+06	4.86911e+06	4.49099e+06	8.71512e+06	9.03249e+06	2.42301e+06	9.16153e+06	8.8921e+06	9.38403e+06	9.36059e+06	8.98315e+06	8.79268e+06	9.51153e+06	9.80519e+06
MePC(23:3e)	MePC	M+NH4	619.445	7.452	C32 H64 O7 N2 P1	1.22573e+06	106591	292328	101082	2.35818e+06	38145.8	0	322244	0	248494	101353	76999	132016	0.333	211495	42810.8	0	1.29111e+06	0	0	0	0	0.587	0	993044	0	0	178290	0	0.045	184620	39030.2	32814.8	63043.7	66176.8	0.886	207971	161566
MePC(24:1)	MePC	M+Na	656.426	5.762	C33 H64 O8 N1 P1 Na1	12710.4	1.50265e+06	1.8847e+06	625460	1.61202e+06	1.93729e+06	812898	358190	424799	840963	544784	1.85347e+06	0	77666.5	140890	523805	265411	0	454831	12843.8	426526	285325	179994	578063	79738.5	1.64894e+06	46674.4	25162.9	245749	216627	543842	555030	612793	605927	455382	451031	492723	456442
MePC(24:3e)	MePC	M+Na	638.416	5.005	C33 H62 O7 N1 P1 Na1	9.09778e+07	5.12163e+06	1.26032e+07	4.39997e+06	2.37578e+08	4.61062e+06	2.78175e+06	7.01249e+07	2.35922e+06	3.02103e+07	1.90311e+07	7.00792e+07	5.5111e+07	4.75313e+06	5.56972e+07	9.77526e+06	2.92632e+07	1.92649e+08	4.85261e+06	4.44155e+07	4.52399e+06	4.16162e+06	5.28644e+06	4.8032e+06	1.78418e+08	5.95997e+06	3.99829e+06	9.03778e+07	4.48828e+06	2.96282e+07	3.85165e+07	4.18086e+07	4.30957e+07	4.06123e+07	3.92104e+07	4.07132e+07	4.20105e+07	3.884e+07
MePC(27:0)	MePC	M+Na	700.489	9.801	C36 H72 O8 N1 P1 Na1	3.93039e+06	2.85098e+06	1.90957e+06	3.28009e+06	1.7087e+06	1.80145e+06	2.35412e+06	4.76827e+06	2.53151e+06	1.38201e+06	2.32599e+06	1.70325e+06	702125	898199	2.70114e+06	2.27842e+06	951829	829343	898693	376753	2.22722e+06	1.06953e+06	116751	953815	1.50788e+06	836223	1.64847e+06	639673	386496	800665	538468	736820	606874	1.65116e+06	1.65544e+06	850082	1.75027e+06	956553
MePC(27:1)	MePC	M+Na	698.473	8.39238	C36 H70 O8 N1 P1 Na1	3.80273e+06	4.89047e+06	6.10833e+06	2.98551e+06	3.11453e+06	3.02837e+06	3.18883e+06	1.90113e+06	3.42039e+06	2.01292e+06	2.71752e+06	6.84344e+06	1.41171e+06	1.42596e+06	2.66401e+06	4.00435e+06	2.85065e+06	1.20521e+06	3.18558e+06	1.65864e+06	4.04892e+06	3.00312e+06	2.1577e+06	2.74504e+06	2.1154e+06	4.62142e+06	2.1983e+06	1.64744e+06	2.02187e+06	2.89674e+06	2.83426e+06	2.81473e+06	2.35391e+06	2.8512e+06	2.8289e+06	2.68025e+06	3.04057e+06	2.85512e+06
MePC(27:5e)	MePC	M+Na	676.431	3.546	C36 H64 O7 N1 P1 Na1	1.08283e+07	0	1.00721e+06	250175	1.73262e+07	0	0	6.26735e+06	0	2.78478e+06	1451307	3.10539e+06	4.53402e+06	141910	3.91347e+06	754543	1.57683e+06	6.85799e+06	0	3.63643e+06	339834	0	213237	0	9.96092e+06	0	0	4.16457e+06	0	2.09365e+06	2.5854e+06	2.03145e+06	2.40673e+06	2.54665e+06	2.27026e+06	2.39995e+06	2.2881e+06	2.45397e+06
MePC(28:0)	MePC	M+Na	714.504	10.124	C37 H74 O8 N1 P1 Na1	2.65796e+06	3.20782e+06	3.67252e+06	3.78144e+06	3.76469e+06	2.22828e+06	2.07523e+06	3.36681e+06	1.91389e+06	2.52508e+06	2.43569e+06	2.62332e+06	2.81554e+06	1.62272e+06	2.83384e+06	1.97196e+06	1.71736e+06	3.04389e+06	1.72481e+06	2.4009e+06	2.85884e+06	2.21173e+06	1.44908e+06	1.4206e+06	2.37343e+06	1.55259e+06	1.35678e+06	2.58192e+06	1.59548e+06	1.93429e+06	1.60031e+06	1.96796e+06	1.89279e+06	2.49019e+06	1.72756e+06	1.607e+06	2.13549e+06	2.074e+06
MePC(28:1)	MePC	M+Na	712.489	9.125	C37 H72 O8 N1 P1 Na1	542703	1.76565e+06	2.15394e+06	680557	218090	730043	1.11797e+06	1.17736e+06	569047	1.58238e+06	663965	2.78209e+06	1.07476e+06	32203	733748	640226	2.11019e+06	1.03985e+06	456353	808715	524981	199008	129911	391206	1.84827e+06	2.06814e+06	45583.7	633523	403174	770691	1.56639e+06	878783	681333	815769	689622	897615	659625	1.12617e+06
MePC(28:2)	MePC	M+Na	710.473	4.505	C37 H70 O8 N1 P1 Na1	5.5419e+06	347063	961629	368319	5.30835e+06	218593	34092.4	2.94363e+06	84758.1	1.19826e+06	1.16225e+06	1.25617e+06	1.6418e+06	153112	1.55886e+06	334188	494364	2.25769e+06	153880	1.55184e+06	351318	154567	149086	35179.2	4.02693e+06	223121	33468.4	1.64095e+06	48216.8	1.15471e+06	1.28742e+06	1.16496e+06	1.1792e+06	1.53033e+06	1.56878e+06	1.35395e+06	1.08248e+06	1.1101e+06
MePC(28:3)	MePC	M+NH4	703.502	10.575	C37 H72 O8 N2 P1	6.17672e+06	5.22181e+06	7.4763e+06	5.363e+06	1.06524e+07	5.17833e+06	9.72725e+06	5.99374e+06	3.48918e+06	4.11154e+06	1.80382e+07	3.93802e+06	6.81138e+06	1.13694e+06	6.70698e+06	5.23275e+06	2.35566e+06	7.01852e+06	3.79174e+06	3.73714e+06	1.22818e+06	4.97693e+06	2.71045e+06	2.87137e+06	1.01794e+07	2.74711e+06	6.96551e+06	1.28135e+07	2.93843e+06	1.6859e+06	4.14679e+06	6.03637e+06	3.70282e+06	6.93956e+06	3.60333e+06	3.31535e+06	6.02035e+06	2.91844e+06
MePC(28:8)	MePC	M+Na	698.379	4.27985	C37 H58 O8 N1 P1 Na1	2.69496e+07	1.92837e+06	4.50305e+06	2.32385e+06	2.37827e+07	2.16775e+06	630084	1.19209e+07	478431	6.49256e+06	8.81606e+06	7.58855e+06	1.085e+07	553654	1.11193e+07	2.21488e+06	4.59945e+06	6.68024e+06	613721	8.51679e+06	1.12268e+06	870620	926393	499032	9.39606e+06	581351	635352	6.39797e+06	622036	4.89525e+06	5.96537e+06	6.89535e+06	7.18932e+06	6.86496e+06	6.87259e+06	6.57847e+06	6.3185e+06	6.50721e+06
MePC(29:0)	MePC	M+Na	728.52	11.441	C38 H76 O8 N1 P1 Na1	9.73896e+07	7.28483e+07	7.37961e+07	6.66272e+07	7.1641e+07	6.28139e+07	4.70243e+07	5.56668e+07	5.33151e+07	5.04853e+07	3.74827e+07	3.56558e+07	4.60019e+07	2.94262e+07	6.23896e+07	5.20829e+07	5.19163e+07	4.7923e+07	3.79285e+07	3.92609e+07	4.62347e+07	4.89046e+07	4.98086e+07	4.7645e+07	4.13842e+07	5.47471e+07	3.64164e+07	4.40958e+07	4.42984e+07	5.05109e+07	5.56638e+07	4.59445e+07	5.50682e+07	5.67878e+07	5.66489e+07	5.62858e+07	5.32005e+07	5.63108e+07
MePC(29:1)	MePC	M+Na	726.504	9.91172	C38 H74 O8 N1 P1 Na1	1.03657e+08	1.16107e+08	1.10814e+08	8.26339e+07	8.59983e+07	9.30839e+07	5.46651e+07	7.55113e+07	9.77735e+07	7.85736e+07	7.05263e+07	1.00553e+08	5.82884e+07	4.12539e+07	8.18573e+07	1.03323e+08	7.78967e+07	5.9881e+07	6.70725e+07	7.5278e+07	7.1629e+07	1.25045e+08	6.43948e+07	6.5167e+07	1.01989e+08	1.35632e+08	5.15878e+07	7.61746e+07	7.05858e+07	1.02671e+08	8.17758e+07	8.6724e+07	8.3671e+07	8.26348e+07	8.10049e+07	8.2457e+07	8.32812e+07	7.80274e+07
MePC(29:2)	MePC	M+Na	724.489	9.1551	C38 H72 O8 N1 P1 Na1	2.90372e+06	3.67204e+06	3.10706e+06	3.88478e+06	2.50547e+06	1.11944e+06	1.34986e+06	1.63826e+06	1.78799e+06	669190	975033	1.45484e+06	1.28116e+06	1.319e+06	2.7725e+06	2.29196e+06	1.49949e+06	808540	2.31456e+06	1.18245e+06	1.98296e+06	2.66087e+06	1.62675e+06	1.01684e+06	1.06697e+06	2.77766e+06	2.24618e+06	1.50849e+06	1.74676e+06	1.31817e+06	1.49157e+06	1.72357e+06	1.57972e+06	2.07354e+06	1.99206e+06	2.13243e+06	2.04023e+06	2.16945e+06
MePC(29:2e)	MePC	M+NH4	705.554	9.945	C38 H78 O7 N2 P1	1.03399e+06	1.6124e+06	1.09078e+06	1.54857e+06	1.11495e+06	1.05972e+06	315490	184192	257050	220120	433623	427843	93912.8	128213	252255	497456	430077	116477	155641	330020	366701	400805	1.14913e+06	420445	341468	388184	213876	436735	379296	225461	644228	410766	557858	440386	359920	528764	546529	312415
MePC(30:0)	MePC	M+Na	742.536	13.707	C39 H78 O8 N1 P1 Na1	3.08246e+09	3.3004e+09	3.24884e+09	4.11933e+09	3.5681e+09	3.16861e+09	1.25553e+09	1.12219e+09	1.34509e+09	1.12108e+09	1.23351e+09	1.24636e+09	1.14249e+09	1.0059e+09	1.53788e+09	1.43057e+09	1.4356e+09	9.7174e+08	1.42816e+09	1.46653e+09	1.62933e+09	1.64269e+09	1.34242e+09	1.14557e+09	1.24765e+09	1.10439e+09	1.01319e+09	1.08259e+09	1.09523e+09	1.1507e+09	1.80071e+09	1.74664e+09	1.78616e+09	1.68041e+09	1.74169e+09	1.71722e+09	1.80919e+09	1.78765e+09
MePC(30:1)	MePC	M+Na	740.52	10.5499	C39 H76 O8 N1 P1 Na1	1.64512e+08	1.49845e+08	1.91752e+08	1.39002e+08	2.01222e+08	1.08738e+08	3.00231e+07	2.33606e+07	2.78044e+07	2.95462e+07	2.95917e+07	5.03055e+07	3.33333e+07	1.70921e+07	4.25624e+07	3.72399e+07	2.88026e+07	2.47357e+07	3.46444e+07	3.44632e+07	2.92025e+07	4.03983e+07	2.75649e+07	2.87322e+07	4.83988e+07	3.46535e+07	3.68726e+07	3.64149e+07	2.39592e+07	2.97927e+07	7.19682e+07	7.29722e+07	7.02298e+07	7.53401e+07	4.22607e+07	4.05675e+07	4.12096e+07	7.38163e+07
MePC(30:2)	MePC	M+Na	738.504	9.90051	C39 H74 O8 N1 P1 Na1	8.2192e+06	4.81e+06	4.76785e+06	3.08477e+06	6.71657e+06	3.8653e+06	3.16651e+06	6.36551e+06	3.42453e+06	4.43965e+06	3.55268e+06	3.99753e+06	8.93451e+06	3.3923e+06	2.48582e+06	4.88895e+06	2.22372e+06	4.93314e+06	3.61644e+06	4.20355e+06	4.37575e+06	3.98122e+06	3.16263e+06	3.59373e+06	1.06473e+07	3.90292e+06	2.44069e+06	6.53666e+06	4.13139e+06	5.99992e+06	6.68555e+06	7.5529e+06	6.78157e+06	2.33858e+06	6.44121e+06	5.2017e+06	3.62744e+06	6.43014e+06
MePC(30:2e)	MePC	M+NH4	719.57	10.7353	C39 H80 O7 N2 P1	2.91715e+07	2.71746e+07	3.03082e+07	2.49663e+07	3.06236e+07	2.57725e+07	1.72605e+07	2.16646e+07	1.65312e+07	2.22849e+07	2.43552e+07	2.21865e+07	2.28999e+07	1.01699e+07	2.21552e+07	1.93541e+07	2.2511e+07	2.21724e+07	1.66745e+07	2.57564e+07	1.79214e+07	1.55309e+07	2.1284e+07	1.73206e+07	2.57366e+07	1.67073e+07	1.50169e+07	2.22103e+07	1.78422e+07	1.68618e+07	2.13251e+07	2.24442e+07	2.22972e+07	2.19784e+07	2.09834e+07	2.23016e+07	2.26306e+07	2.35452e+07
MePC(30:3e)	MePC	M+NH4	717.554	9.32594	C39 H78 O7 N2 P1	2.87479e+06	2.20683e+06	2.73299e+06	1.96929e+06	3.59924e+06	2.73865e+06	1.71827e+06	2.17364e+06	1.05347e+06	3.11202e+06	2.48986e+06	2.25221e+06	2.44408e+06	923442	2.59784e+06	1.26442e+06	2.11414e+06	1.03906e+06	1.516e+06	2.89839e+06	677343	998712	1.5561e+06	1.23584e+06	2.5495e+06	1.07613e+06	1.07784e+06	2.22169e+06	1.42578e+06	1.09967e+06	2.50477e+06	1.39545e+06	2.33151e+06	1.73316e+06	1.48673e+06	2.30096e+06	2.20987e+06	1.5812e+06
MePC(30:6e)	MePC	M+NH4	711.507	5.654	C39 H72 O7 N2 P1	1.83752e+06	1.41001e+06	2.731e+06	2.15384e+06	1.193e+06	833928	1.89596e+06	3.76423e+06	1.59503e+06	1.24778e+06	3.4099e+06	1.48677e+06	1.12442e+06	2.01863e+06	966935	1.89319e+06	5.24357e+06	1.21204e+06	1.07293e+06	2.67606e+06	1.86764e+06	2.00849e+06	2.22411e+06	3.12436e+06	2.62099e+06	3.39804e+06	2.28905e+06	1.0305e+06	2.37993e+06	1.45851e+06	1.64058e+06	1.5914e+06	1.65996e+06	1.59366e+06	1.53176e+06	1.62653e+06	1.81357e+06	1.51597e+06
MePC(30:8)	MePC	M+Na	726.411	6.27944	C39 H62 O8 N1 P1 Na1	3.37553e+06	14359.4	434833	50243.1	3.49012e+06	30558	0	1.89528e+06	0	1.14887e+06	1.31294e+06	1.06312e+06	1.57283e+06	24417.9	986022	20677.6	413833	1.74517e+06	0	759172	97869.2	0	15245.8	0	2.0519e+06	49065.8	20703.9	1.11937e+06	0.052	318105	867786	838740	1.15633e+06	621247	848321	508579	790182	812533
MePC(30:9)	MePC	M+Na	724.395	4.65948	C39 H60 O8 N1 P1 Na1	2.49171e+06	0	0	163714	3.53405e+06	0	0	1.65442e+06	0	630541	499593	495806	707538	54566.6	429585	4.191	388919	843215	0	1.08553e+06	60984.3	0	0	0	1.73161e+06	0	0	198364	0	357511	423225	397150	496932	426371	154646	550355	532911	615880
MePC(31:1)	MePC	M+NH4	749.58	14.693	C40 H82 O8 N2 P1	4.95593e+07	5.7168e+07	5.97232e+07	6.19313e+07	5.70566e+07	6.09067e+07	2.29476e+07	4.19506e+07	4.07474e+07	2.77112e+07	3.07461e+07	4.1801e+07	4.72036e+07	3.1486e+07	4.47641e+07	4.81577e+07	3.73842e+07	5.23918e+07	2.61237e+07	3.9667e+07	2.50592e+07	5.65249e+07	4.20735e+07	3.59278e+07	6.76425e+07	5.605e+07	4.86444e+07	4.90088e+07	3.875e+07	4.67094e+07	3.66922e+07	4.39714e+07	4.46957e+07	4.84211e+07	4.23816e+07	4.57796e+07	4.63007e+07	5.36092e+07
MePC(31:2)	MePC	M+Na	752.52	9.785	C40 H76 O8 N1 P1 Na1	9.37928e+07	9.32704e+07	1.11728e+08	6.70223e+07	5.72952e+07	4.71504e+07	5.31492e+07	1.97426e+07	2.96145e+07	2.4483e+07	3.61301e+07	2.83484e+07	1.81175e+07	1.97046e+07	2.89603e+07	2.61915e+07	3.34191e+07	1.6959e+07	2.03375e+07	1.61057e+07	6.12205e+07	1.46814e+07	1.49309e+07	1.76399e+07	1.07249e+07	2.26613e+07	1.38853e+07	1.82201e+07	1.94184e+07	2.32706e+07	3.3241e+07	3.28361e+07	3.21405e+07	3.145e+07	3.30486e+07	3.4189e+07	3.20744e+07	3.37357e+07
MePC(31:3)	MePC	M+Na	750.504	9.40834	C40 H74 O8 N1 P1 Na1	3.49482e+07	2.2376e+07	1.90876e+07	2.31819e+07	1.98596e+07	1.63422e+07	2.2519e+07	2.58863e+07	3.09747e+07	3.01157e+07	2.52904e+07	2.76919e+07	2.7218e+07	1.56705e+07	3.05153e+07	3.01032e+07	2.81627e+07	2.9023e+07	2.16296e+07	3.41466e+07	2.58603e+07	3.9459e+07	2.33364e+07	2.04439e+07	3.14904e+07	3.26451e+07	1.99403e+07	2.9371e+07	2.40076e+07	3.39461e+07	2.93783e+07	2.85232e+07	2.45567e+07	2.61374e+07	2.72791e+07	2.34838e+07	2.38829e+07	2.65665e+07
MePC(31:4)	MePC	M+Na	748.489	8.37277	C40 H72 O8 N1 P1 Na1	3.02747e+06	1.4071e+06	1.6141e+06	1.28566e+06	3.03562e+06	848924	742027	184911	1.15471e+06	197969	374430	530601	248283	378621	812715	636184	733712	560316	844955	111221	1.05886e+06	1.28587e+06	734287	632914	107674	730380	1.23377e+06	408150	742986	350078	463509	816903	590423	589682	959484	738164	662123	450017
MePC(31:9)	MePC	M+Na	738.411	5.3966	C40 H62 O8 N1 P1 Na1	2.37351e+07	2.11908e+06	3.61217e+06	1.72499e+06	2.5669e+07	1.4725e+06	0	2.2459e+07	571666	1.04162e+07	1.27145e+07	8.40357e+06	1.38168e+07	1.49711e+06	8.96296e+06	3.7386e+06	6.47982e+06	1.70157e+07	764877	1.25988e+07	1.93896e+06	895451	1.8918e+06	685181	1.8312e+07	1.62304e+06	1.32388e+06	1.03809e+07	1.04611e+06	6.84779e+06	9.6496e+06	8.65191e+06	8.36408e+06	8.83902e+06	8.94156e+06	1.05548e+07	9.02696e+06	1.03574e+07
MePC(32:0)	MePC	M+NH4	765.612	5.82	C41 H86 O8 N2 P1	3.31587e+06	981888	1.12586e+06	1.93595e+06	4.13292e+06	3.89226e+06	1.27306e+06	1.3516e+06	2.00153e+06	1.12372e+06	2.25817e+06	1.79422e+06	2.80355e+06	1.07623e+06	1.66287e+06	1.5628e+06	1.67827e+06	1.46782e+06	1.23147e+06	2.33826e+06	824785	2.2778e+06	1.11788e+06	631406	2.68799e+06	1.22413e+06	1.81336e+06	2.39467e+06	1.76133e+06	2.7064e+06	1.84194e+06	1.46558e+06	1.79719e+06	1.59416e+06	1.62573e+06	1.74173e+06	1.69133e+06	1.66673e+06
MePC(32:1)	MePC	M+Na	768.551	12.2093	C41 H80 O8 N1 P1 Na1	9.86028e+09	1.1039e+10	1.05249e+10	1.03834e+10	1.00186e+10	1.13552e+10	5.9095e+09	6.42297e+09	6.10922e+09	5.83528e+09	6.03821e+09	6.80345e+09	6.09074e+09	4.53387e+09	7.39762e+09	8.11366e+09	6.00289e+09	6.01171e+09	6.55055e+09	4.79099e+09	5.7138e+09	6.43765e+09	6.68352e+09	7.30326e+09	6.39432e+09	7.31578e+09	7.02315e+09	6.97011e+09	6.62767e+09	6.17575e+09	7.38705e+09	7.4142e+09	7.37791e+09	8.11562e+09	7.45596e+09	7.50467e+09	7.40323e+09	7.72352e+09
MePC(32:2)	MePC	M+NH4	761.58	13.2502	C41 H82 O8 N2 P1	1.43115e+09	1.42971e+09	1.70154e+09	1.45464e+09	1.46234e+09	1.36173e+09	1.57859e+09	1.39372e+09	1.42321e+09	1.53408e+09	1.47955e+09	1.4429e+09	1.46064e+09	1.37176e+09	1.61253e+09	1.46575e+09	1.51348e+09	1.37463e+09	1.55245e+09	1.52053e+09	1.6526e+09	1.47268e+09	1.45722e+09	1.41199e+09	1.3727e+09	1.39374e+09	1.26266e+09	1.39056e+09	1.50925e+09	1.51929e+09	1.52077e+09	1.49177e+09	1.55975e+09	1.5209e+09	1.50064e+09	1.58062e+09	1.50143e+09	1.47305e+09
MePC(32:3)	MePC	M+NH4	759.565	13.271	C41 H80 O8 N2 P1	2.7343e+10	2.79206e+10	2.9885e+10	2.78079e+10	2.68752e+10	2.5299e+10	2.71335e+10	2.29736e+10	2.43722e+10	2.62066e+10	2.48205e+10	2.40076e+10	2.52162e+10	2.23064e+10	2.86348e+10	2.50793e+10	2.49641e+10	2.34036e+10	2.64194e+10	2.45982e+10	2.84229e+10	2.72458e+10	2.7341e+10	2.68646e+10	2.18636e+10	2.33058e+10	2.11403e+10	2.40642e+10	2.5331e+10	2.4216e+10	2.81493e+10	2.41955e+10	2.46865e+10	2.54376e+10	2.42805e+10	2.47033e+10	2.56055e+10	2.50674e+10
MePC(32:3e)	MePC	M+Na	750.541	14.0673	C41 H78 O7 N1 P1 Na1	1.25887e+09	1.38232e+09	1.69138e+09	1.34931e+09	1.23088e+09	1.36048e+09	8.86588e+08	1.09759e+09	1.12662e+09	9.19283e+08	1.02518e+09	1.04803e+09	9.29244e+08	7.56309e+08	1.06771e+09	1.05726e+09	9.35678e+08	8.79931e+08	9.8975e+08	9.93034e+08	8.81094e+08	1.16639e+09	9.64193e+08	8.71334e+08	1.04323e+09	1.10259e+09	9.09142e+08	8.79576e+08	9.42599e+08	1.00175e+09	1.03965e+09	1.06773e+09	1.08367e+09	1.02409e+09	1.0507e+09	1.08912e+09	1.07123e+09	1.03731e+09
MePC(32:4)	MePC	M+Na	762.504	11.124	C41 H74 O8 N1 P1 Na1	2.66908e+08	3.67423e+08	5.08899e+08	3.03217e+08	3.12287e+08	2.58182e+08	1.20251e+08	1.05732e+08	1.35655e+08	1.29367e+08	1.24721e+08	1.44793e+08	1.09141e+08	8.53914e+07	1.42893e+08	1.16111e+08	1.31874e+08	3.41746e+07	1.19056e+08	1.41296e+08	1.63738e+08	1.57578e+08	7.69599e+07	7.83905e+07	1.0459e+08	6.92016e+07	9.33255e+07	1.19322e+08	1.00502e+08	1.28434e+08	1.54695e+08	1.54913e+08	1.53685e+08	1.51549e+08	1.62481e+08	1.54549e+08	1.58246e+08	1.53472e+08
MePC(32:4e)	MePC	M+Na	748.525	7.858	C41 H76 O7 N1 P1 Na1	906627	40783.7	24045.4	208920	607168	0	0	473547	0	39958.7	5325.88	538597	205557	0	208382	116959	27561.7	391294	131368	11735.3	1910.1	98002	4.367	0	490655	0	34892.1	592252	0	214824	216332	780760	308518	67490.1	121740	679077	93977.8	1.06979e+06
MePC(32:5)	MePC	M+Na	760.489	12.3274	C41 H72 O8 N1 P1 Na1	2.8563e+07	3.6568e+07	3.3075e+07	3.06202e+07	3.41452e+07	2.89735e+07	2.47849e+07	1.96181e+07	1.99395e+07	1.81997e+07	2.10027e+07	2.00751e+07	1.83689e+07	1.89445e+07	2.32358e+07	2.20959e+07	2.22638e+07	1.7063e+07	2.01429e+07	1.89556e+07	2.28148e+07	3.06196e+07	1.81229e+07	1.86707e+07	1.82339e+07	2.25688e+07	1.65155e+07	1.74848e+07	2.08144e+07	1.78537e+07	2.40994e+07	2.19381e+07	2.63921e+07	2.26307e+07	2.47752e+07	2.20162e+07	2.21708e+07	2.40571e+07
MePC(32:7e)	MePC	M+Na	742.478	3.918	C41 H70 O7 N1 P1 Na1	1.64768e+06	53191.3	419170	131028	2.19128e+06	0	78354.5	1.80386e+06	8840.03	836708	614888	937024	1.2919e+06	161340	878282	313266	613581	1.52217e+06	62708.5	1.22468e+06	122620	73280	105782	0	2.385e+06	71833	35003.3	984053	104621	742238	546636	645515	635166	696538	559400	592979	596746	559532
MePC(32:9)	MePC	M+NH4	747.471	3.384	C41 H68 O8 N2 P1	0	0	0	344584	0	0	0	203719	0	680197	0	576323	7925.36	261026	721606	0	160112	96046.9	1.16523e+06	287316	0	0	0	0	50234.2	0	0	32446.3	0	0	0	167207	62780.1	791223	0	1.22755e+06	257786	2.14156e+06
MePC(33:0e)	MePC	M+Na	770.603	14.117	C42 H86 O7 N1 P1 Na1	1.974e+08	1.92594e+08	2.9487e+08	2.09229e+08	2.12947e+08	1.93492e+08	2.47341e+08	1.80894e+08	2.41107e+08	1.92941e+08	2.18601e+08	1.38129e+08	1.70565e+08	1.83646e+08	1.86472e+08	1.78465e+08	1.8631e+08	1.56818e+08	2.3696e+08	1.68793e+08	1.92638e+08	1.79698e+08	1.69706e+08	1.70865e+08	1.57181e+08	1.98572e+08	1.75938e+08	1.94116e+08	1.9199e+08	1.94843e+08	1.98567e+08	1.93156e+08	2.04822e+08	2.01178e+08	1.8041e+08	2.0751e+08	2.00441e+08	2.04496e+08
MePC(33:10)	MePC	M+Na	764.426	6.08568	C42 H64 O8 N1 P1 Na1	1.20328e+06	0	205572	0	1.59145e+06	43388.4	67197.2	4.50091e+06	70460.7	2.66135e+06	2.9745e+06	2.02068e+06	3.92985e+06	301381	2.1801e+06	566882	1.31209e+06	4.02005e+06	215271	2.6102e+06	567793	144279	211792	75158.1	4.15592e+06	96811.7	190159	2.15712e+06	52004.8	968110	1.54138e+06	1.35676e+06	1.34679e+06	1.42501e+06	1.36679e+06	1.34639e+06	1.52758e+06	1.41864e+06
MePC(33:1e)	MePC	M+Na	768.588	13.707	C42 H84 O7 N1 P1 Na1	1.21909e+09	1.38397e+09	1.57663e+09	1.02448e+09	7.91358e+08	1.11478e+09	1.33086e+09	1.4148e+09	1.85011e+09	1.23869e+09	1.4705e+09	1.07979e+09	1.27275e+09	1.03625e+09	1.22213e+09	1.49413e+09	1.2849e+09	1.31982e+09	1.53623e+09	1.26805e+09	1.20238e+09	1.46925e+09	1.60109e+09	1.57028e+09	1.48142e+09	1.91955e+09	1.40461e+09	1.42717e+09	1.5462e+09	1.70723e+09	1.51833e+09	1.44255e+09	1.53888e+09	1.39246e+09	1.47176e+09	1.4648e+09	1.45602e+09	1.44279e+09
MePC(33:2)	MePC	M+Na	780.551	14.076	C42 H80 O8 N1 P1 Na1	2.18767e+08	2.48531e+08	2.58984e+08	3.04993e+08	2.67214e+08	2.42657e+08	1.35823e+08	1.06967e+08	1.21533e+08	1.03378e+08	1.17587e+08	1.35075e+08	1.08626e+08	1.05978e+08	1.53125e+08	1.35466e+08	1.26093e+08	1.02221e+08	1.26336e+08	1.23039e+08	1.38355e+08	1.46967e+08	1.33954e+08	1.1571e+08	1.13497e+08	1.26804e+08	1.21104e+08	1.22271e+08	1.05905e+08	1.06642e+08	1.52325e+08	1.48482e+08	1.57447e+08	1.48006e+08	1.57297e+08	1.47988e+08	1.56666e+08	1.46003e+08
MePC(33:2e)	MePC	M+Na	766.572	13.5554	C42 H82 O7 N1 P1 Na1	1.00014e+09	9.52471e+08	1.04696e+09	8.95656e+08	7.46116e+08	9.7628e+08	6.06383e+08	6.4604e+08	4.81157e+08	6.23916e+08	5.79991e+08	5.12225e+08	5.14712e+08	4.39816e+08	5.22818e+08	7.04427e+08	5.70924e+08	4.91591e+08	4.70203e+08	4.75901e+08	4.65401e+08	5.30088e+08	6.07112e+08	5.78678e+08	6.15319e+08	6.46548e+08	6.28168e+08	5.93658e+08	7.11768e+08	6.59928e+08	1.21946e+09	1.2216e+09	6.7943e+08	6.40793e+08	6.48697e+08	6.14118e+08	1.22078e+09	7.05592e+08
MePC(33:3)	MePC	M+NH4	773.58	13.999	C42 H82 O8 N2 P1	2.00523e+09	2.21556e+09	2.71537e+09	2.68704e+09	2.59968e+09	2.15004e+09	1.03295e+09	6.78946e+08	9.92281e+08	9.67087e+08	8.98129e+08	8.40041e+08	8.57697e+08	8.82079e+08	1.10549e+09	8.62173e+08	1.03306e+09	6.46531e+08	1.23254e+09	1.02864e+09	1.29949e+09	9.47813e+08	8.77976e+08	7.79755e+08	7.96093e+08	7.09789e+08	7.98601e+08	8.46272e+08	7.86445e+08	9.06598e+08	1.16705e+09	1.19172e+09	1.20483e+09	1.13185e+09	1.14907e+09	1.14703e+09	1.19635e+09	1.17944e+09
MePC(33:4)	MePC	M+NH4	771.565	14.8274	C42 H80 O8 N2 P1	7.827e+08	8.47943e+08	8.12909e+08	7.99029e+08	8.11963e+08	7.88912e+08	6.14804e+08	6.12687e+08	6.25037e+08	6.60699e+08	5.86131e+08	6.22037e+08	6.03625e+08	5.18725e+08	6.67889e+08	7.06736e+08	7.09493e+08	5.74195e+08	7.61158e+08	5.60392e+08	6.89997e+08	5.68174e+08	6.84426e+08	7.14207e+08	6.15732e+08	6.39573e+08	6.9253e+08	6.22364e+08	6.24589e+08	5.98723e+08	6.49856e+08	6.45459e+08	6.85232e+08	6.28538e+08	6.34616e+08	6.51551e+08	6.57682e+08	6.52671e+08
MePC(33:4e)	MePC	M+Na	762.541	10.948	C42 H78 O7 N1 P1 Na1	4.02207e+06	5.01603e+06	7.52657e+06	3.6337e+06	3.965e+06	2.04294e+06	1.92123e+06	2.06435e+06	1.79403e+06	1.07238e+06	2.32139e+06	3.09151e+06	1.67568e+06	1.22598e+06	2.88585e+06	2.88229e+06	2.17271e+06	1.56728e+06	1.45604e+06	2.6899e+06	562890	3.2319e+06	2.24709e+06	1.27201e+06	3.54101e+06	3.09634e+06	2.34277e+06	2.14968e+06	1.6592e+06	2.51608e+06	3.33229e+06	1.32898e+06	2.74253e+06	1.60558e+06	2.62433e+06	2.65772e+06	2.97875e+06	3.29686e+06
MePC(33:6)	MePC	M+NH4	767.533	13.4424	C42 H76 O8 N2 P1	2.70614e+09	3.10777e+09	2.86752e+09	2.9907e+09	2.86975e+09	2.8323e+09	1.60228e+09	1.83209e+09	1.8941e+09	1.56759e+09	1.67694e+09	1.99553e+09	1.66861e+09	1.43272e+09	2.08066e+09	2.16443e+09	1.82917e+09	1.63837e+09	1.74998e+09	1.99194e+09	1.72918e+09	2.3296e+09	2.01625e+09	1.82372e+09	1.98002e+09	2.06431e+09	1.84671e+09	1.73897e+09	1.73661e+09	1.7969e+09	2.09435e+09	2.02096e+09	2.05685e+09	2.04593e+09	2.14501e+09	2.11607e+09	2.03349e+09	2.03378e+09
MePC(33:9)	MePC	M+Na	766.442	7.40528	C42 H66 O8 N1 P1 Na1	8.91321e+06	589524	1.87452e+06	1.01715e+06	9.57424e+06	701492	338773	6.79846e+06	358953	3.95729e+06	5.69165e+06	4.4789e+06	5.72215e+06	521485	3.25306e+06	1.41301e+06	3.07086e+06	5.09263e+06	411414	6.55809e+06	1.08704e+06	572744	687263	359338	7.9675e+06	395787	555839	5.03425e+06	423156	3.32949e+06	4.56274e+06	3.80566e+06	3.97073e+06	3.70348e+06	3.93436e+06	4.14086e+06	3.79717e+06	3.87558e+06
MePC(34:0)	MePC	M+Na	798.598	16.636	C43 H86 O8 N1 P1 Na1	3.21738e+07	3.5716e+07	4.19022e+07	3.63046e+07	3.1465e+07	3.05371e+07	2.59069e+07	1.92718e+07	2.12485e+07	1.70266e+07	2.04626e+07	2.6142e+07	1.41752e+07	1.68775e+07	2.671e+07	2.32708e+07	2.18084e+07	1.85701e+07	2.20885e+07	1.51566e+07	2.52239e+07	2.68373e+07	1.5938e+07	2.14656e+07	2.14661e+07	2.24564e+07	2.28821e+07	1.99405e+07	1.65656e+07	1.69975e+07	2.19399e+07	2.55808e+07	2.2225e+07	2.42887e+07	2.12219e+07	2.03375e+07	2.28649e+07	2.28702e+07
MePC(34:1)	MePC	M+Na	796.583	15.7279	C43 H84 O8 N1 P1 Na1	7.03583e+08	7.72446e+08	7.92589e+08	7.18706e+08	6.99123e+08	7.47576e+08	7.23256e+08	6.82793e+08	6.64518e+08	6.13983e+08	6.46723e+08	7.04354e+08	6.02325e+08	4.8556e+08	6.52792e+08	6.7274e+08	6.64842e+08	6.2213e+08	6.16345e+08	5.21721e+08	5.83678e+08	6.06049e+08	7.09286e+08	674876422	6.24956e+08	7.34289e+08	7.50784e+08	6.19885e+08	7.03474e+08	6.6047e+08	7.03926e+08	6.87958e+08	6.99483e+08	7.0515e+08	7.05087e+08	7.12683e+08	6.97969e+08	6.9272e+08
MePC(34:1e)	MePC	M+Na	782.603	16.4812	C43 H86 O7 N1 P1 Na1	3.46827e+07	3.70853e+07	7.49007e+07	3.40624e+07	3.54844e+07	3.62947e+07	2.85907e+07	3.25754e+07	3.46088e+07	3.23235e+07	3.63532e+07	2.56885e+07	3.03106e+07	2.73007e+07	2.81284e+07	2.85757e+07	3.11417e+07	2.10788e+07	3.56348e+07	1.9016e+07	3.08871e+07	3.11375e+07	3.71593e+07	3.24783e+07	2.35635e+07	3.08032e+07	3.83376e+07	3.10299e+07	3.81272e+07	3.21875e+07	2.69574e+07	3.35174e+07	2.86268e+07	3.05493e+07	3.18632e+07	2.88263e+07	3.45772e+07	3.2392e+07
MePC(34:2)	MePC	M+Na	794.567	12.7134	C43 H82 O8 N1 P1 Na1	5.91392e+08	6.40035e+08	7.21908e+08	7.05909e+08	6.63655e+08	6.59718e+08	3.71347e+08	3.02661e+08	3.84158e+08	3.62162e+08	4.02094e+08	4.06281e+08	3.73239e+08	3.59223e+08	4.45102e+08	3.98505e+08	3.68035e+08	3.13369e+08	3.95249e+08	3.68692e+08	3.80417e+08	4.46701e+08	3.66657e+08	3.36159e+08	3.3201e+08	3.72893e+08	3.67439e+08	4.22278e+08	3.54422e+08	3.48074e+08	4.21421e+08	4.38354e+08	4.27769e+08	4.29806e+08	4.41621e+08	4.45002e+08	4.40353e+08	4.47146e+08
MePC(34:2e)	MePC	M+Na	780.588	14.262	C43 H84 O7 N1 P1 Na1	4.07548e+07	4.63753e+07	4.76752e+07	4.18244e+07	3.64817e+07	4.53226e+07	4.07333e+07	3.06746e+07	3.30201e+07	3.76805e+07	3.54774e+07	2.6203e+07	3.44639e+07	2.31204e+07	2.98079e+07	3.51981e+07	3.61737e+07	2.43609e+07	3.91594e+07	2.60161e+07	3.50544e+07	2.31018e+07	3.31993e+07	3.65608e+07	2.99182e+07	3.32134e+07	2.96604e+07	3.83716e+07	4.3359e+07	4.44164e+07	3.9086e+07	3.84667e+07	3.84101e+07	3.69337e+07	3.47949e+07	3.67789e+07	4.09921e+07	3.5565e+07
MePC(34:3)	MePC	M+Na	792.551	11.1583	C43 H80 O8 N1 P1 Na1	1.31844e+08	1.47463e+08	1.8894e+08	1.32717e+08	1.16138e+08	1.24298e+08	5.1659e+07	5.3451e+07	7.00927e+07	7.73516e+07	8.70273e+07	9.2008e+07	7.34208e+07	5.95328e+07	9.05097e+07	8.06837e+07	7.58116e+07	3.99759e+07	8.8019e+07	7.38037e+07	1.15506e+08	8.5744e+07	8.09661e+07	6.60266e+07	6.95926e+07	6.07791e+07	7.89297e+07	8.8503e+07	7.93829e+07	9.97268e+07	8.33111e+07	8.51477e+07	8.50143e+07	8.64137e+07	8.45276e+07	8.10624e+07	9.10001e+07	8.39461e+07
MePC(34:4)	MePC	M+NH4	785.58	13.574	C43 H82 O8 N2 P1	4.89898e+09	4.87217e+09	5.15317e+09	5.04479e+09	4.89594e+09	5.02042e+09	1.19046e+10	1.12107e+10	1.24226e+10	1.19994e+10	1.22425e+10	1.31043e+10	1.24618e+10	1.09024e+10	1.33796e+10	1.17827e+10	1.26269e+10	1.25343e+10	1.23768e+10	1.28139e+10	1.37835e+10	1.32725e+10	1.13557e+10	1.19764e+10	1.22712e+10	1.2568e+10	1.12338e+10	1.21569e+10	1.02109e+10	1.15549e+10	1.17e+10	1.14559e+10	1.13945e+10	1.11583e+10	1.1694e+10	1.17074e+10	1.12148e+10	1.16249e+10
MePC(34:4e)	MePC	M+Na	776.556	14.9408	C43 H80 O7 N1 P1 Na1	2.75035e+08	2.77834e+08	2.79427e+08	3.00497e+08	2.55578e+08	2.93943e+08	4.70269e+08	3.86275e+08	4.4888e+08	4.66489e+08	4.17691e+08	2.88665e+08	4.31945e+08	3.56214e+08	3.3831e+08	3.98973e+08	3.56605e+08	3.45772e+08	4.25424e+08	3.51525e+08	3.60185e+08	3.12699e+08	4.73845e+08	4.64771e+08	4.04325e+08	4.2236e+08	3.92129e+08	3.7696e+08	4.85041e+08	4.34655e+08	3.87148e+08	3.65097e+08	3.82794e+08	3.75538e+08	3.72404e+08	3.64906e+08	3.66766e+08	3.70347e+08
MePC(34:5)	MePC	M+Na	788.52	11.7001	C43 H76 O8 N1 P1 Na1	7.16046e+08	8.11197e+08	8.46466e+08	8.33961e+08	6.93923e+08	7.79675e+08	7.93978e+08	5.41788e+08	7.44865e+08	7.98394e+08	7.52295e+08	7.28398e+08	8.4628e+08	5.61438e+08	7.54539e+08	6.80357e+08	7.41419e+08	5.36463e+08	8.03693e+08	8.0354e+08	8.92034e+08	6.65891e+08	6.55069e+08	6.61883e+08	7.24154e+08	5.87612e+08	7.37269e+08	7.07559e+08	7.58881e+08	7.98901e+08	7.07977e+08	7.05291e+08	7.44168e+08	6.95829e+08	7.15621e+08	7.26714e+08	7.48692e+08	7.24481e+08
MePC(34:5e)	MePC	M+Na	774.541	15.4016	C43 H78 O7 N1 P1 Na1	7.06467e+07	5.8058e+07	5.51269e+07	6.44291e+07	5.5128e+07	6.27129e+07	6.21657e+07	6.51291e+07	6.92208e+07	7.35034e+07	6.32335e+07	5.2836e+07	5.7108e+07	6.7268e+07	4.9262e+07	7.15858e+07	6.09781e+07	6.40812e+07	7.1786e+07	5.47822e+07	6.31363e+07	5.56647e+07	6.89865e+07	7.93001e+07	6.77349e+07	7.58879e+07	6.85431e+07	6.10479e+07	7.27397e+07	6.98996e+07	6.78988e+07	6.55466e+07	6.73907e+07	6.34879e+07	6.18614e+07	6.38422e+07	7.01657e+07	6.40624e+07
MePC(34:7)	MePC	M+Na	784.489	9.87165	C43 H72 O8 N1 P1 Na1	1.86256e+06	2.55125e+06	2.05412e+06	2.45669e+06	1.56529e+06	2.7186e+06	1.69362e+06	1.26945e+06	1.77177e+06	2.32199e+06	2.87714e+06	2.56312e+06	2.41465e+06	1.86743e+06	2.61201e+06	1.98397e+06	2.14981e+06	1.46679e+06	1.84052e+06	2.63726e+06	1.98653e+06	2.19807e+06	2.63307e+06	1.88966e+06	1.44002e+06	1.17447e+06	2.28444e+06	2.7568e+06	1.94486e+06	2.88861e+06	2.06435e+06	2.03412e+06	2.11228e+06	2.06378e+06	2.25536e+06	2.08217e+06	1.95357e+06	1.97631e+06
MePC(34:8)	MePC	M+NH4	777.518	11.476	C43 H74 O8 N2 P1	2.58688e+07	2.18887e+07	1.57764e+07	3.63239e+07	3.20663e+07	2.70613e+07	2.26939e+07	4.09409e+07	2.99315e+07	2.25637e+07	2.06974e+07	2.96736e+07	2.86489e+07	3.17282e+07	2.81512e+07	2.55983e+07	2.40552e+07	3.04373e+07	2.49794e+07	2.49548e+07	1.72648e+07	2.60729e+07	2.68604e+07	3.14926e+07	3.53206e+07	4.00104e+07	1.97849e+07	2.24816e+07	1.53805e+07	2.23977e+07	2.8601e+07	2.75172e+07	2.68452e+07	2.43933e+07	2.3133e+07	2.61674e+07	2.59717e+07	3.34757e+07
MePC(34:8e)	MePC	M+Na	768.494	11.7236	C43 H72 O7 N1 P1 Na1	8.93377e+06	5.92261e+06	7.24371e+06	7.66466e+06	8.74791e+06	8.33384e+06	8.82032e+06	6.72713e+06	8.59431e+06	7.92785e+06	5.15635e+06	8.93822e+06	7.50307e+06	7.82823e+06	9.62162e+06	7.51801e+06	8.49242e+06	4.82701e+06	6.46569e+06	1.06914e+07	8.42059e+06	1.0652e+07	7.49593e+06	5.22576e+06	5.42756e+06	8.46241e+06	6.27237e+06	7.56791e+06	5.39441e+06	8.3474e+06	7.84441e+06	7.36241e+06	9.22384e+06	8.09868e+06	7.02905e+06	7.53834e+06	6.73833e+06	8.22166e+06
MePC(35:0)	MePC	M+Na	812.614	16.7758	C44 H88 O8 N1 P1 Na1	5.74321e+07	4.85727e+07	6.51534e+07	6.27647e+07	3.2168e+07	3.41447e+07	2.0473e+07	2.73349e+07	5.72368e+07	3.65247e+07	3.39867e+07	4.2226e+07	8.34536e+07	2.72424e+07	6.53424e+07	1.01015e+08	3.85524e+07	2.57526e+07	8.38192e+08	4.14745e+07	2.32706e+07	5.21299e+07	4.20177e+07	2.90088e+07	3.25722e+07	7.83159e+08	7.83772e+08	1.16743e+08	4.29029e+07	5.11873e+07	3.96141e+07	2.68756e+07	4.17869e+07	2.99004e+07	5.38916e+07	4.90424e+07	6.08812e+07	2.52069e+07
MePC(35:0e)	MePC	M+Na	798.635	16.535	C44 H90 O7 N1 P1 Na1	1.68775e+07	2.86004e+07	1.04681e+07	2.79555e+07	2.34114e+07	2.19938e+07	4.65904e+07	5.17693e+07	3.15039e+07	3.96506e+07	3.89557e+07	3.4881e+07	2.96676e+07	2.96465e+07	3.97878e+07	4.17576e+07	4.18688e+07	4.66298e+07	5.48039e+07	3.53376e+07	4.34226e+07	3.07889e+07	5.00313e+07	5.5219e+07	3.55244e+07	4.59401e+07	3.89012e+07	4.3613e+07	5.40495e+07	4.18046e+07	4.85993e+07	4.55903e+07	4.25853e+07	3.66159e+07	4.96023e+07	4.86246e+07	4.14495e+07	5.14738e+07
MePC(35:1)	MePC	M+Na	810.598	17.896	C44 H86 O8 N1 P1 Na1	6.67784e+07	6.91817e+07	9.55056e+07	8.31891e+07	7.42816e+07	1.0928e+08	9.45628e+07	5.52349e+07	6.22744e+07	6.43695e+07	7.98448e+07	8.01846e+07	9.18443e+07	3.32818e+07	8.12029e+07	1.0429e+08	5.55937e+07	3.25296e+07	6.57745e+07	3.37854e+07	1.01311e+08	8.4015e+07	8.47088e+07	5.18222e+07	4.29063e+07	3.50108e+07	5.08659e+07	8.68154e+07	3.67873e+07	4.98159e+07	6.73701e+07	8.1039e+07	5.83937e+07	6.64557e+07	4.4434e+07	8.24586e+07	8.41771e+07	7.94756e+07
MePC(35:1e)	MePC	M+Na	796.619	15.6262	C44 H88 O7 N1 P1 Na1	1.28176e+08	1.2095e+08	1.03691e+08	1.33207e+08	1.18053e+08	1.32504e+08	1.27639e+08	8.64318e+07	9.20107e+07	1.04664e+08	1.38934e+08	9.11362e+07	1.32796e+08	1.07894e+08	1.37154e+08	1.41162e+08	1.46622e+08	9.98303e+07	1.54962e+08	7.19194e+07	9.00181e+07	1.09753e+08	1.27261e+08	1.09912e+08	1.11426e+08	9.58394e+07	1.12418e+08	5.94216e+07	1.28744e+08	1.08453e+08	9.10664e+07	1.27659e+08	9.43074e+07	1.36593e+08	1.14718e+08	1.14605e+08	1.63714e+08	1.37256e+08
MePC(35:2)	MePC	M+Na	808.583	11.8197	C44 H84 O8 N1 P1 Na1	5.98615e+09	6.83963e+09	5.1416e+09	4.48788e+09	4.64565e+09	6.81731e+09	3.17348e+09	3.28257e+09	3.64318e+09	3.69339e+09	3.79946e+09	4.11224e+09	3.49912e+09	3.09606e+09	4.06872e+09	4.07984e+09	3.64416e+09	2.86426e+09	3.6776e+09	3.83486e+09	3.73518e+09	4.13557e+09	3.67025e+09	3.35932e+09	3.71919e+09	3.14478e+09	3.72012e+09	4.05468e+09	4.01817e+09	4.02428e+09	4.03361e+09	4.11539e+09	3.90781e+09	4.05964e+09	3.89027e+09	3.90597e+09	3.92262e+09	4.03897e+09
MePC(35:2e)	MePC	M+Na	794.603	13.308	C44 H86 O7 N1 P1 Na1	1.82557e+06	2.65857e+06	2.15759e+06	108297	0	2.5921e+06	8.18786e+06	5.74222e+06	1.28742e+07	5.91259e+06	1.04439e+07	7.78936e+06	6.90219e+06	7.34664e+06	7.3582e+06	3.40049e+06	7.05308e+06	1.15644e+07	5.10778e+06	5.55005e+06	4.1275e+06	6.48735e+06	7.0896e+06	1.00562e+07	6.41263e+06	1.27774e+07	6.57118e+06	8.69027e+06	9.54407e+06	1.1412e+07	5.19159e+06	7.49415e+06	4.50652e+06	7.1786e+06	8.01197e+06	1.12237e+07	4.26482e+06	6.62777e+06
MePC(35:3e)	MePC	M+Na	792.588	13.4151	C44 H84 O7 N1 P1 Na1	4.65792e+07	4.44934e+07	4.85301e+07	2.55487e+07	2.98115e+07	4.72747e+07	9.92925e+07	9.01773e+07	1.11826e+08	1.10121e+08	9.762e+07	6.43248e+07	7.81311e+07	7.95585e+07	7.3243e+07	7.70019e+07	6.97549e+07	1.06183e+08	8.87807e+07	7.45603e+07	5.25347e+07	8.11967e+07	7.79638e+07	9.70828e+07	8.19686e+07	1.24118e+08	7.53279e+07	9.58703e+07	1.1043e+08	1.00218e+08	7.75921e+07	7.72657e+07	8.11792e+07	7.83863e+07	7.5511e+07	7.56849e+07	7.04729e+07	6.63023e+07
MePC(35:4)	MePC	M+Na	804.551	10.781	C44 H80 O8 N1 P1 Na1	4.16154e+09	4.65229e+09	5.3269e+09	4.67719e+09	4.34069e+09	3.22098e+09	2.08129e+09	1.56175e+09	1.8961e+09	2.74835e+09	2.70231e+09	2.35557e+09	2.6209e+09	1.99463e+09	2.77111e+09	2.07363e+09	2.61831e+09	1.41728e+09	2.13759e+09	2.95704e+09	3.14583e+09	2.9061e+09	1.87801e+09	1.51147e+09	1.73266e+09	1.61505e+09	2.20916e+09	2.66743e+09	2.39877e+09	2.35281e+09	2.58898e+09	2.62669e+09	2.71284e+09	2.70797e+09	2.51677e+09	2.64052e+09	2.65857e+09	2.56402e+09
MePC(35:4e)	MePC	M+Na	790.572	12.3982	C44 H82 O7 N1 P1 Na1	1.24007e+08	1.23839e+08	1.52872e+08	1.02196e+08	1.12414e+08	9.84601e+07	8.71317e+07	7.12638e+07	8.31053e+07	6.64257e+07	7.55141e+07	7.94086e+07	6.91649e+07	5.10266e+07	7.68396e+07	8.26299e+07	7.88386e+07	6.26834e+07	8.38072e+07	5.96557e+07	6.9843e+07	7.43417e+07	6.26007e+07	8.76586e+07	7.69357e+07	8.1004e+07	7.51031e+07	6.73565e+07	8.03411e+07	7.04813e+07	8.59511e+07	7.87806e+07	8.66127e+07	8.46522e+07	7.81808e+07	8.24151e+07	7.62762e+07	8.31123e+07
MePC(35:5)	MePC	M+Na	802.536	11.0528	C44 H78 O8 N1 P1 Na1	2.86423e+08	3.24795e+08	3.41846e+08	3.66558e+08	2.85895e+08	2.62444e+08	2.66304e+08	1.08578e+08	1.25145e+08	1.30311e+08	1.63269e+08	1.27538e+08	1.20274e+08	1.65982e+08	1.47048e+08	1.23978e+08	1.63045e+08	1.07544e+08	1.4808e+08	1.07343e+08	2.68142e+08	1.24495e+08	1.33347e+08	1.09198e+08	7.66584e+07	9.17906e+07	1.30636e+08	1.28146e+08	1.56705e+08	1.29068e+08	1.66802e+08	1.6452e+08	1.63698e+08	1.71799e+08	1.74875e+08	1.69259e+08	1.6593e+08	1.68102e+08
MePC(35:6)	MePC	M+NH4	795.565	12.272	C44 H80 O8 N2 P1	1.1799e+09	1.37967e+09	1.45853e+09	1.3375e+09	1.27138e+09	1.19098e+09	7.50283e+08	9.43462e+08	9.55351e+08	7.7267e+08	9.29809e+08	1.03099e+09	9.34418e+08	6.7464e+08	1.18039e+09	1.22827e+09	9.47965e+08	7.8201e+08	9.75044e+08	8.71861e+08	8.69434e+08	1.20507e+09	1.05593e+09	9.41921e+08	1.02923e+09	1.00449e+09	9.92252e+08	1.06498e+09	9.47916e+08	1.01607e+09	1.04972e+09	1.07628e+09	9.79769e+08	1.10742e+09	1.11638e+09	1.05642e+09	1.02477e+09	1.07389e+09
MePC(36:0)	MePC	M+Na	826.63	15.3631	C45 H90 O8 N1 P1 Na1	2.04339e+08	2.8202e+08	2.70752e+08	2.74336e+08	3.23948e+08	2.35727e+08	2.08953e+08	3.40647e+08	3.54773e+08	2.17586e+08	2.95194e+08	4.40245e+08	3.01748e+08	2.60615e+08	4.27468e+08	3.65336e+08	3.57461e+08	3.22327e+08	1.74431e+08	4.82579e+08	2.5672e+08	5.72183e+08	2.19268e+08	2.22552e+08	3.48273e+08	3.98194e+08	3.05161e+08	3.00258e+08	1.60665e+08	1.7843e+08	3.16098e+08	3.13582e+08	2.97323e+08	2.82749e+08	3.1368e+08	2.98407e+08	3.04288e+08	3.47736e+08
MePC(36:0e)	MePC	M+NH4	807.695	22.851	C45 H96 O7 N2 P1	4.78819e+06	3.41231e+06	3.65691e+06	6.66094e+06	3.86958e+06	3.22802e+06	1.65854e+06	1.33412e+06	2.14155e+06	1.61121e+06	1.77027e+06	1.10962e+06	1.47166e+06	1.32776e+06	1.65472e+06	1.6533e+06	2.40301e+06	942736	2.21641e+06	1.66754e+06	2.56407e+06	1.08e+06	2.32324e+06	2.85203e+06	1.16693e+06	1.2002e+06	2.1154e+06	2.21194e+06	2.11295e+06	2.00093e+06	2.27271e+06	2.44313e+06	2.83241e+06	2.26762e+06	2.55399e+06	2.05355e+06	2.47126e+06	2.10039e+06
MePC(36:1)	MePC	M+Na	824.614	15.056	C45 H88 O8 N1 P1 Na1	5.13639e+09	5.35586e+09	5.02541e+09	4.3448e+09	4.48106e+09	5.04787e+09	2.66371e+09	2.74935e+09	2.67917e+09	2.37237e+09	2.92584e+09	3.04953e+09	2.36764e+09	2.53543e+09	2.92141e+09	3.38029e+09	2.68758e+09	2.54088e+09	2.55636e+09	2.20463e+09	2.52335e+09	2.43338e+09	3.05988e+09	2.81782e+09	2.75383e+09	2.7386e+09	3.16009e+09	3.14431e+09	2.98045e+09	2.38215e+09	3.18813e+09	3.23877e+09	3.29269e+09	3.12821e+09	3.27748e+09	3.30327e+09	3.33154e+09	3.35668e+09
MePC(36:2)	MePC	M+Na	822.598	14.1968	C45 H86 O8 N1 P1 Na1	1.81565e+08	2.18872e+08	2.16772e+08	2.23119e+08	1.60101e+08	1.97029e+08	1.74126e+08	1.53424e+08	1.63479e+08	1.56176e+08	1.73993e+08	1.68179e+08	1.5979e+08	1.44881e+08	1.99028e+08	1.69157e+08	1.71444e+08	1.6439e+08	1.71706e+08	1.54585e+08	1.6463e+08	1.812e+08	1.59408e+08	1.67517e+08	1.55618e+08	1.66081e+08	1.76076e+08	1.89648e+08	1.70109e+08	1.56601e+08	1.84138e+08	1.81025e+08	1.81507e+08	1.78544e+08	1.84054e+08	1.79972e+08	1.81582e+08	1.83316e+08
MePC(36:3)	MePC	M+Na	820.583	14.1449	C45 H84 O8 N1 P1 Na1	1.33989e+08	1.16706e+08	9.77988e+07	1.31029e+08	1.14253e+08	1.45355e+08	3.59242e+08	2.25582e+08	2.63661e+08	2.75463e+08	2.44884e+08	2.37516e+08	2.58793e+08	2.14887e+08	3.09867e+08	2.40081e+08	2.68736e+08	2.54884e+08	2.86807e+08	2.24719e+08	2.65805e+08	2.24337e+08	2.38062e+08	2.7576e+08	2.12526e+08	2.28181e+08	2.03115e+08	2.35188e+08	2.50773e+08	2.27468e+08	2.25874e+08	2.31789e+08	2.12829e+08	2.26716e+08	2.09658e+08	2.2598e+08	2.26618e+08	2.25613e+08
MePC(36:3e)	MePC	M+Na	806.603	16.4069	C45 H86 O7 N1 P1 Na1	1.99437e+07	3.90824e+07	3.5848e+07	2.69597e+07	2.53396e+07	3.44711e+07	7.82334e+07	4.81092e+07	5.78375e+07	6.25742e+07	6.04409e+07	7.44922e+07	4.9003e+07	4.58584e+07	5.6272e+07	4.77457e+07	5.96943e+07	4.95755e+07	5.65494e+07	6.76597e+07	1.05696e+08	6.09629e+07	1.08012e+08	6.40167e+07	4.44594e+07	6.09937e+07	4.43725e+07	4.99218e+07	8.31917e+07	6.32912e+07	5.48348e+07	4.845e+07	5.18008e+07	5.04707e+07	8.55913e+07	6.98767e+07	4.6683e+07	4.7602e+07
MePC(36:4)	MePC	M+Na	818.567	11.936	C45 H82 O8 N1 P1 Na1	2.85094e+08	3.0461e+08	2.95804e+08	3.37209e+08	1.44354e+08	3.12086e+08	1.93106e+08	4.05636e+08	4.00053e+08	5.31862e+08	5.34792e+08	4.71909e+08	5.14706e+08	4.76779e+08	5.40626e+08	4.75282e+08	4.71306e+08	4.69543e+08	4.89659e+08	4.96676e+08	4.68656e+08	4.14971e+08	4.79917e+08	4.86647e+08	4.8562e+08	4.32672e+08	5.30517e+08	6.0059e+08	5.05554e+08	4.81814e+08	4.60808e+08	4.39215e+08	4.56976e+08	4.50164e+08	4.49523e+08	4.38286e+08	4.50446e+08	4.45001e+08
MePC(36:4e)	MePC	M+Na	804.588	16.1982	C45 H84 O7 N1 P1 Na1	3.26486e+07	4.39115e+07	5.318e+07	3.8206e+07	3.71576e+07	4.61874e+07	1.30513e+08	7.76788e+07	9.17494e+07	9.77558e+07	8.5036e+07	5.10775e+07	8.44563e+07	6.87485e+07	9.1464e+07	8.50637e+07	8.60133e+07	6.72581e+07	8.83774e+07	6.29213e+07	1.18297e+08	5.85661e+07	9.58855e+07	1.17687e+08	7.66468e+07	8.63071e+07	7.67754e+07	8.30931e+07	1.22908e+08	7.90313e+07	6.85017e+07	7.88781e+07	7.21197e+07	7.54955e+07	7.19796e+07	7.59635e+07	7.73192e+07	7.11484e+07
MePC(36:5)	MePC	M+Na	816.551	11.1467	C45 H80 O8 N1 P1 Na1	2.77913e+07	2.97969e+07	3.22514e+07	3.88822e+07	3.67439e+07	3.26433e+07	2.41608e+07	1.6994e+07	2.28129e+07	2.94384e+07	2.91259e+07	2.84491e+07	2.51262e+07	2.59107e+07	3.41131e+07	2.17659e+07	2.52966e+07	1.90563e+07	2.95711e+07	2.72143e+07	3.08243e+07	2.76834e+07	2.45476e+07	2.07434e+07	2.08653e+07	1.87146e+07	2.56792e+07	3.08267e+07	2.49311e+07	2.26952e+07	2.68733e+07	2.92553e+07	2.67294e+07	2.66063e+07	2.71047e+07	2.69647e+07	2.76196e+07	2.72667e+07
MePC(36:5e)	MePC	M+Na	802.572	16.6486	C45 H82 O7 N1 P1 Na1	6.19524e+06	7.30022e+06	8.73317e+06	7.82698e+06	6.19077e+06	6.5938e+06	1.03291e+07	8.67141e+06	7.72002e+06	7.9185e+06	6.83532e+06	4.11369e+06	6.62565e+06	8.74359e+06	6319397	7.86566e+06	7.61761e+06	4.27567e+06	9.2728e+06	6.73433e+06	1.07589e+07	5.12404e+06	9.8786e+06	1.14799e+07	7.98719e+06	9.21013e+06	9.87326e+06	5.83343e+06	1.28975e+07	8.33047e+06	6.20738e+06	7.92625e+06	7.11863e+06	8.51594e+06	5.93582e+06	7.50287e+06	8.81315e+06	7.99131e+06
MePC(36:6)	MePC	M+NH4	809.58	11.8311	C45 H82 O8 N2 P1	9.44563e+08	1.10626e+09	1.17444e+09	1.04752e+09	1.06961e+09	1.03499e+09	7.27725e+08	7.94052e+08	8.7209e+08	7.77545e+08	9.7172e+08	9.72609e+08	7.99006e+08	6.97769e+08	8.66023e+08	9.67997e+08	7.94624e+08	7.31969e+08	1.00003e+09	9.4816e+08	8.81568e+08	9.2459e+08	7.65857e+08	8.03784e+08	8.53888e+08	6.82437e+08	8.82373e+08	8.84606e+08	1.03157e+09	8.96799e+08	9.56909e+08	9.10532e+08	9.74016e+08	9.46313e+08	1.0701e+09	9.10242e+08	8.60274e+08	9.5822e+08
MePC(36:6e)	MePC	M+Na	800.556	10.93	C45 H80 O7 N1 P1 Na1	5.19562e+07	4.1118e+06	1.43412e+07	6.09343e+06	5.14162e+07	7.64548e+06	5.6842e+06	4.11051e+07	6.62619e+06	2.72911e+07	1.94357e+07	2.6574e+07	1.97856e+07	6.78023e+06	2.12212e+07	7.05432e+06	1.71449e+07	3.78448e+07	6.31718e+06	3.69458e+07	1.32752e+07	9.12184e+06	5.9243e+06	8.46159e+06	3.56132e+07	8.74662e+06	6.81688e+06	4.22055e+07	4.82067e+06	9.38993e+06	1.85893e+07	1.90911e+07	1.79829e+07	1.64832e+07	1.70564e+07	1.52211e+07	1.58212e+07	1.88817e+07
MePC(36:7)	MePC	M+Na	812.52	11.2443	C45 H76 O8 N1 P1 Na1	1.56104e+08	1.63537e+08	1.87266e+08	1.47698e+08	1.33324e+08	1.64247e+08	1.3086e+08	1.17033e+08	1.53548e+08	1.28921e+08	1.50302e+08	1.41732e+08	1.36268e+08	9.7535e+07	1.50097e+08	1.36227e+08	1.37316e+08	1.14833e+08	1.30754e+08	1.39214e+08	1.40967e+08	1.62929e+08	1.21152e+08	1.26888e+08	1.26291e+08	1.11027e+08	1.09733e+08	1.34204e+08	1.50935e+08	1.56958e+08	1.46127e+08	1.46396e+08	1.50993e+08	1.34278e+08	1.5267e+08	1.49744e+08	1.44046e+08	1.45328e+08
MePC(36:7e)	MePC	M+Na	798.541	8.296	C45 H78 O7 N1 P1 Na1	1.31839e+06	3.8074e+06	1.8218e+06	4.70523e+06	1.27798e+07	2.97882e+06	3.16822e+06	2.95597e+06	2.80136e+06	2.2289e+06	2.78263e+06	2.63737e+06	3.16025e+06	3.24147e+06	3.69477e+06	1.52657e+06	1.70519e+06	4.77914e+06	3.80354e+06	5.8955e+06	4.66103e+06	3.30717e+06	1.35663e+06	2.58869e+06	2.90818e+06	889213	374623	1.93625e+06	1.30928e+06	415396	5.18166e+06	2.03038e+06	5.99322e+06	2.53895e+06	4.86853e+06	2.09836e+06	6.04344e+06	2.80252e+06
MePC(36:8)	MePC	M+NH4	805.549	13.1337	C45 H78 O8 N2 P1	4.84156e+07	4.43394e+07	3.88625e+07	5.00952e+07	4.85953e+07	3.75735e+07	4.63113e+07	5.71043e+07	4.80394e+07	5.85102e+07	4.90795e+07	4.90984e+07	4.09493e+07	7.64349e+07	3.92574e+07	5.05592e+07	4.45987e+07	5.24392e+07	4.62672e+07	4.69456e+07	5.42779e+07	4.72982e+07	3.56278e+07	4.61081e+07	4.86897e+07	4.58337e+07	4.87733e+07	4.16888e+07	4.9958e+07	5.31408e+07	4.66469e+07	4.10924e+07	5.09398e+07	4.42963e+07	4.46708e+07	4.30035e+07	5.18605e+07	4.26091e+07
MePC(36:9)	MePC	M+NH4	803.533	11.589	C45 H76 O8 N2 P1	1.63198e+08	1.76875e+08	1.50996e+08	1.67941e+08	1.50673e+08	1.58994e+08	1.38198e+08	1.75676e+08	1.94621e+08	1.50517e+08	1.51681e+08	1.6428e+08	1.63191e+08	1.35211e+08	1.67388e+08	1.96946e+08	1.78378e+08	1.50404e+08	1.81737e+08	1.6366e+08	1.55218e+08	1.84975e+08	1.93707e+08	1.71685e+08	1.69097e+08	1.96209e+08	1.60902e+08	1.54455e+08	1.549e+08	1.78425e+08	1.67833e+08	1.67333e+08	1.72004e+08	1.60958e+08	1.6151e+08	1.66594e+08	1.63685e+08	1.62403e+08
MePC(37:0)	MePC	M+Na	840.645	16.2391	C46 H92 O8 N1 P1 Na1	2.4436e+08	3.29499e+08	3.5761e+08	3.28433e+08	3.19654e+08	3.12987e+08	3.27874e+08	2.11984e+08	3.03483e+08	2.5563e+08	3.23844e+08	2.98168e+08	2.30035e+08	2.72202e+08	3.76186e+08	2.88724e+08	2.77404e+08	1.94927e+08	2.66744e+08	2.47525e+08	3.6184e+08	3.53038e+08	1.99306e+08	2.58677e+08	2.29258e+08	2.91396e+08	2.71144e+08	3.18698e+08	2.23206e+08	2.13049e+08	2.76006e+08	2.76369e+08	2.77225e+08	2.85797e+08	2.65776e+08	2.72009e+08	2.8027e+08	2.79251e+08
MePC(37:0e)	MePC	M+Na	826.666	16.9931	C46 H94 O7 N1 P1 Na1	101317	43245.5	1.99465e+06	2.48092e+06	2.17594e+06	958824	8.89286e+06	1.61665e+07	6.57803e+06	1.21652e+07	1.07387e+07	7.57652e+06	9.97768e+06	1.21304e+07	1.51134e+07	1.0824e+07	9.30688e+06	1.73462e+07	1.34773e+07	6.87951e+06	1.33205e+07	5.17036e+06	1.43078e+07	1.08193e+07	9.98789e+06	8.72568e+06	6.87547e+06	1.03511e+07	6.81222e+06	6.53495e+06	5.65514e+06	1.0872e+07	9.20775e+06	7.78143e+06	8.57382e+06	6.81047e+06	6.55136e+06	7.62312e+06
MePC(37:1)	MePC	M+Na	838.63	16.1251	C46 H90 O8 N1 P1 Na1	1.18405e+08	1.8504e+08	1.90682e+08	1.6264e+08	1.63574e+08	1.9522e+08	1.50728e+08	7.55435e+07	1.09557e+08	1.16454e+08	1.21666e+08	8.73779e+07	9.97665e+07	7.8325e+07	9.44746e+07	1.19959e+08	1.11699e+08	7.61059e+07	8.30953e+07	7.49029e+07	8.79199e+07	8.66331e+07	9.01416e+07	8.55501e+07	6.19792e+07	9.20665e+07	9.73861e+07	7.98652e+07	1.01007e+08	7.03606e+07	1.10691e+08	1.03251e+08	1.08591e+08	1.15729e+08	1.11382e+08	1.12645e+08	1.23937e+08	1.01693e+08
MePC(37:1e)	MePC	M+Na	824.65	16.4636	C46 H92 O7 N1 P1 Na1	1.72197e+08	2.19174e+08	2.53352e+08	1.69623e+08	1.64855e+08	1.84181e+08	2.77797e+08	2.23199e+08	2.48684e+08	2.67549e+08	2.3991e+08	1.76156e+08	2.22139e+08	1.79719e+08	2.29295e+08	2.48784e+08	2.40682e+08	1.89011e+08	2.18806e+08	1.62685e+08	2.83659e+08	2.24731e+08	2.97844e+08	2.96395e+08	2.43502e+08	3.23411e+08	2.10714e+08	2.6549e+08	3.27168e+08	2.75851e+08	2.36079e+08	2.25671e+08	2.4168e+08	2.23536e+08	2.29445e+08	2.49128e+08	2.32302e+08	2.26001e+08
MePC(37:2)	MePC	M+Na	836.614	14.9181	C46 H88 O8 N1 P1 Na1	9.80025e+08	1.30641e+09	9.54638e+08	1.13385e+09	8.30386e+08	1.37385e+09	1.12958e+09	1.50481e+09	1.29643e+09	1.53254e+09	1.44302e+09	1.37429e+09	1.39607e+09	1.27503e+09	1.13067e+09	1.31295e+09	1.19967e+09	1.47872e+09	1.20425e+09	1.33952e+09	9.40792e+08	1.2215e+09	1.29715e+09	1.35563e+09	1.43956e+09	1.67622e+09	1.71205e+09	1.61104e+09	1.74361e+09	1.60616e+09	1.32481e+09	1.28891e+09	1.48619e+09	1.34458e+09	1.29212e+09	1.34313e+09	1.34881e+09	1.39504e+09
MePC(37:2e)	MePC	M+Na	822.635	14.8544	C46 H90 O7 N1 P1 Na1	3.86315e+07	4.86457e+07	5.37994e+07	4.53464e+07	3.77042e+07	4.62617e+07	4.31679e+07	5.68185e+07	8.92213e+07	4.09602e+07	5.33626e+07	3.37809e+07	4.5872e+07	4.46618e+07	3.91925e+07	5.70197e+07	6.02927e+07	4.50826e+07	4.73445e+07	3.89924e+07	3.42593e+07	4.80999e+07	5.4528e+07	4.93835e+07	6.03755e+07	6.15909e+07	6.45776e+07	5.21894e+07	4.95861e+07	8.19082e+07	4.08211e+07	4.65103e+07	5.33837e+07	8.35015e+07	4.89879e+07	4.87792e+07	4.79256e+07	5.06386e+07
MePC(37:3e)	MePC	M+Na	820.619	13.821	C46 H88 O7 N1 P1 Na1	9.21701e+07	9.6611e+07	1.27111e+08	9.74783e+07	7.92031e+07	1.0174e+08	1.07437e+08	1.37539e+08	1.73919e+08	1.06312e+08	1.26561e+08	1.01427e+08	1.11162e+08	9.27856e+07	9.97439e+07	1.06492e+08	1.24047e+08	1.25597e+08	1.20226e+08	9.01294e+07	8.95797e+07	1.24224e+08	1.23776e+08	1.50969e+08	9.95707e+07	1.6098e+08	1.44743e+08	1.45281e+08	1.1058e+08	1.14666e+08	1.06005e+08	1.16347e+08	1.09031e+08	1.38525e+08	1.14146e+08	1.43733e+08	1.02555e+08	1.14609e+08
MePC(37:4)	MePC	M+Na	832.583	12.989	C46 H84 O8 N1 P1 Na1	9.64646e+07	8.32271e+07	9.45693e+07	9.24389e+07	8.84956e+07	1.0067e+08	1.41994e+08	1.17428e+08	1.14646e+08	1.37292e+08	1.44163e+08	1.31952e+08	1.36928e+08	1.56461e+08	1.26325e+08	1.0519e+08	1.39084e+08	1.25944e+08	1.23336e+08	1.27791e+08	1.258e+08	98905287	1.26998e+08	1.35009e+08	1.07239e+08	1.2015e+08	1.43127e+08	1.54098e+08	1.43151e+08	1.08062e+08	1.21612e+08	1.30857e+08	1.19022e+08	1.25757e+08	1.1914e+08	1.23634e+08	1.19931e+08	1.28448e+08
MePC(37:4e)	MePC	M+Na	818.603	13.3669	C46 H86 O7 N1 P1 Na1	5.99071e+07	5.31768e+07	7.85616e+07	5.03261e+07	4.4482e+07	6.44657e+07	1.15417e+08	1.10831e+08	1.46833e+08	1.2067e+08	1.22935e+08	8.05148e+07	9.63081e+07	9.83426e+07	9.63018e+07	9.80886e+07	9.05163e+07	1.15538e+08	1.0669e+08	8.09108e+07	8.08994e+07	8.85548e+07	9.34845e+07	1.10443e+08	9.68584e+07	1.28365e+08	9.67393e+07	1.03318e+08	1.15494e+08	1.13949e+08	9.61475e+07	9.55791e+07	9.65702e+07	9.6491e+07	9.49802e+07	9.32811e+07	9.50539e+07	9.57314e+07
MePC(37:5)	MePC	M+Na	830.567	11.4261	C46 H82 O8 N1 P1 Na1	2.17282e+10	2.57242e+10	2.8255e+10	2.26171e+10	2.21883e+10	2.4811e+10	1.96865e+10	1.82623e+10	2.10501e+10	2.1247e+10	2.29426e+10	2.24553e+10	2.21634e+10	1.68776e+10	2.30785e+10	2.28501e+10	2.20749e+10	1.68861e+10	2.21999e+10	2.43786e+10	2.18976e+10	2.42031e+10	1.96601e+10	2.0013e+10	2.14641e+10	1.92928e+10	2.28621e+10	2.39554e+10	2.35561e+10	2.40265e+10	2.24727e+10	2.22017e+10	2.23241e+10	2.19575e+10	2.57367e+10	2.24958e+10	2.24437e+10	2.24287e+10
MePC(37:5e)	MePC	M+Na	816.588	13.1384	C46 H84 O7 N1 P1 Na1	2.86893e+07	1.73308e+07	2.38113e+07	2.76017e+07	2.71805e+07	3.38865e+07	2.0613e+07	2.28888e+07	2.58463e+07	2.51098e+07	2.60742e+07	2.10666e+07	2.78162e+07	2.82126e+07	2.37678e+07	2.08866e+07	2.08182e+07	2.21654e+07	2.33404e+07	2.87522e+07	2.11773e+07	2.4683e+07	1.79167e+07	2.05019e+07	2.38446e+07	2.11026e+07	2.09083e+07	2.89654e+07	2.22736e+07	1.96787e+07	2.06146e+07	2.80266e+07	2.47804e+07	2.01274e+07	2.48819e+07	2.34314e+07	1.93756e+07	2.37732e+07
MePC(37:6)	MePC	M+Na	828.551	10.3492	C46 H80 O8 N1 P1 Na1	8.13638e+08	1.03852e+09	1.16309e+09	9.00237e+08	8.25068e+08	8.09974e+08	5.62448e+08	5.67069e+08	5.76812e+08	6.512e+08	8.89534e+08	8.41964e+08	8.37658e+08	5.82175e+08	8.32169e+08	6.63474e+08	3.19909e+08	1.98725e+08	6.0979e+08	3.60052e+08	7.80053e+08	9.76893e+08	6.22762e+08	4.96079e+08	6.94034e+08	4.56873e+08	7.30894e+08	9.25717e+08	7.9622e+08	7.86713e+08	7.61737e+08	7.64047e+08	7.35218e+08	7.58896e+08	7.70086e+08	7.84587e+08	7.83173e+08	7.68149e+08
MePC(38:0)	MePC	M+NH4	849.706	16.798	C47 H98 O8 N2 P1	7.1116e+06	7.59766e+06	7.48739e+06	5.79604e+06	7.29972e+06	4.6555e+06	3.88033e+06	3.49908e+06	4.2464e+06	4.31255e+06	3.66898e+06	4.71429e+06	5.30022e+06	3.37241e+06	5.60881e+06	4.13847e+06	7.4279e+06	1.78425e+06	5.20389e+06	7.76965e+06	6.01893e+06	4.66514e+06	4.91765e+06	6.28321e+06	3.57773e+06	4.96674e+06	2.9513e+06	4.13139e+06	2.7564e+06	2.31443e+06	3.40062e+06	5.40688e+06	4.05112e+06	4.36978e+06	4.02073e+06	4.05315e+06	4.66428e+06	4.57879e+06
MePC(38:0e)	MePC	M+Na	840.682	27.073	C47 H96 O7 N1 P1 Na1	46814.4	65050.8	167353	69487.8	191426	5138.73	19816.6	173060	7252.67	8898.21	11440.4	13440.3	15330.4	16444.5	63005.6	70101.5	14540.9	22679.5	8035.75	52976.8	66478.1	87886.5	68033.5	81703.7	3917.15	104194	16215.2	45311.9	149165	256085	368717	7053.34	301216	746527	279117	641713	28353.3	172929
MePC(38:1)	MePC	M+Na	852.645	15.6811	C47 H92 O8 N1 P1 Na1	2.97931e+07	3.42797e+07	2.36874e+07	2.63863e+07	2.72529e+07	2.58876e+07	8.45177e+06	1.49141e+07	2.50126e+06	7.63489e+06	8.65069e+06	1.64955e+07	1.02019e+07	7.12142e+06	1.00358e+07	6.70979e+06	8.26069e+06	5.58734e+06	9.53826e+06	4.287e+06	9.11621e+06	9.87009e+06	7.68014e+06	3.39601e+06	9.65813e+06	1.40652e+07	1.33463e+07	7.22165e+06	6.54898e+06	3.5588e+06	1.91933e+07	7.34191e+06	1.27304e+07	1.55796e+07	1.10025e+07	1.18136e+07	2.00667e+07	1.09739e+07
MePC(38:2)	MePC	M+Na	850.63	15.5046	C47 H90 O8 N1 P1 Na1	2.74734e+07	4.4447e+07	3.85452e+07	3.03557e+07	2.72752e+07	3.52239e+07	2.61638e+07	2.2062e+07	1.98597e+07	2.2873e+07	2.49108e+07	2.35165e+07	1.75249e+07	2.3315e+07	2.65411e+07	2.46049e+07	2.24301e+07	2.34837e+07	2.26983e+07	2.13064e+07	2.14171e+07	2.15397e+07	2.03209e+07	2.12361e+07	2.02126e+07	2.46833e+07	2.77834e+07	2.83912e+07	2.4629e+07	1.08663e+07	2.40598e+07	2.38202e+07	2.70824e+07	2.62653e+07	2.66611e+07	2.211e+07	2.5935e+07	3.01921e+07
MePC(38:3)	MePC	M+Na	848.614	13.6988	C47 H88 O8 N1 P1 Na1	2.0591e+07	3.2784e+07	2.23066e+07	3.02619e+07	2.43182e+07	3.17893e+07	8.25368e+06	1.10505e+07	5.9288e+06	5.02102e+06	1.16529e+07	2.03127e+07	1.16657e+07	1.11142e+07	1.20087e+07	1.13861e+07	1.14417e+07	9.01393e+06	8.66501e+06	1.3785e+07	7.65858e+06	1.09331e+07	1.43529e+07	1.39681e+07	9.22403e+06	1.64759e+07	1.11922e+07	1.71323e+07	6.36809e+06	7.25969e+06	1.75547e+07	1.44941e+07	1.7329e+07	1.48338e+07	1.57352e+07	1.46648e+07	1.2504e+07	1.46924e+07
MePC(38:4)	MePC	M+Na	846.598	13.1764	C47 H86 O8 N1 P1 Na1	6.76182e+07	7.12021e+07	6.30484e+07	8.66475e+07	7.41212e+07	8.95749e+07	6.0485e+07	7.37796e+07	6.76638e+07	6.34704e+07	7.9567e+07	8.20569e+07	8.59443e+07	8.29191e+07	7.98485e+07	7.57874e+07	7.22547e+07	7.48258e+07	5.86955e+07	8.90505e+07	5.05783e+07	9.38967e+07	6.83579e+07	7.17601e+07	7.52312e+07	1.00105e+08	8.07176e+07	8.29068e+07	5.77619e+07	5.33331e+07	7.9714e+07	7.97216e+07	8.51701e+07	7.37931e+07	6.60822e+07	8.31956e+07	7.26737e+07	7.57431e+07
MePC(38:5)	MePC	M+Na	844.583	12.0328	C47 H84 O8 N1 P1 Na1	2.12449e+08	1.18818e+08	8.37606e+07	1.37052e+08	1.85866e+08	1.67337e+08	9.21313e+07	2.43353e+08	9.13921e+07	1.65287e+08	1.95833e+08	1.80509e+08	1.63399e+08	1.08272e+08	1.36951e+08	9.04841e+07	1.33334e+08	1.85216e+08	9.71308e+07	1.38024e+08	8.2631e+07	1.05892e+08	9.12532e+07	1.13135e+08	1.92107e+08	1.23467e+08	1.36487e+08	1.50763e+08	8.59172e+07	1.12902e+08	1.45295e+08	1.18858e+08	1.54555e+08	1.43105e+08	1.25401e+08	1.19136e+08	1.22086e+08	1.69948e+08
MePC(38:6e)	MePC	M+Na	828.588	16.9286	C47 H84 O7 N1 P1 Na1	3.25572e+06	3.63126e+06	2.73382e+06	2.96339e+06	2.45758e+06	1.73748e+06	3.67846e+06	1.57545e+06	3.33278e+06	2.86483e+06	3.81932e+06	3.12433e+06	4.57395e+06	3.68462e+06	3.45033e+06	5.78374e+06	4.28933e+06	1.54765e+06	3.21526e+06	2.85261e+06	4.3404e+06	3.97005e+06	4.1186e+06	4.0573e+06	2.52275e+06	3.41441e+06	2.19686e+06	4.92967e+06	3.89596e+06	4.92993e+06	2.46343e+06	3.85997e+06	4.05885e+06	4.1493e+06	4.31465e+06	2.90096e+06	3.25436e+06	2.39801e+06
MePC(38:7)	MePC	M+NH4	835.596	12.6028	C47 H84 O8 N2 P1	1.70172e+08	1.65059e+08	1.65664e+08	2.02975e+08	2.08661e+08	1.85593e+08	9.92738e+07	1.24923e+08	1.20717e+08	1.06086e+08	1.14707e+08	1.46758e+08	1.25538e+08	1.34007e+08	1.34497e+08	1.60024e+08	1.41749e+08	1.14017e+08	1.30599e+08	1.78445e+08	1.14769e+08	1.73888e+08	1.40387e+08	9.51495e+07	1.51311e+08	1.13057e+08	1.07622e+08	1.36077e+08	1.12961e+08	1.54509e+08	1.32129e+08	1.24628e+08	1.38004e+08	1.51677e+08	1.18809e+08	1.32205e+08	1.28571e+08	1.19476e+08
MePC(38:7e)	MePC	M+Na	826.572	15.7942	C47 H82 O7 N1 P1 Na1	3.51467e+07	7.5416e+07	6.92438e+07	7.22658e+07	7.11208e+07	7.69961e+07	8.88975e+07	8.26472e+07	6.29692e+07	5.56658e+07	9.21587e+07	6.59765e+07	5.48508e+07	9.05073e+07	5.23836e+07	5.77469e+07	9.907e+07	6.95221e+07	9.2555e+07	9.10817e+07	5.61076e+07	6.33828e+07	8.79752e+07	5.81359e+07	8.97396e+07	5.77335e+07	9.32534e+07	9.06702e+07	6.88579e+07	9.37231e+07	9.53849e+07	5.32722e+07	6.47231e+07	5.61295e+07	9.35301e+07	6.65606e+07	5.71275e+07	4.70631e+07
MePC(38:8)	MePC	M+NH4	833.58	18.793	C47 H82 O8 N2 P1	1.89455e+08	2.13559e+08	2.19664e+08	2.12706e+08	1.76437e+08	2.03752e+08	1.36328e+08	8.20974e+07	1.84928e+08	1.29715e+08	1.39159e+08	1.036e+08	9.79605e+07	1.67597e+08	1.48654e+08	1.85793e+08	1.40203e+08	7.25038e+07	2.11644e+08	1.1064e+08	1.38089e+08	1.87015e+08	1.65604e+08	1.7191e+08	1.10635e+08	1.50395e+08	1.58637e+08	1.55767e+08	1.90516e+08	1.85769e+08	1.45011e+08	1.51072e+08	1.48675e+08	1.45888e+08	1.43787e+08	1.46388e+08	1.53326e+08	1.44451e+08
MePC(38:8e)	MePC	M+Na	824.556	10.6417	C47 H80 O7 N1 P1 Na1	1.80444e+08	5.17289e+07	5.86062e+07	6.79574e+07	2.05536e+08	4.05968e+07	1.43784e+07	1.7952e+08	1.88259e+07	1.10739e+08	6.9414e+07	8.08679e+07	8.07853e+07	2.50125e+07	5.87014e+07	3.40103e+07	4.85821e+07	1.19513e+08	1.99521e+07	1.02773e+08	3.04144e+07	1.79755e+07	2.11142e+07	1.96097e+07	1.21805e+08	2.36302e+07	2.38521e+07	5.58373e+07	1.8501e+07	3.72305e+07	5.84093e+07	5.77275e+07	5.58189e+07	5.94081e+07	5.77751e+07	5.8767e+07	5.75934e+07	5.97033e+07
MePC(38:9)	MePC	M+NH4	831.565	13.1343	C47 H80 O8 N2 P1	1.0994e+07	1.6308e+07	1.85591e+07	1.82766e+07	13061384	6.07238e+06	8.30299e+06	1.406e+07	1.16832e+07	1.25108e+07	5.57647e+06	1.43912e+07	1.09135e+07	2.12874e+07	5.53756e+06	4.61687e+06	7.41574e+06	1.37981e+07	8.05673e+06	8.23756e+06	8.03728e+06	1.24491e+07	1.55687e+07	9.19866e+06	1.12216e+07	1.95374e+07	1.60632e+07	1.3601e+07	1.35279e+07	1.01751e+07	1.6351e+07	1.30702e+07	1.58073e+07	1.19951e+07	1.96735e+07	1.16455e+07	1.35113e+07	1.54152e+07
MePC(39:0)	MePC	M+Na	868.677	17.0161	C48 H96 O8 N1 P1 Na1	1.79666e+08	1.48001e+08	2.68831e+08	2.15808e+08	2.7e+08	1.65387e+08	5.89353e+07	8.9737e+07	1.17646e+08	1.16124e+08	7.14761e+07	6.04076e+07	9.06795e+07	1.14428e+08	7.08667e+07	8.45112e+07	1.34892e+08	7.73967e+07	1.25514e+08	1.44358e+08	1.28367e+08	1.33981e+08	1.16633e+08	5.43435e+07	1.03472e+08	1.21582e+08	1.11997e+08	1.20466e+08	6.23479e+07	4.69856e+07	1.70227e+08	1.54844e+08	1.4979e+08	1.50891e+08	1.51642e+08	1.64174e+08	1.71686e+08	8.6605e+07
MePC(39:0e)	MePC	M+Na	854.697	17.5478	C48 H98 O7 N1 P1 Na1	1.09887e+07	2.58877e+07	3.51876e+07	1.77182e+07	2.48222e+07	1.44694e+07	1.80163e+07	3.0334e+07	2.55052e+07	1.73685e+07	3.5911e+07	1.2823e+07	2.97693e+07	2.29876e+07	1.57687e+07	1.72395e+07	2.84353e+07	1.13785e+07	1.6786e+07	2.08861e+07	2.97027e+07	1.5769e+07	1.591e+07	3.09176e+07	2.56014e+07	2.34627e+07	2.72326e+07	1.77698e+07	3.61633e+07	2.90831e+07	2.97073e+07	1.42869e+07	3.05268e+07	3.06216e+07	2.71771e+07	2.91889e+07	1.83708e+07	2.99562e+07
MePC(39:1e)	MePC	M+NH4	847.726	17.8394	C48 H100 O7 N2 P1	2.28349e+07	2.73145e+07	2.27516e+07	2.78117e+07	2.6537e+07	2.05645e+07	2.43712e+07	2.31831e+07	2.58596e+07	2.02537e+07	2.25644e+07	2.44198e+07	2.09377e+07	1.16464e+07	2.72461e+07	2.26503e+07	2.48982e+07	1.84827e+07	1.8787e+07	2.12168e+07	2.93658e+07	2.0868e+07	2.47047e+07	2.47239e+07	2.5598e+07	2.11579e+07	1.8629e+07	2.26363e+07	1.78937e+07	1.25626e+07	2.24867e+07	2.07943e+07	2.09115e+07	2.00125e+07	2.23449e+07	2.1128e+07	2.16926e+07	1.93116e+07
MePC(39:2)	MePC	M+Na	864.645	15.5867	C48 H92 O8 N1 P1 Na1	3.01595e+08	3.51493e+08	3.2317e+08	3.07901e+08	3.343e+08	3.18856e+08	1.60695e+08	1.58672e+08	1.48819e+08	1.52785e+08	1.54504e+08	1.59134e+08	1.22069e+08	1.30201e+08	1.83423e+08	1.75662e+08	1.53962e+08	1.49078e+08	1.56637e+08	1.29607e+08	1.44524e+08	1.49954e+08	1.98346e+08	1.97321e+08	1.49699e+08	1.83345e+08	1.82427e+08	1.57697e+08	1.59065e+08	1.30236e+08	1.87355e+08	1.82853e+08	1.95673e+08	1.92282e+08	2.07975e+08	2.12878e+08	1.89555e+08	1.96679e+08
MePC(39:2e)	MePC	M+NH4	845.711	16.896	C48 H98 O7 N2 P1	6.4725e+06	7.35904e+06	7.17136e+06	6.95028e+06	8.43749e+06	6.3632e+06	5.64849e+06	6.31876e+06	6.88979e+06	5.83226e+06	7.63854e+06	7.46225e+06	7.67197e+06	3.98468e+06	7.30238e+06	6.92053e+06	5.40391e+06	5.36191e+06	4.01869e+06	5.61533e+06	6.24838e+06	7.37277e+06	6.15919e+06	5.66953e+06	1.01707e+07	4.55859e+06	5.28266e+06	5.78978e+06	6.191e+06	3.56951e+06	4.78741e+06	6.36468e+06	5.55827e+06	5.45197e+06	6.22249e+06	5.53953e+06	6.78771e+06	5.79821e+06
MePC(39:3)	MePC	M+Na	862.63	14.11	C48 H90 O8 N1 P1 Na1	3.075e+07	4.44832e+07	3.53352e+07	5.10843e+07	5.605e+07	4.64812e+07	6.02092e+07	5.154e+07	3.49143e+07	5.74667e+07	7.28017e+07	4.08915e+07	5.17128e+07	6.15841e+07	6.52002e+07	5.14256e+07	5.73601e+07	6.41003e+07	5.793e+07	5.45897e+07	6.18806e+07	3.16783e+07	4.27174e+07	5.08265e+07	3.65611e+07	6.10201e+07	6.99461e+07	6.58795e+07	5.43926e+07	6.28072e+07	7.79596e+07	7.56291e+07	6.79505e+07	7.74394e+07	7.69944e+07	8.20066e+07	7.38772e+07	7.13964e+07
MePC(39:3e)	MePC	M+Na	848.65	15.2295	C48 H92 O7 N1 P1 Na1	8.86219e+07	8.48357e+07	9.61943e+07	8.40297e+07	5.75441e+07	9.56362e+07	7.60228e+07	4.74483e+07	3.87328e+07	3.7326e+07	6.02825e+07	2.41103e+07	5.2853e+07	3.15507e+07	2.49327e+07	3.29522e+07	3.78741e+07	4.526e+07	2.99673e+07	2.58378e+07	4.78516e+07	2.73049e+07	4.58827e+07	3.29663e+07	2.85048e+07	1.03113e+08	3.81679e+07	3.87972e+07	3.83285e+07	3.32862e+07	7.27844e+07	4.24588e+07	4.99104e+07	4.4451e+07	7.17644e+07	7.15874e+07	7.55238e+07	4.41265e+07
MePC(39:4)	MePC	M+Na	860.614	13.855	C48 H88 O8 N1 P1 Na1	1.14022e+09	1.24323e+09	1.16162e+09	1.11511e+09	1.24305e+09	1.36274e+09	4.89822e+08	5.64906e+08	5.01139e+08	4.53049e+08	5.00746e+08	6.08014e+08	5.73567e+08	6.18734e+08	5.8577e+08	6.48495e+08	5.79149e+08	5.6935e+08	4.24049e+08	6.57133e+08	4.58052e+08	6.20851e+08	5.60632e+08	5.09613e+08	5.93149e+08	7.48024e+08	5.41578e+08	5.78353e+08	4.12974e+08	3.39349e+08	6.69218e+08	6.9448e+08	6.93775e+08	6.85015e+08	6.91427e+08	7.08046e+08	6.97821e+08	7.09561e+08
MePC(39:4e)	MePC	M+Na	846.635	15.8057	C48 H90 O7 N1 P1 Na1	1.5233e+07	2.14383e+07	2.5218e+07	2.41096e+07	1.99214e+07	2.00726e+07	6.15383e+07	3.8565e+07	4.47082e+07	3.86078e+07	3.39742e+07	2.92567e+07	3.7564e+07	3.71523e+07	4.44641e+07	3.34803e+07	4.32008e+07	3.5583e+07	3.41641e+07	2.44082e+07	5.71918e+07	2.78687e+07	5.14291e+07	5.72633e+07	3.94951e+07	4.57093e+07	4.3228e+07	4.45784e+07	5.87276e+07	3.60148e+07	3.07393e+07	3.64698e+07	3.72293e+07	3.32453e+07	3.88705e+07	3.31172e+07	3.83461e+07	4.02983e+07
MePC(39:5)	MePC	M+Na	858.598	12.7122	C48 H86 O8 N1 P1 Na1	2.80095e+09	3.12919e+09	2.70297e+09	3.85385e+09	3.47322e+09	4.46981e+09	2.29384e+09	2.20173e+09	2.22224e+09	2.13071e+09	2.71125e+09	2.80057e+09	2.27438e+09	2.65062e+09	2.26897e+09	2.0596e+09	2.28974e+09	1.95957e+09	2.22755e+09	2.44472e+09	2.21558e+09	2.51101e+09	2.03404e+09	2.03667e+09	2.00753e+09	2.69015e+09	2.76723e+09	2.64543e+09	1.9747e+09	1.84105e+09	2.51596e+09	2.63942e+09	2.53378e+09	2.46797e+09	2.60045e+09	2.4957e+09	2.55059e+09	2.5696e+09
MePC(39:5e)	MePC	M+NH4	839.664	18.428	C48 H92 O7 N2 P1	1.96818e+07	2.28999e+07	2.59099e+07	2.30239e+07	1.49837e+07	2.02728e+07	2.16227e+07	1.00828e+07	2.79607e+07	1.3553e+07	1.61568e+07	1.24791e+07	1.54488e+07	2.39094e+07	1.92061e+07	2.17088e+07	1.78152e+07	7.12627e+06	2.32379e+07	1.15913e+07	1.48283e+07	1.88837e+07	1.99812e+07	2.54764e+07	1.12622e+07	2.13998e+07	1.88594e+07	1.80863e+07	2.60409e+07	2.01132e+07	2.19973e+07	1.72631e+07	1.58076e+07	1.89772e+07	1.50383e+07	1.62674e+07	1.48916e+07	1.64168e+07
MePC(39:6)	MePC	M+Na	856.583	11.6927	C48 H84 O8 N1 P1 Na1	3.63384e+08	5.18808e+08	4.49249e+08	5.21687e+08	5.1404e+08	6.76318e+08	6.52208e+08	6.76252e+08	8.23716e+08	7.56582e+08	9.65406e+08	9.78386e+08	9.71598e+08	7.734e+08	9.81727e+08	7.60029e+08	9.22777e+08	7.19594e+08	7.76553e+08	1.21519e+09	9.60452e+08	1.05273e+09	7.23189e+08	6.81795e+08	9.10032e+08	8.28485e+08	9.74422e+08	1.11774e+09	7.60858e+08	8.76567e+08	8.04493e+08	7.9195e+08	8.34189e+08	7.66183e+08	8.18877e+08	8.15707e+08	8.16241e+08	8.18737e+08
MePC(39:7)	MePC	M+Na	854.567	11.0188	C48 H82 O8 N1 P1 Na1	4.24383e+09	4.9107e+09	6.56087e+09	3.61552e+09	3.43733e+09	4.17231e+09	3.39455e+09	3.40516e+09	4.32014e+09	3.74457e+09	4.10055e+09	4.54117e+09	4.19971e+09	2.81879e+09	4.25056e+09	4.45994e+09	4.33728e+09	3.4525e+09	4.15474e+09	5.70201e+09	4.18953e+09	5.69166e+09	3.74907e+09	3.72262e+09	4.01589e+09	3.08547e+09	4.94221e+09	4.85035e+09	5.11673e+09	5.07288e+09	4.36853e+09	4.26816e+09	4.15357e+09	4.30019e+09	4.36859e+09	4.38527e+09	4.30722e+09	4.33274e+09
MePC(40:10)	MePC	M+Na	862.536	4.2	C49 H78 O8 N1 P1 Na1	7.89857e+06	364577	3.18828e+06	1.49352e+06	2.80035e+07	1.01315e+06	677589	4.79061e+06	492538	2.71459e+06	3.1076e+06	8.54768e+06	6.82998e+06	772295	9.25486e+06	3.16383e+06	1.96401e+06	1.7952e+07	879823	5.46585e+06	574725	738099	868092	804535	1.80951e+07	1.45786e+06	845866	7.5725e+06	562184	3.70462e+06	6.05499e+06	5.69434e+06	3.54782e+06	3.26544e+06	4.84499e+06	4.50663e+06	4.11373e+06	3.70038e+06
MePC(40:1e)	MePC	M+NH4	861.742	18.4232	C49 H102 O7 N2 P1	1.51199e+07	1.44986e+07	1.33266e+07	2.61487e+07	1.82514e+07	1.74076e+07	3.6635e+07	4.21746e+07	3.58426e+07	2.98667e+07	4.11549e+07	3.66556e+07	3.64322e+07	2.29146e+07	3.69234e+07	2.53826e+07	3.51111e+07	3.02088e+07	3.10017e+07	2.69713e+07	3.28914e+07	2.55692e+07	3.78647e+07	3.60568e+07	4.29689e+07	3.97536e+07	2.21405e+07	3.53897e+07	3.15931e+07	2.35196e+07	3.09249e+07	3.20167e+07	2.84124e+07	2.78371e+07	2.91894e+07	3.00787e+07	2.77155e+07	2.86103e+07
MePC(40:2e)	MePC	M+NH4	859.726	17.4657	C49 H100 O7 N2 P1	9.25253e+06	1.07475e+07	9.03382e+06	1.25918e+07	1.13924e+07	9.87604e+06	1.52302e+07	1.75648e+07	1.44845e+07	1.14353e+07	1.39044e+07	1.64338e+07	1.58702e+07	8.64682e+06	1.44647e+07	1.21015e+07	1.27763e+07	1.21934e+07	9.73439e+06	1.19945e+07	1.29823e+07	1.10796e+07	1.50254e+07	1.40916e+07	1.24495e+07	1.44747e+07	9.90117e+06	1.3359e+07	1.17197e+07	9.40196e+06	1.3268e+07	1.40124e+07	1.2802e+07	1.21842e+07	1.11944e+07	1.16469e+07	1.22411e+07	1.2444e+07
MePC(40:3e)	MePC	M+Na	862.666	16.774	C49 H94 O7 N1 P1 Na1	1.8123e+07	1.84324e+07	2.04519e+07	1.64363e+07	1.60624e+07	1.31577e+07	1.8603e+07	1.07262e+07	1.19219e+07	1.42381e+07	1.30368e+07	1.13146e+07	1.31006e+07	1.17996e+07	1.46484e+07	1.41423e+07	1.27709e+07	9.79625e+06	1.71206e+07	1.15099e+07	1.41789e+07	1.43105e+07	1.37022e+07	1.62636e+07	1.36597e+07	1.37315e+07	1.02205e+07	1.25174e+07	1.51312e+07	1.49698e+07	1.34758e+07	1.45009e+07	1.69526e+07	1.37046e+07	1.64278e+07	1.48866e+07	1.38479e+07	1.3775e+07
MePC(40:4)	MePC	M+NH4	869.674	17.2066	C49 H94 O8 N2 P1	7.06935e+07	9.42952e+07	9.63374e+06	1.43843e+08	9.92529e+07	1.00989e+08	4.16382e+07	4.90363e+06	7.29099e+06	5.2726e+07	4.61631e+06	5.20487e+07	4.90524e+07	4.62476e+07	6.13105e+07	4.46523e+07	4.02511e+06	3.06193e+07	4.58817e+07	5.46576e+07	4.92003e+07	4.44485e+06	2.0359e+06	5.23075e+06	5.06608e+07	2.95175e+06	4.7796e+07	4.52066e+07	3.7541e+07	4.06065e+06	5.59276e+07	6.28945e+07	6.18937e+07	4.51483e+06	7.3145e+07	3.49766e+06	5.58465e+07	4.81328e+07
MePC(40:6)	MePC	M+Na	870.598	11.0027	C49 H86 O8 N1 P1 Na1	8.92975e+06	7.85901e+06	1.04199e+07	7.63957e+06	1.23447e+07	8.21548e+06	9.83333e+06	9.34698e+06	9.1383e+06	1.26051e+07	1.11898e+07	8.16187e+06	7.39301e+06	7.59798e+06	1.01613e+07	6.51636e+06	7.13905e+06	9.21471e+06	8.22761e+06	8.22707e+06	5.59527e+06	7.76949e+06	8.15256e+06	9.24603e+06	8.85287e+06	9.18042e+06	1.00162e+07	1.18277e+07	6.72376e+06	6.77312e+06	9.14939e+06	7.83399e+06	9.37637e+06	9.89647e+06	8.07742e+06	8.36117e+06	9.9461e+06	8.28742e+06
MePC(40:7)	MePC	M+NH4	863.627	14.531	C49 H88 O8 N2 P1	0	2.21095e+06	2.88472e+06	4.25132e+06	0	7.76945e+06	0	0	0	0	0	0	0	0	0	0	0	0	0	0	0	0	0	0	0	0	0	0	0	0	0	0	0	0	1.97234e+06	0	0	0
MePC(40:7e)	MePC	M+Na	854.603	16.905	C49 H86 O7 N1 P1 Na1	1.55849e+06	2.41616e+06	2.96242e+06	1.10361e+06	1.05675e+06	2.17064e+06	355031	0	1.91471e+06	1.06377e+06	765279	1.03556e+06	264596	829261	722988	523135	1.09358e+06	350038	978038	479685	603018	921403	773156	903778	414302	1.69568e+06	699913	920985	1.10037e+06	480542	0	1.18226e+06	523603	1.95359e+06	894175	928908	511122	1.08468e+06
MePC(40:8)	MePC	M+NH4	861.612	13.853	C49 H86 O8 N2 P1	6.24355e+08	6.16786e+08	5.88749e+08	5.98722e+08	6.68489e+08	7.37949e+08	2.31724e+08	3.02556e+08	2.46726e+08	2.37306e+08	2.87103e+08	3.25267e+08	3.14759e+08	3.12642e+08	3.15897e+08	3.26033e+08	2.9865e+08	2.82132e+08	2.16075e+08	3.90004e+08	2.74606e+08	3.93745e+08	3.30207e+08	2.39671e+08	3.16671e+08	3.86031e+08	2.65282e+08	3.52148e+08	2.30186e+08	1.98893e+08	3.40354e+08	4.03204e+08	3.51148e+08	3.39514e+08	3.60293e+08	3.52466e+08	3.46672e+08	4.23393e+08
MePC(40:8e)	MePC	M+Na	852.588	10.037	C49 H84 O7 N1 P1 Na1	7.4513e+06	9.71879e+06	1.08318e+07	1.28279e+07	8.60771e+06	1.00381e+07	1.16777e+07	7.98519e+06	1.40214e+07	9.00504e+06	1.40288e+07	1.05414e+07	1.45042e+07	1.36803e+07	1.99581e+07	1.74621e+07	1.99813e+07	8.72204e+06	1.17621e+07	2.4823e+07	1.76127e+07	2.94688e+07	1.33917e+07	5.85359e+06	1.212e+07	7.59994e+06	1.53905e+07	1.44812e+07	1.74596e+07	1.21193e+07	1.37117e+07	1.45498e+07	1.33457e+07	1.18309e+07	1.08146e+07	1.36963e+07	1.46525e+07	1.44451e+07
[truncated: 2,772 more rows]

[truncated: 5 more sheets: Lipidomics-Normalized, Distinct Lipid metabolites, 16S rDNA-Phylum, 16S rDNA-Genus, Sheet1]
